# Supplementary material for: Crystal structures of isotypic poly[bis­(benz­imid­azolium) [tetra-μ-iodido-stannate(II)]] and poly[bis­(5,6-di­fluoro­benzimidazolium) [tetra-μ-iodido-stannate(II)]]
Source: Acta Crystallogr Sect E Struct Rep Online. 2014 Sep 10;70(Pt 10):178–82. doi: 10.1107/S1600536814019151 (PMC4257208; doi:10.1107/S1600536814019151)
Supplement: Supplementary file 1 [file e-70-00178-sup1.cif]

##############################################################################
#                                                                            #
# This CIF contains the data in a paper accepted for publication in          #
# Acta Crystallographica Section E. It conforms to the requirements of       #
# Notes for Authors for Acta Crystallographica Section E, and has been       #
# peer reviewed under the auspices of the IUCr Commission on Journals.       #
#                                                                            #
# Full details of the Crystallographic Information File format               #
# are given in the paper "The Crystallographic Information File (CIF):       #
# a New Standard Archive File for Crystallography" by S. R. Hall, F. H.      #
# Allen and I. D. Brown [Acta Cryst. (1991), A47, 655-685].                  #
#                                                                            #
# The current version of the core CIF dictionary is obtainable from          #
# ftp://ftp.iucr.org/pub/cif_core.dic.                                       #
#                                                                            #
# Software is freely available for graphical display of the structure(s)     #
# in this CIF. For information consult the CIF software page                 #
# http://www.iucr.org/resources/cif/software.                                #
#                                                                            #
# This file may be used for bona fide research purposes within the           #
# scientific community so long as proper attribution is given to the journal # 
# article from which it was obtained.                                        #
#                                                                            #
##############################################################################
data_1
_database_code_depnum_ccdc_archive 'CCDC 1021082'
_audit_creation_method     SHELXL-2014
_journal_date_recd_electronic     2014-07-25
_journal_date_accepted     2014-08-25
_journal_name_full     'Acta Crystallographica, Section E'
_journal_year     2014
_journal_volume     70
_journal_issue     10
_journal_page_first     178
_journal_page_last     182
_journal_paper_category     GM
_journal_paper_doi     10.1107/S1600536814019151
_journal_coeditor_code     WM5043
_publ_contact_author_name     'Shi-Xia Liu'
_publ_contact_author_address
;
Department of Chemistry and Biochemistry
University of Bern
Freiestrasse 3
3012 Bern
;
_publ_contact_author_email     'liu@dcb.unibe.ch'
_publ_contact_author_fax     '+41 31 631 39 95'
_publ_contact_author_phone     '+41 31 631 43 63'
_publ_section_title
;
Crystal structures of isotypic poly[bis(benzimidazolium)
[tetra-\m-iodido-stannate(II)]] and poly[bis(5,6-difluorobenzimidazolium)
[tetra-\m-iodido-stannate(II)]]
;
_publ_section_title_footnote     .
loop_
    _publ_author_name
    _publ_author_footnote
    _publ_author_address
    'Zimmermann, Iwan' .
;
Department of Chemistry and Biochemistry
University of Bern
Freiestrasse 3
3012 Bern
Switzerland
;
    'Keene, Tony D.' .
;
Department of Chemistry and Biochemistry
University of Bern
Freiestrasse 3
3012 Bern
Switzerland
;
    'Hauser, J\"urg' .
;
Department of Chemistry and Biochemistry
University of Bern
Freiestrasse 3
3012 Bern
Switzerland
;
    'Decurtins, Silvio' .
;
Department of Chemistry and Biochemistry
University of Bern
Freiestrasse 3
3012 Bern
Switzerland
;
    'Liu, Shi-Xia' .
;
Department of Chemistry and Biochemistry
University of Bern
Freiestrasse 3
3012 Bern
Switzerland
;
_publ_section_synopsis
;
The bicyclic aromatic benzimidazolium cation stabilizes the layered perovskite
structure comprising inorganic {[SnI~4~]^2-^}<i>~n~</i> sheets. A
difluoro-substitution of the organic cation demonstrates the structural
versatility of the new approach.
;
_chemical_name_systematic
;
Poly[bis(benzimidazolium) [tetra-\m-iodido-stannate(II)]]
;
_chemical_name_common     ?
_chemical_formula_moiety     '2(C7 H7 N2 +), I4 Sn 2-'
_chemical_formula_sum     'C14 H14 I4 N4 Sn'
_chemical_formula_iupac     '(C7 H7 N2)2 [Sn I4]'
_chemical_formula_weight     864.58
_chemical_melting_point     ?
_shelx_space_group_comment
;
The symmetry employed for this shelxl refinement is uniquely defined
by the following loop, which should always be used as a source of
symmetry information in preference to the above space-group names.
They are only intended as comments.
;
_space_group_crystal_system     monoclinic
_space_group_name_H-M_alt     'C 2/c'
_space_group_name_Hall     '-C 2yc'
loop_
    _space_group_symop_operation_xyz
    'x, y, z'
    '-x, y, -z+1/2'
    'x+1/2, y+1/2, z'
    '-x+1/2, y+1/2, -z+1/2'
    '-x, -y, -z'
    'x, -y, z-1/2'
    '-x+1/2, -y+1/2, -z'
    'x+1/2, -y+1/2, z-1/2'
_cell_length_a     29.6316(5)
_cell_length_b     6.22328(10)
_cell_length_c     12.4258(2)
_cell_angle_alpha     90
_cell_angle_beta     109.6798(8)
_cell_angle_gamma     90
_cell_volume     2157.55(6)
_cell_formula_units_Z     4
_cell_measurement_reflns_used     9894
_cell_measurement_theta_min     2.921
_cell_measurement_theta_max     33.092
_cell_measurement_temperature     123(2)
_exptl_crystal_description     plate
_exptl_crystal_colour     black
_exptl_crystal_size_max     0.150
_exptl_crystal_size_mid     0.100
_exptl_crystal_size_min     0.050
_exptl_crystal_density_diffrn     2.662
_exptl_crystal_density_meas     ?
_exptl_crystal_density_method     'not measured'
_exptl_crystal_F_000     1552
_exptl_absorpt_coefficient_mu     6.911
_exptl_absorpt_correction_type     multi-scan
_exptl_absorpt_process_details     '(<i>SADABS</i>; Bruker, 2001)'
_exptl_absorpt_correction_T_min     0.5696
_exptl_absorpt_correction_T_max     0.7466
_exptl_special_details     ?
_diffrn_ambient_temperature     123(2)
_diffrn_radiation_type     MoK\a
_diffrn_radiation_wavelength     0.71073
_diffrn_radiation_source     'fine-focus sealed tube'
_diffrn_radiation_monochromator     graphite
_diffrn_measurement_device_type
;
Bruker APEXII CCD
;
_diffrn_measurement_method     '\w scans'
_diffrn_detector_area_resol_mean     ?
_diffrn_reflns_number     24695
_diffrn_reflns_av_R_equivalents     0.0331
_diffrn_reflns_theta_min     2.920
_diffrn_reflns_theta_max     33.269
_diffrn_reflns_theta_full     30.000
_diffrn_measured_fraction_theta_max     0.891
_diffrn_measured_fraction_theta_full     0.980
_diffrn_reflns_limit_h_min     -44
_diffrn_reflns_limit_h_max     45
_diffrn_reflns_limit_k_min     -8
_diffrn_reflns_limit_k_max     9
_diffrn_reflns_limit_l_min     -18
_diffrn_reflns_limit_l_max     18
_refine_special_details     ?
_reflns_number_total     3713
_reflns_number_gt     3222
_reflns_threshold_expression     I>2\s(I)
_refine_ls_structure_factor_coef     Fsqd
_refine_ls_matrix_type     full
_refine_ls_R_factor_all     0.0283
_refine_ls_R_factor_gt     0.0222
_refine_ls_wR_factor_gt     0.0431
_refine_ls_wR_factor_ref     0.0447
_refine_ls_goodness_of_fit_ref     1.058
_refine_ls_restrained_S_all     1.058
_refine_ls_number_reflns     3713
_refine_ls_number_parameters     113
_refine_ls_number_restraints     0
_refine_ls_hydrogen_treatment     mixed
_refine_ls_weighting_scheme     calc
_refine_ls_weighting_details
              'w=1/[\s^2^(Fo^2^)+(0.0195P)^2^+1.2708P] where P=(Fo^2^+2Fc^2^)/3'
_atom_sites_solution_hydrogens     difmap
_atom_sites_solution_primary     ?
_atom_sites_solution_secondary     ?
_refine_ls_shift/su_max     0.001
_refine_ls_shift/su_mean     0.000
_refine_diff_density_max     0.701
_refine_diff_density_min     -1.148
_refine_ls_extinction_method     none
_refine_ls_extinction_coef     .
loop_
    _atom_type_symbol
    _atom_type_description
    _atom_type_scat_dispersion_real
    _atom_type_scat_dispersion_imag
    _atom_type_scat_source
    'C' 'C' 0.0033 0.0016
                         'International Tables Vol C Tables 4.2.6.8 and 6.1.1.4'
    'H' 'H' 0.0000 0.0000
                         'International Tables Vol C Tables 4.2.6.8 and 6.1.1.4'
    'N' 'N' 0.0061 0.0033
                         'International Tables Vol C Tables 4.2.6.8 and 6.1.1.4'
    'Sn' 'Sn' -0.6537 1.4246
                         'International Tables Vol C Tables 4.2.6.8 and 6.1.1.4'
    'I' 'I' -0.4742 1.8119
                         'International Tables Vol C Tables 4.2.6.8 and 6.1.1.4'
_computing_data_collection     'APEX2 (Bruker, 2001)'
_computing_cell_refinement     'SAINT-Plus (Bruker, 2001)'
_computing_data_reduction     'SAINT-Plus (Bruker, 2001)'
_computing_structure_solution     'SIR97 (Altomare <i>et al.</i>, 1999)'
_computing_structure_refinement     'SHELXL2014 (Sheldrick, 2008)'
_computing_molecular_graphics
;
Mercury (Macrae <i>et al.</i>, 2008) and <i>VESTA</i> (Momma & Izumi,
2011)
;
_computing_publication_material     'publCIF (Westrip, 2010)'
loop_
    _atom_site_type_symbol
    _atom_site_label
    _atom_site_fract_x
    _atom_site_fract_y
    _atom_site_fract_z
    _atom_site_U_iso_or_equiv
    _atom_site_adp_type
    _atom_site_calc_flag
    _atom_site_occupancy
    _atom_site_disorder_assembly
    _atom_site_disorder_group
    Sn Sn1 0.0000 0.05346(3) 0.2500 0.01164(5) Uani d 1 . .
    I I1 0.11310(2) 0.06766(2) 0.33720(2) 0.01725(5) Uani d 1 . .
    I I2 0.0000 0.0000 0.0000 0.01759(5) Uani d 1 . .
    I I3 0.0000 -0.45442(3) 0.2500 0.01775(5) Uani d 1 . .
    C C1 0.15716(9) 0.4629(4) 0.0612(2) 0.0185(5) Uani d 1 . .
    N N2 0.11246(8) 0.3669(4) 0.02976(18) 0.0233(4) Uani d 1 . .
    H H2 0.1040(10) 0.271(5) -0.017(2) 0.028 Uiso d 1 . .
    C C3 0.08537(9) 0.4715(4) 0.0783(2) 0.0244(5) Uani d 1 . .
    H H3 0.0530 0.4374 0.0692 0.029 Uiso calc 1 . .
    N N4 0.11030(7) 0.6311(4) 0.14131(18) 0.0218(4) Uani d 1 . .
    H H4 0.0991(10) 0.726(5) 0.175(2) 0.026 Uiso d 1 . .
    C C5 0.15559(8) 0.6333(4) 0.1327(2) 0.0192(5) Uani d 1 . .
    C C6 0.19471(9) 0.7684(4) 0.1792(2) 0.0259(5) Uani d 1 . .
    H H6 0.1937 0.8850 0.2278 0.031 Uiso calc 1 . .
    C C7 0.23491(9) 0.7241(5) 0.1511(2) 0.0290(6) Uani d 1 . .
    H H7 0.2626 0.8114 0.1821 0.035 Uiso calc 1 . .
    C C8 0.23624(10) 0.5553(4) 0.0788(2) 0.0270(6) Uani d 1 . .
    H H8 0.2646 0.5321 0.0610 0.032 Uiso calc 1 . .
    C C9 0.19775(9) 0.4211(4) 0.0323(2) 0.0247(5) Uani d 1 . .
    H H9 0.1988 0.3059 -0.0169 0.030 Uiso calc 1 . .
loop_
    _atom_site_aniso_label
    _atom_site_aniso_U_11
    _atom_site_aniso_U_22
    _atom_site_aniso_U_33
    _atom_site_aniso_U_12
    _atom_site_aniso_U_13
    _atom_site_aniso_U_23
    Sn1 0.01576(10) 0.00942(10) 0.01029(10) 0.000 0.00511(8) 0.000
    I1 0.01570(8) 0.01759(8) 0.01778(8) -0.00079(5) 0.00476(6) -0.00078(5)
    I2 0.02292(11) 0.01962(11) 0.01103(10) -0.00274(9) 0.00676(8) -0.00021(8)
    I3 0.02441(11) 0.00891(10) 0.02168(11) 0.000 0.01005(9) 0.000
    C1 0.0188(11) 0.0171(12) 0.0178(11) 0.0025(9) 0.0035(9) 0.0000(9)
    N2 0.0235(11) 0.0231(11) 0.0228(11) -0.0026(9) 0.0073(9) -0.0078(9)
    C3 0.0188(12) 0.0264(14) 0.0282(14) -0.0015(10) 0.0084(10) -0.0034(11)
    N4 0.0212(10) 0.0219(11) 0.0235(11) 0.0002(9) 0.0092(9) -0.0062(9)
    C5 0.0199(11) 0.0186(11) 0.0187(11) 0.0027(10) 0.0059(9) 0.0005(9)
    C6 0.0240(13) 0.0264(13) 0.0248(13) -0.0027(11) 0.0049(10) -0.0057(11)
    C7 0.0184(12) 0.0337(15) 0.0290(14) -0.0031(11) 0.0002(10) -0.0004(12)
    C8 0.0201(12) 0.0331(15) 0.0298(14) 0.0061(11) 0.0111(11) 0.0055(11)
    C9 0.0246(13) 0.0262(13) 0.0244(13) 0.0067(11) 0.0096(11) 0.0006(10)
_geom_special_details
;
All e.s.d.'s (except the e.s.d. in the dihedral angle between two l.s. planes)
are estimated using the full covariance matrix. The cell e.s.d.'s are taken
into account individually in the estimation of e.s.d.'s in distances, angles
and torsion angles; correlations between e.s.d.'s in cell parameters are only
used when they are defined by crystal symmetry. An approximate (isotropic)
treatment of cell e.s.d.'s is used for estimating e.s.d.'s involving l.s.
planes.
;
loop_
    _geom_bond_atom_site_label_1
    _geom_bond_atom_site_label_2
    _geom_bond_site_symmetry_2
    _geom_bond_distance
    _geom_bond_publ_flag
    Sn1 I1 . 3.15707(16) y
    Sn1 I2 . 3.12422(5) y
    Sn1 I3 . 3.1607(3) y
    Sn1 I3 1_565 3.0626(3) y
    C1 N2 . 1.384(3) ?
    C1 C9 . 1.390(3) ?
    C1 C5 . 1.394(3) ?
    N2 C3 . 1.326(3) ?
    N2 H2 . 0.81(3) ?
    C3 N4 . 1.325(3) ?
    C3 H3 . 0.9500 ?
    N4 C5 . 1.382(3) ?
    N4 H4 . 0.85(3) ?
    C5 C6 . 1.390(3) ?
    C6 C7 . 1.377(4) ?
    C6 H6 . 0.9500 ?
    C7 C8 . 1.392(4) ?
    C7 H7 . 0.9500 ?
    C8 C9 . 1.374(4) ?
    C8 H8 . 0.9500 ?
    C9 H9 . 0.9500 ?
loop_
    _geom_angle_atom_site_label_1
    _geom_angle_atom_site_label_2
    _geom_angle_atom_site_label_3
    _geom_angle_site_symmetry_1
    _geom_angle_site_symmetry_3
    _geom_angle
    _geom_angle_publ_flag
    I1 Sn1 I2 . . 89.357(3) y
    I1 Sn1 I2 . 2 90.984(3) y
    I1 Sn1 I1 . 2 176.793(9) y
    I2 Sn1 I2 . 2 167.773(7) y
    I1 Sn1 I3 . . 91.604(4) y
    I2 Sn1 I3 . . 83.886(4) y
    I1 Sn1 I3 . 1_565 88.396(4) y
    I2 Sn1 I3 . 1_565 96.114(4) y
    I3 Sn1 I3 . 1_565 180.0 y
    I3 Sn1 I2 1_565 2 96.113(4) ?
    I3 Sn1 I1 1_565 2 88.396(4) ?
    I2 Sn1 I1 . 2 90.984(3) ?
    I2 Sn1 I1 2 2 89.357(3) ?
    I2 Sn1 I3 2 . 83.887(4) ?
    I1 Sn1 I3 2 . 91.604(4) ?
    Sn1 I2 Sn1 5 . 180.0 ?
    Sn1 I3 Sn1 1_545 . 180.0 ?
    N2 C1 C9 . . 132.5(2) ?
    N2 C1 C5 . . 105.9(2) ?
    C9 C1 C5 . . 121.6(2) ?
    C3 N2 C1 . . 109.2(2) ?
    C3 N2 H2 . . 127(2) ?
    C1 N2 H2 . . 124(2) ?
    N4 C3 N2 . . 109.6(2) ?
    N4 C3 H3 . . 125.2 ?
    N2 C3 H3 . . 125.2 ?
    C3 N4 C5 . . 108.9(2) ?
    C3 N4 H4 . . 125.2(19) ?
    C5 N4 H4 . . 125.5(19) ?
    N4 C5 C6 . . 132.0(2) ?
    N4 C5 C1 . . 106.5(2) ?
    C6 C5 C1 . . 121.5(2) ?
    C7 C6 C5 . . 116.4(2) ?
    C7 C6 H6 . . 121.8 ?
    C5 C6 H6 . . 121.8 ?
    C6 C7 C8 . . 122.0(3) ?
    C6 C7 H7 . . 119.0 ?
    C8 C7 H7 . . 119.0 ?
    C9 C8 C7 . . 122.0(2) ?
    C9 C8 H8 . . 119.0 ?
    C7 C8 H8 . . 119.0 ?
    C8 C9 C1 . . 116.5(2) ?
    C8 C9 H9 . . 121.8 ?
    C1 C9 H9 . . 121.8 ?
loop_
    _geom_torsion_atom_site_label_1
    _geom_torsion_atom_site_label_2
    _geom_torsion_atom_site_label_3
    _geom_torsion_atom_site_label_4
    _geom_torsion_site_symmetry_1
    _geom_torsion_site_symmetry_2
    _geom_torsion_site_symmetry_3
    _geom_torsion_site_symmetry_4
    _geom_torsion
    _geom_torsion_publ_flag
    C9 C1 N2 C3 . . . . -178.0(3) ?
    C5 C1 N2 C3 . . . . 0.2(3) ?
    C1 N2 C3 N4 . . . . -0.7(3) ?
    N2 C3 N4 C5 . . . . 0.8(3) ?
    C3 N4 C5 C6 . . . . 178.5(3) ?
    C3 N4 C5 C1 . . . . -0.7(3) ?
    N2 C1 C5 N4 . . . . 0.3(3) ?
    C9 C1 C5 N4 . . . . 178.7(2) ?
    N2 C1 C5 C6 . . . . -179.0(2) ?
    C9 C1 C5 C6 . . . . -0.5(4) ?
    N4 C5 C6 C7 . . . . -179.3(3) ?
    C1 C5 C6 C7 . . . . -0.2(4) ?
    C5 C6 C7 C8 . . . . 0.9(4) ?
    C6 C7 C8 C9 . . . . -0.9(4) ?
    C7 C8 C9 C1 . . . . 0.1(4) ?
    N2 C1 C9 C8 . . . . 178.6(3) ?
    C5 C1 C9 C8 . . . . 0.6(4) ?
loop_
    _geom_hbond_atom_site_label_D
    _geom_hbond_atom_site_label_H
    _geom_hbond_atom_site_label_A
    _geom_hbond_site_symmetry_A
    _geom_hbond_distance_DH
    _geom_hbond_distance_HA
    _geom_hbond_distance_DA
    _geom_hbond_angle_DHA
    N2 H2 I1 6 0.81(3) 2.85(3) 3.615(2) 158(3)
    N4 H4 I1 1_565 0.85(3) 2.86(3) 3.630(2) 151(2)
_shelx_hkl_file
;
  -4   0   0   25.37    0.84
  -4   0   0   26.56    0.87
  -4   0   0   25.83    0.82
   4   0   0   26.94    0.82
   4   0   0   25.56    0.87
   4   0   0   26.59    0.97
   4   0   0   28.19    0.87
  -4   0   0   25.46    0.96
  -4   0   0   25.56    0.83
  -4   0   0   26.90    0.88
   6   0   0  162.74    4.48
  -6   0   0  157.02    4.51
  -6   0   0  165.37    4.68
  -6   0   0  158.07    4.50
   6   0   0  162.45    4.34
  -6   0   0  163.21    4.42
   6   0   0  162.03    4.93
   6   0   0  176.53    4.68
  -6   0   0  161.41    4.48
  -6   0   0  162.48    4.94
  -8   0   0  911.14   24.12
   8   0   0 1000.00   25.73
   8   0   0  958.92   23.69
  -8   0   0  915.00   24.81
  -8   0   0  907.01   25.16
  -8   0   0  928.44   24.07
  -8   0   0  885.49   26.54
   8   0   0  944.11   26.55
  -8   0   0  956.99   25.96
  10   0   0  824.69   20.86
 -10   0   0  775.77   20.84
 -10   0   0  762.93   20.28
 -10   0   0  795.79   21.57
 -10   0   0  756.53   22.33
 -10   0   0  756.29   20.79
  10   0   0  764.02   19.86
 -10   0   0  790.50   20.21
 -12   0   0  113.95    3.52
 -12   0   0  115.33    3.52
  12   0   0  112.11    3.32
 -12   0   0  113.61    3.87
 -12   0   0  111.29    3.33
 -12   0   0  115.19    3.40
 -12   0   0  109.70    3.40
 -14   0   0   20.87    1.18
  14   0   0   17.99    0.91
 -14   0   0   18.88    1.02
 -14   0   0   19.23    0.85
 -14   0   0   18.70    0.90
 -14   0   0   18.47    0.91
 -16   0   0  307.87    9.70
  16   0   0  308.55    8.49
 -16   0   0  309.03    8.71
 -16   0   0  312.85    8.80
 -16   0   0  313.95    8.79
 -16   0   0  318.13    9.11
 -18   0   0  504.79   14.05
  18   0   0  489.84   13.52
 -18   0   0  514.44   13.95
 -18   0   0  497.67   15.36
 -18   0   0  529.35   14.60
 -18   0   0  521.90   14.02
  20   0   0  170.87    5.28
 -20   0   0  179.48    5.28
  20   0   0  174.83    6.27
 -20   0   0  182.02    5.60
 -20   0   0  175.59    5.38
 -20   0   0  180.18    5.57
 -20   0   0  169.79    6.12
 -22   0   0    1.87    0.48
 -22   0   0    2.24    0.57
 -22   0   0    2.52    0.46
  22   0   0    2.32    0.46
  22   0   0    2.07    0.54
 -22   0   0    2.58    0.44
 -22   0   0    1.96    0.35
 -24   0   0   54.44    2.24
 -24   0   0   60.87    2.22
  24   0   0   58.12    2.38
 -24   0   0   57.04    2.55
 -24   0   0   54.56    2.33
 -24   0   0   55.55    2.82
  24   0   0   52.42    2.79
  26   0   0  317.24    9.28
 -26   0   0  336.74    9.76
 -26   0   0  321.52    9.45
 -26   0   0  333.02    9.36
  26   0   0  309.99   10.83
 -26   0   0  312.56   10.64
 -26   0   0  316.46    9.76
  28   0   0  101.02    4.52
 -28   0   0  104.29    4.46
 -28   0   0  103.01    3.56
 -28   0   0   99.61    3.63
 -28   0   0  100.03    3.78
  28   0   0   95.64    3.70
 -28   0   0  101.09    4.03
  30   0   0   10.63    1.36
  30   0   0    9.58    1.04
 -30   0   0   12.05    1.41
 -30   0   0   11.08    0.96
 -30   0   0   12.15    1.29
  32   0   0    4.19    0.78
 -32   0   0    5.57    0.78
 -32   0   0    5.12    1.03
 -32   0   0    5.46    0.98
  34   0   0   80.87    3.49
 -34   0   0   79.48    3.73
  36   0   0   93.80    3.95
  38   0   0   19.37    1.63
  40   0   0    0.33    0.45
  42   0   0   10.49    1.44
  -1  -1   0  141.27    3.76
   1  -1   0  154.97    4.27
   1  -1   0  147.58    3.76
  -1  -1   0  138.61    3.99
  -1  -1   0  141.78    4.10
   1  -1   0  147.50    3.99
   1  -1   0  137.06    4.27
   1  -1   0  143.96    4.13
   1  -1   0  148.06    4.34
  -1  -1   0  143.79    4.33
   1   1   0  141.08    4.10
   1   1   0  139.92    4.24
  -1   1   0  142.68    4.33
  -1   1   0  149.97    4.13
   1   1   0  144.47    3.77
   1   1   0  144.16    4.09
   1   1   0  144.52    3.99
  -1   1   0  137.66    4.26
  -1   1   0  147.42    4.26
  -1   1   0  146.08    4.13
  -1   1   0  147.23    3.86
  -1   1   0  146.05    3.97
   1   1   0  149.79    4.34
   3  -1   0   24.46    0.86
   3  -1   0   22.00    0.88
   3  -1   0   22.38    0.88
  -3  -1   0   23.70    0.75
  -3  -1   0   23.49    0.82
   3  -1   0   23.87    0.73
   3  -1   0   22.94    0.71
   3  -1   0   22.11    0.88
  -3  -1   0   22.69    0.82
  -3  -1   0   22.94    0.81
   3  -1   0   23.68    0.80
   3  -1   0   24.05    0.75
  -3   1   0   23.49    0.72
   3   1   0   22.24    0.81
  -3   1   0   21.74    0.84
   3   1   0   22.89    0.76
   3   1   0   24.13    0.75
  -3   1   0   23.55    0.89
  -3   1   0   22.27    0.79
  -3   1   0   24.72    0.90
   3   1   0   24.70    0.89
  -3   1   0   24.09    0.74
  -3   1   0   23.87    0.77
  -3   1   0   24.19    0.71
  -5  -1   0   16.85    0.58
  -5  -1   0   16.90    0.68
   5  -1   0   17.44    0.70
   5  -1   0   15.75    0.72
   5  -1   0   16.14    0.75
   5  -1   0   15.63    0.75
   5   1   0   16.71    0.65
   5   1   0   16.54    0.66
  -5   1   0   16.66    0.77
   5   1   0   17.37    0.59
  -5   1   0   17.05    0.69
  -5   1   0   17.96    0.64
  -5   1   0   16.43    0.71
  -5   1   0   15.52    0.74
   5   1   0   19.44    0.71
  -5   1   0   16.61    0.62
   7  -1   0   99.33    3.24
  -7  -1   0   98.94    3.02
  -7  -1   0  102.29    3.00
   7  -1   0   99.37    3.38
   7  -1   0  106.59    3.35
   7  -1   0  105.43    2.86
  -7   1   0  106.53    3.41
   7   1   0  102.39    3.28
  -7   1   0   98.62    2.85
   7   1   0  108.67    3.00
  -7   1   0  100.97    3.17
  -7   1   0  106.33    2.99
  -7   1   0  104.34    2.92
   7   1   0  100.77    2.91
   7   1   0  105.35    3.06
  -7   1   0   99.70    3.31
   9  -1   0  255.77    8.02
  -9  -1   0  263.11    7.37
  -9  -1   0  251.66    7.78
  -9  -1   0  260.63    7.28
   9  -1   0  267.02    7.07
   9  -1   0  264.64    6.90
  -9  -1   0  248.12    7.05
  -9  -1   0  254.09    7.24
   9   1   0  282.60    7.35
   9   1   0  254.98    6.93
  -9   1   0  254.58    7.06
  -9   1   0  258.18    7.13
  -9   1   0  257.30    7.84
  -9   1   0  273.35    8.05
  -9   1   0  266.19    7.00
  -9   1   0  254.58    7.18
  -9   1   0  258.19    7.54
  11  -1   0   34.92    1.59
  11  -1   0   35.54    1.28
 -11  -1   0   32.95    1.22
 -11  -1   0   32.83    1.48
 -11  -1   0   32.00    1.29
  11  -1   0   35.21    1.11
 -11  -1   0   33.85    1.31
  11   1   0   34.82    1.30
 -11   1   0   35.68    1.29
 -11   1   0   34.95    1.10
 -11   1   0   33.66    1.37
 -11   1   0   32.20    1.51
 -11   1   0   33.83    1.26
 -11   1   0   31.28    1.37
  11   1   0   36.95    1.21
 -13  -1   0   31.51    1.54
 -13  -1   0   31.85    1.31
  13  -1   0   35.49    1.14
 -13  -1   0   31.60    1.31
 -13  -1   0   32.11    1.40
 -13  -1   0   32.93    1.24
  13  -1   0   32.64    1.30
 -13   1   0   32.29    1.43
 -13   1   0   32.60    1.11
  13   1   0   33.18    1.32
 -13   1   0   35.68    1.34
 -13   1   0   31.99    1.39
 -13   1   0   32.33    1.29
 -15  -1   0   12.04    0.91
 -15  -1   0   13.22    0.70
  15  -1   0   11.54    0.73
 -15  -1   0   12.63    0.74
 -15  -1   0   12.19    0.74
 -15  -1   0   12.53    0.84
  15  -1   0   13.24    0.61
  15  -1   0   13.23    0.99
 -15   1   0   14.12    0.90
 -15   1   0   13.55    0.78
 -15   1   0   13.62    0.83
 -15   1   0   11.40    0.91
  15   1   0   11.78    0.74
 -15   1   0   13.69    0.75
 -15   1   0   12.31    0.58
 -17  -1   0  147.26    4.54
 -17  -1   0  145.02    4.53
 -17  -1   0  148.18    4.53
  17  -1   0  147.59    4.42
 -17  -1   0  144.16    5.12
  17  -1   0  143.73    5.27
 -17  -1   0  149.75    4.68
 -17   1   0  146.39    4.48
  17   1   0  146.70    4.43
 -17   1   0  154.57    4.29
 -17   1   0  145.82    4.46
 -17   1   0  150.43    4.77
 -17   1   0  140.48    4.65
 -17   1   0  149.36    5.18
  19  -1   0   69.25    2.46
 -19  -1   0   64.12    2.44
 -19  -1   0   64.06    2.88
 -19  -1   0   67.11    2.65
 -19  -1   0   67.98    2.45
 -19  -1   0   66.51    2.39
  19  -1   0   68.19    3.02
 -19   1   0   67.20    2.58
 -19   1   0   66.88    2.45
  19   1   0   65.03    2.43
 -19   1   0   66.92    2.65
 -19   1   0   66.65    2.40
 -19   1   0   67.71    2.95
 -19   1   0   70.25    2.20
 -21  -1   0    3.64    0.45
 -21  -1   0    1.88    0.52
  21  -1   0    3.87    0.55
 -21  -1   0    3.10    0.49
 -21  -1   0    2.74    0.55
 -21  -1   0    3.57    0.48
  21  -1   0    4.36    0.75
 -21   1   0    3.14    0.66
  21   1   0    2.69    0.49
 -21   1   0    3.12    0.51
 -21   1   0    3.16    0.36
 -21   1   0    2.53    0.52
 -21   1   0    3.14    0.51
 -21   1   0    3.04    0.45
 -23  -1   0    0.75    0.35
 -23  -1   0    0.52    0.28
  23  -1   0    0.36    0.24
 -23  -1   0    0.39    0.23
 -23  -1   0    0.21    0.25
 -23  -1   0    0.20    0.20
  23  -1   0    1.06    0.45
 -23   1   0    0.21    0.16
  23   1   0    0.19    0.20
 -23   1   0    0.58    0.25
 -23   1   0    0.17    0.20
 -23   1   0    0.33    0.30
 -23   1   0    0.45    0.29
  25  -1   0   24.01    1.75
 -25  -1   0   23.84    1.28
 -25  -1   0   21.29    1.28
 -25  -1   0   22.93    1.51
 -25  -1   0   22.13    1.65
 -25  -1   0   23.40    1.31
  25  -1   0   21.28    1.32
 -25   1   0   23.00    1.40
 -25   1   0   21.13    1.45
  25   1   0   20.54    1.31
 -25   1   0   22.16    1.63
 -25   1   0   24.93    1.31
 -27  -1   0   68.57    2.83
 -27  -1   0   72.07    2.81
 -27  -1   0   75.39    3.52
  27  -1   0   72.22    2.90
  27  -1   0   67.04    3.46
 -27  -1   0   69.21    3.10
 -27   1   0   71.29    3.45
 -27   1   0   72.29    3.11
 -27   1   0   74.08    3.05
 -27   1   0   75.61    2.81
  27   1   0   69.83    2.90
  29  -1   0    5.09    0.99
  29  -1   0    4.65    0.75
 -29  -1   0    4.94    0.72
 -29  -1   0    3.24    0.72
 -29  -1   0    5.89    1.02
 -29  -1   0    6.26    0.75
 -29   1   0    5.60    1.01
 -29   1   0    4.61    0.84
 -29   1   0    4.94    0.67
 -29   1   0    6.08    0.84
  29   1   0    5.34    0.82
 -31  -1   0    4.51    0.89
 -31  -1   0    5.12    0.76
 -31  -1   0    4.08    0.68
  31  -1   0    4.20    0.77
 -31  -1   0    3.82    0.90
 -31   1   0    4.11    0.78
  31   1   0    5.35    0.86
 -31   1   0    5.02    0.93
 -31   1   0    5.90    1.09
 -33  -1   0    3.87    0.74
 -33  -1   0    4.21    0.90
  33  -1   0    3.01    0.70
 -33   1   0    3.60    0.81
  33   1   0    2.80    0.67
  35  -1   0   36.40    2.16
 -35  -1   0   36.64    2.07
  35   1   0   33.07    2.07
  37  -1   0    8.59    1.20
  37   1   0    9.00    1.21
  39  -1   0    0.75    0.52
  39   1   0    1.13    0.59
  41  -1   0   -0.16    0.42
  41   1   0    0.02    0.44
   0  -2   0  667.81   18.29
   0  -2   0  651.82   16.73
   0  -2   0  673.76   19.21
   0  -2   0  609.98   18.83
   0  -2   0  647.09   17.70
   0   2   0  711.19   19.22
   0   2   0  655.26   17.68
   0   2   0  664.29   18.29
   2  -2   0  343.99   10.47
  -2  -2   0  357.87   10.05
   2  -2   0  373.00    9.22
  -2  -2   0  351.66   10.63
  -2  -2   0  348.57    9.80
  -2  -2   0  349.43    9.23
   2  -2   0  349.40   10.62
   2  -2   0  361.76   10.14
   2  -2   0  365.52    9.72
  -2  -2   0  337.41   10.40
   2   2   0  352.96    9.79
   2   2   0  368.64    9.25
  -2   2   0  355.81   10.42
  -2   2   0  364.24    9.69
  -2   2   0  365.88    9.47
   2   2   0  360.55   10.05
  -2   2   0  355.40   10.13
   2   2   0  374.29   10.64
  -2   2   0  370.05   10.64
   2   2   0  370.92   10.04
   4  -2   0   64.55    1.77
  -4  -2   0   59.36    1.95
   4  -2   0   56.45    2.13
  -4  -2   0   60.42    1.87
   4  -2   0   55.35    2.10
  -4  -2   0   58.83    2.12
   4  -2   0   60.95    1.76
  -4  -2   0   60.58    1.81
  -4  -2   0   56.05    2.02
  -4   2   0   61.52    2.14
  -4   2   0   62.27    1.87
  -4   2   0   60.80    2.04
  -4   2   0   62.77    1.79
  -4   2   0   60.32    1.76
  -4   2   0   60.24    2.11
   4   2   0   59.63    1.87
   4   2   0   63.30    1.88
   4   2   0   59.86    1.81
  -4   2   0   60.61    1.91
  -4   2   0   61.01    1.74
   4   2   0   60.26    2.12
  -6  -2   0  161.03    4.54
  -6  -2   0  153.21    4.79
   6  -2   0  152.52    4.96
   6  -2   0  158.55    5.01
   6  -2   0  157.74    4.26
   6   2   0  157.54    4.34
  -6   2   0  158.21    4.36
  -6   2   0  162.10    4.48
  -6   2   0  155.88    4.93
  -6   2   0  163.58    5.03
   6   2   0  163.00    4.54
  -6   2   0  159.39    4.79
   6   2   0  163.75    5.02
  -6   2   0  159.84    4.39
  -6   2   0  150.73    4.46
  -6   2   0  157.66    4.32
   8  -2   0  436.96   12.92
   8  -2   0  447.31   11.40
  -8  -2   0  438.03   12.72
  -8  -2   0  464.02   12.27
  -8  -2   0  428.64   12.12
  -8  -2   0  437.72   12.06
   8  -2   0  437.98   13.16
  -8   2   0  442.12   11.93
   8   2   0  441.88   11.48
  -8   2   0  452.35   13.19
  -8   2   0  444.69   11.56
  -8   2   0  443.02   12.56
  -8   2   0  418.34   11.70
  -8   2   0  418.67   12.89
   8   2   0  459.23   12.25
  10  -2   0  321.45   10.13
  10  -2   0  326.39    8.72
 -10  -2   0  333.80    9.26
 -10  -2   0  342.67    9.28
 -10  -2   0  317.60    9.28
  10  -2   0  322.08    9.91
  10   2   0  333.98    8.82
 -10   2   0  319.27    9.03
 -10   2   0  334.69    9.65
 -10   2   0  321.98    9.94
  10   2   0  355.37    9.29
 -10   2   0  335.98    9.12
 -10   2   0  337.25    8.85
 -12  -2   0  112.39    3.32
  12  -2   0  104.53    3.92
 -12  -2   0  105.55    3.50
 -12  -2   0  110.37    3.55
 -12   2   0  109.27    3.53
  12   2   0  114.95    3.40
  12   2   0  125.56    3.35
 -12   2   0  117.86    3.36
 -12   2   0  107.10    3.68
 -12   2   0  107.94    3.88
 -12   2   0  110.12    3.40
 -14  -2   0   57.57    2.18
  14  -2   0   56.65    2.49
 -14  -2   0   60.62    1.96
 -14  -2   0   58.15    2.19
  14  -2   0   60.95    1.74
 -14   2   0   57.55    2.24
 -14   2   0   59.70    1.72
  14   2   0   65.29    1.95
 -14   2   0   57.21    2.28
 -14   2   0   63.80    2.12
 -14   2   0   58.27    2.45
  14   2   0   58.75    2.11
 -14   2   0   60.00    2.06
  16  -2   0  164.24    4.55
  16  -2   0  168.78    4.82
 -16  -2   0  160.93    5.05
 -16  -2   0  158.25    5.07
  16  -2   0  154.68    5.67
 -16  -2   0  163.16    5.03
 -16  -2   0  169.03    4.88
 -16   2   0  170.36    4.94
 -16   2   0  155.30    5.05
 -16   2   0  171.23    4.86
  16   2   0  164.76    4.89
 -16   2   0  166.72    5.62
 -16   2   0  166.96    4.53
 -16   2   0  158.80    5.28
 -18  -2   0  254.01    7.52
 -18  -2   0  258.23    7.60
 -18  -2   0  252.81    7.61
  18  -2   0  247.79    8.51
 -18  -2   0  264.61    7.49
  18  -2   0  259.50    7.24
  18   2   0  245.81    7.26
 -18   2   0  252.24    8.34
 -18   2   0  252.49    7.57
 -18   2   0  267.51    7.33
 -18   2   0  267.41    7.04
 -18   2   0  248.81    7.91
 -18   2   0  262.31    7.44
 -20  -2   0   91.44    3.18
 -20  -2   0   86.54    3.15
 -20  -2   0   89.77    2.93
  20  -2   0   88.48    3.04
  20  -2   0   86.66    3.72
 -20  -2   0   88.20    3.27
  20   2   0   86.43    3.06
 -20   2   0   87.32    3.63
 -20   2   0   81.41    3.23
 -20   2   0   90.37    3.06
 -20   2   0   86.64    3.33
 -20   2   0   89.87    3.03
 -22  -2   0   14.66    1.02
 -22  -2   0   16.67    1.09
 -22  -2   0   16.50    1.19
  22  -2   0   15.77    1.05
  22  -2   0   15.57    1.34
 -22   2   0   17.78    1.24
 -22   2   0   17.69    1.07
  22   2   0   16.53    1.09
 -22   2   0   14.56    1.10
 -22   2   0   17.40    1.36
 -22   2   0   18.18    1.04
 -24  -2   0   66.13    2.81
  24  -2   0   63.33    2.54
 -24  -2   0   59.63    2.56
  24  -2   0   64.03    3.19
 -24  -2   0   62.92    2.59
 -24   2   0   62.28    2.50
 -24   2   0   60.60    2.70
 -24   2   0   66.29    2.84
 -24   2   0   66.72    2.47
 -24   2   0   61.05    3.06
  24   2   0   60.33    2.53
 -26  -2   0  124.65    4.62
  26  -2   0  127.83    5.29
  26  -2   0  123.68    4.31
 -26  -2   0  122.75    4.40
 -26  -2   0  131.81    4.48
 -26   2   0  121.18    5.09
 -26   2   0  129.84    4.69
 -26   2   0  126.34    4.65
  26   2   0  122.26    4.33
 -26   2   0  133.36    4.26
  28  -2   0   71.09    2.90
 -28  -2   0   69.91    2.91
 -28  -2   0   68.45    3.13
 -28  -2   0   70.26    2.92
  28  -2   0   67.85    3.53
 -28   2   0   67.40    3.43
  28   2   0   68.35    2.89
 -28   2   0   66.28    3.08
 -28   2   0   66.03    3.02
  30  -2   0   10.38    1.07
 -30  -2   0    9.74    1.01
 -30  -2   0   10.08    1.24
 -30  -2   0    8.63    0.96
  30   2   0   11.09    1.12
 -30   2   0    8.38    1.04
 -30   2   0    7.17    1.19
 -30   2   0    7.66    1.08
 -32  -2   0   12.07    1.39
 -32  -2   0   10.68    1.12
 -32  -2   0   12.13    1.09
  32  -2   0   12.01    1.20
 -32   2   0   14.56    1.43
 -32   2   0   11.52    1.25
  32   2   0   10.16    1.17
  34  -2   0   45.84    2.47
 -34  -2   0   48.92    2.50
 -34  -2   0   51.68    2.53
  34   2   0   44.29    2.46
 -34   2   0   47.60    2.64
 -36  -2   0   47.21    2.51
  36  -2   0   44.91    2.52
  36   2   0   47.07    2.59
 -38  -2   0   12.00    1.32
  38  -2   0   12.78    1.42
  38   2   0   11.08    1.36
  40  -2   0    2.21    0.76
  40   2   0    2.54    0.75
   1  -3   0   62.69    1.87
   1  -3   0   58.47    2.29
   1  -3   0   63.33    2.00
  -1  -3   0   58.93    2.26
  -1  -3   0   59.34    2.27
   1  -3   0   62.29    2.15
  -1  -3   0   62.44    1.89
  -1  -3   0   60.17    2.08
   1  -3   0   62.36    2.29
  -1  -3   0   63.00    2.05
   1   3   0   62.00    1.89
   1   3   0   59.58    2.22
   1   3   0   62.19    2.09
  -1   3   0   61.05    2.04
  -1   3   0   62.78    2.15
   3  -3   0    4.13    0.49
   3  -3   0    5.11    0.46
  -3  -3   0    3.66    0.43
   3  -3   0    5.30    0.36
  -3  -3   0    5.59    0.39
   3  -3   0    4.90    0.33
  -3  -3   0    4.50    0.35
  -3  -3   0    4.96    0.46
  -3  -3   0    5.45    0.43
  -3   3   0    4.84    0.43
  -3   3   0    5.12    0.47
   3   3   0    5.49    0.39
  -3   3   0    5.26    0.44
  -3   3   0    5.06    0.33
   3   3   0    5.37    0.37
   5  -3   0    0.11    0.13
   5  -3   0    0.17    0.13
  -5  -3   0    0.22    0.12
  -5  -3   0   -0.03    0.07
  -5  -3   0    0.05    0.10
  -5  -3   0    0.33    0.16
   5  -3   0    0.31    0.10
   5  -3   0    0.10    0.09
  -5  -3   0    0.30    0.12
  -5   3   0    0.21    0.13
  -5   3   0    0.33    0.16
  -5   3   0    0.18    0.13
  -5   3   0    0.64    0.15
  -5   3   0    0.32    0.10
   5   3   0    0.37    0.14
   5   3   0    0.33    0.12
  -5   3   0    0.19    0.11
  -5   3   0    0.43    0.11
  -7  -3   0   39.14    1.60
  -7  -3   0   41.44    1.39
   7  -3   0   37.63    1.69
   7  -3   0   35.64    1.70
  -7  -3   0   39.81    1.57
   7  -3   0   39.64    1.36
  -7   3   0   39.40    1.36
   7   3   0   40.65    1.44
  -7   3   0   38.61    1.21
  -7   3   0   37.07    1.62
   7   3   0   41.35    1.38
  -7   3   0   41.51    1.46
  -7   3   0   36.51    1.67
  -7   3   0   40.09    1.20
  -7   3   0   38.22    1.53
   9  -3   0   73.25    2.84
   9  -3   0   73.91    2.82
  -9  -3   0   72.96    2.62
  -9  -3   0   77.01    2.34
  -9  -3   0   74.14    2.60
   9  -3   0   75.04    2.31
  -9   3   0   81.21    2.46
  -9   3   0   72.58    2.53
  -9   3   0   75.57    2.32
  -9   3   0   73.44    2.71
   9   3   0   75.96    2.42
  -9   3   0   70.24    2.78
 -11  -3   0   11.99    0.80
  11  -3   0   11.70    0.87
  11  -3   0   11.51    0.67
 -11  -3   0   12.91    0.57
  11  -3   0   12.13    0.90
 -11  -3   0   12.34    0.79
 -11  -3   0   13.74    0.79
 -11   3   0   12.91    0.72
 -11   3   0   12.25    0.85
  11   3   0   11.39    0.72
 -11   3   0   12.67    0.83
 -11   3   0   13.58    0.94
 -11   3   0   12.82    0.68
 -13  -3   0    0.09    0.12
 -13  -3   0    0.13    0.14
  13  -3   0    0.06    0.16
 -13  -3   0   -0.01    0.07
 -13  -3   0    0.01    0.12
  13  -3   0    0.13    0.13
  13  -3   0    0.10    0.15
 -13   3   0   -0.04    0.14
 -13   3   0    0.08    0.14
  13   3   0    0.13    0.12
  13   3   0    0.55    0.22
 -13   3   0    0.03    0.12
 -13   3   0    0.25    0.19
 -13   3   0    0.14    0.13
 -15  -3   0    4.71    0.50
 -15  -3   0    4.97    0.34
  15  -3   0    4.32    0.64
  15  -3   0    4.85    0.50
 -15  -3   0    4.67    0.57
 -15  -3   0    5.52    0.61
  15   3   0    4.00    0.51
 -15   3   0    5.77    0.53
 -15   3   0    4.69    0.62
 -15   3   0    6.79    0.70
 -15   3   0    4.75    0.49
 -15   3   0    5.98    0.74
 -17  -3   0   39.98    1.86
 -17  -3   0   45.87    1.81
 -17  -3   0   41.24    1.90
  17  -3   0   41.55    2.16
  17  -3   0   43.76    1.74
 -17   3   0   44.22    2.04
 -17   3   0   45.20    1.74
 -17   3   0   41.58    2.13
 -17   3   0   44.88    1.77
  17   3   0   43.58    1.84
 -17   3   0   44.00    1.99
  19  -3   0   26.69    1.71
 -19  -3   0   24.30    1.40
 -19  -3   0   27.59    1.49
  19  -3   0   28.22    1.36
 -19  -3   0   29.06    1.35
 -19   3   0   27.18    1.69
 -19   3   0   28.01    1.33
 -19   3   0   26.32    1.30
  19   3   0   29.26    1.47
 -19   3   0   28.93    1.59
 -19   3   0   25.88    1.51
 -21  -3   0    1.09    0.34
 -21  -3   0    0.47    0.27
  21  -3   0    0.83    0.40
 -21   3   0    1.04    0.31
 -21   3   0    0.82    0.31
 -21   3   0    1.39    0.48
 -21   3   0    0.82    0.34
  21   3   0    1.29    0.39
 -21   3   0    0.71    0.34
 -23  -3   0    0.71    0.32
  23  -3   0    0.04    0.26
 -23  -3   0   -0.07    0.16
  23  -3   0    0.73    0.33
  23   3   0   -0.05    0.17
 -23   3   0    0.16    0.22
 -23   3   0    0.07    0.22
 -23   3   0    0.28    0.33
 -23   3   0    0.07    0.19
 -23   3   0    0.08    0.21
  25  -3   0    8.55    1.16
 -25  -3   0   10.45    1.01
  25  -3   0    9.95    0.92
 -25  -3   0    8.77    0.94
 -25   3   0   10.58    1.12
 -25   3   0    9.72    1.05
  25   3   0    8.91    0.94
 -25   3   0    8.62    0.85
 -25   3   0    8.79    1.16
  27  -3   0   19.65    1.33
 -27  -3   0   18.00    1.33
  27  -3   0   20.36    1.73
 -27  -3   0   22.32    1.49
 -27   3   0   19.43    1.50
  27   3   0   19.96    1.38
 -27   3   0   18.91    1.64
 -27   3   0   20.44    1.50
 -27   3   0   19.82    1.30
  29  -3   0    4.43    0.77
 -29  -3   0    4.84    0.80
 -29  -3   0    4.07    0.76
  29   3   0    3.98    0.73
 -29   3   0    3.98    0.92
 -29   3   0    4.01    0.82
 -29   3   0    3.78    0.83
  31  -3   0    0.01    0.30
 -31  -3   0    0.15    0.33
 -31  -3   0    0.17    0.31
 -31   3   0    0.15    0.35
  31   3   0   -0.02    0.24
 -31   3   0   -0.29    0.26
 -33  -3   0    3.15    0.75
  33  -3   0    2.08    0.64
  33   3   0    2.60    0.67
 -33   3   0    2.51    0.76
  35  -3   0    6.94    1.08
 -35  -3   0    7.89    1.10
  35   3   0    6.49    1.08
 -37  -3   0    4.44    0.92
  37  -3   0    3.54    0.86
  37   3   0    5.01    0.99
 -39  -3   0    0.82    0.57
  39  -3   0    0.03    0.48
  39   3   0   -0.01    0.44
   0  -4   0   38.98    1.80
   0  -4   0   38.46    1.39
   0  -4   0   37.15    1.75
   0  -4   0   39.51    1.53
   0   4   0   39.22    1.62
   0   4   0   39.98    1.77
   0   4   0   38.86    1.57
   0   4   0   40.08    1.41
   2  -4   0   47.51    1.69
   2  -4   0   44.25    2.03
  -2  -4   0   48.81    1.82
  -2  -4   0   44.83    2.00
  -2  -4   0   46.56    1.62
   2  -4   0   46.36    1.59
  -2  -4   0   44.88    1.99
   2  -4   0   45.72    2.00
  -2  -4   0   47.73    1.81
   2   4   0   48.88    1.64
   2   4   0   47.31    1.98
  -2   4   0   47.94    1.82
  -2   4   0   47.92    1.89
  -2   4   0   45.75    1.98
   2   4   0   47.78    1.81
  -4  -4   0  114.03    3.60
  -4  -4   0  112.74    3.99
   4  -4   0  111.87    4.00
  -4  -4   0  113.06    3.94
   4  -4   0  110.83    4.05
  -4  -4   0  111.45    3.34
   4  -4   0  111.49    3.28
   4  -4   0  115.60    3.42
  -4  -4   0  105.89    3.62
  -4   4   0  115.71    3.96
  -4   4   0  107.39    3.55
  -4   4   0  116.76    3.43
  -4   4   0  118.16    3.34
   4   4   0  115.94    3.61
  -4   4   0  111.28    3.79
   4   4   0  112.54    3.90
   4   4   0  114.50    3.35
  -6  -4   0   59.56    2.03
  -6  -4   0   57.27    2.22
   6  -4   0   57.79    2.44
   6  -4   0   58.70    1.94
   6  -4   0   58.63    2.50
  -6  -4   0   60.47    2.09
   6  -4   0   59.19    1.90
  -6   4   0   56.73    2.41
  -6   4   0   58.77    1.90
  -6   4   0   63.27    2.14
  -6   4   0   59.11    2.20
  -6   4   0   59.01    2.34
  -6   4   0   61.85    1.97
   6   4   0   59.83    2.03
   6   4   0   60.36    2.08
   8  -4   0   25.04    1.50
   8  -4   0   27.36    1.12
  -8  -4   0   29.33    1.42
  -8  -4   0   26.86    1.13
   8  -4   0   24.45    1.41
  -8  -4   0   28.02    1.38
  -8   4   0   26.68    1.47
  -8   4   0   28.17    0.97
  -8   4   0   27.54    1.22
  -8   4   0   28.48    1.13
  -8   4   0   26.47    1.32
   8   4   0   28.42    1.14
   8   4   0   28.15    1.23
  -8   4   0   28.49    1.45
  10  -4   0   32.99    1.30
  10  -4   0   30.83    1.69
 -10  -4   0   30.35    1.52
 -10  -4   0   33.00    1.53
 -10  -4   0   31.96    1.22
  10  -4   0   30.15    1.62
  10   4   0   31.81    1.22
 -10   4   0   31.75    1.66
 -10   4   0   30.74    1.49
 -10   4   0   28.10    1.54
 -10   4   0   31.05    1.25
 -10   4   0   30.74    1.34
  10   4   0   33.02    1.39
 -12  -4   0   65.99    2.15
  12  -4   0   68.08    2.26
  12  -4   0   62.48    2.76
  12  -4   0   67.73    2.87
 -12  -4   0   68.66    2.57
 -12  -4   0   64.70    2.58
 -12   4   0   62.15    2.65
 -12   4   0   65.13    2.79
 -12   4   0   65.94    2.22
  12   4   0   67.61    2.15
  12   4   0   62.99    2.33
 -12   4   0   69.00    2.37
 -12   4   0   60.86    2.49
 -14  -4   0   66.36    2.50
  14  -4   0   67.89    2.83
  14  -4   0   61.54    2.20
  14  -4   0   66.03    2.86
 -14  -4   0   56.92    2.49
 -14   4   0   58.64    2.60
 -14   4   0   63.79    2.79
  14   4   0   59.53    2.31
 -14   4   0   64.45    2.31
 -14   4   0   61.52    2.18
 -14   4   0   60.53    2.49
 -16  -4   0   28.98    1.53
  16  -4   0   30.05    1.35
 -16  -4   0   27.89    1.56
  16  -4   0   26.67    1.68
 -16  -4   0   30.69    1.47
 -16   4   0   29.36    1.37
 -16   4   0   26.87    1.54
  16   4   0   27.78    1.42
 -16   4   0   28.00    1.62
 -16   4   0   28.42    1.73
 -16   4   0   28.18    1.30
  18  -4   0   12.40    1.11
 -18  -4   0   11.04    0.83
 -18  -4   0   10.31    0.92
 -18  -4   0   11.40    0.94
  18  -4   0   12.38    0.85
 -18   4   0   13.87    0.90
  18   4   0   12.61    0.92
 -18   4   0   10.64    0.98
 -18   4   0   10.32    0.77
 -18   4   0   10.19    1.09
 -18   4   0   11.04    1.03
 -20  -4   0   19.56    1.31
  20  -4   0   20.57    1.19
  20  -4   0   20.46    1.55
 -20  -4   0   21.55    1.40
 -20   4   0   21.50    1.47
 -20   4   0   19.78    1.38
  20   4   0   21.99    1.31
 -20   4   0   19.30    1.49
 -20   4   0   21.86    1.18
 -22  -4   0   38.59    2.02
  22  -4   0   40.91    2.41
 -22  -4   0   41.51    2.14
  22  -4   0   40.38    1.86
 -22   4   0   40.79    1.84
 -22   4   0   38.03    2.17
 -22   4   0   43.63    2.21
  22   4   0   42.24    2.00
 -22   4   0   45.07    2.47
 -24  -4   0   22.84    1.50
 -24  -4   0   25.79    1.64
  24  -4   0   22.98    1.37
  24  -4   0   23.42    1.81
 -24   4   0   21.50    1.58
 -24   4   0   24.66    1.65
  24   4   0   23.13    1.45
 -24   4   0   22.77    1.35
 -24   4   0   22.79    1.78
 -26  -4   0   10.25    1.08
  26  -4   0    9.28    0.96
 -26  -4   0    9.75    1.10
 -26   4   0   10.33    0.95
 -26   4   0    8.98    1.13
  26   4   0    8.66    0.99
 -26   4   0    8.66    1.12
 -26   4   0    6.82    1.15
 -28  -4   0    5.71    0.92
  28  -4   0    4.70    0.78
 -28  -4   0    4.77    0.83
 -28   4   0    3.76    0.82
 -28   4   0    4.94    0.75
 -28   4   0    3.98    0.84
  28   4   0    4.96    0.84
 -30  -4   0   16.94    1.40
 -30   4   0   15.09    1.42
  30   4   0   14.63    1.35
 -32  -4   0   11.83    1.31
  32   4   0   12.62    1.32
 -34  -4   0    6.44    1.06
  34   4   0    6.34    1.04
 -36  -4   0    2.79    0.80
  36   4   0    2.39    0.76
   1  -5   0   -0.02    0.19
  -1  -5   0   -0.08    0.15
  -1  -5   0    0.18    0.19
   1  -5   0    0.13    0.19
   1  -5   0    0.78    0.25
   1  -5   0   -0.01    0.12
  -1  -5   0    0.13    0.14
  -1  -5   0   -0.13    0.14
   1   5   0    0.64    0.28
  -1   5   0    0.10    0.17
   1   5   0   -0.05    0.13
  -1   5   0    0.21    0.19
   1   5   0    0.21    0.16
  -1   5   0    0.18    0.16
  -1   5   0    0.56    0.22
   1   5   0    0.07    0.15
  -1   5   0    0.10    0.13
  -3  -5   0   19.35    1.24
  -3  -5   0   19.94    1.10
  -3  -5   0   17.04    1.17
   3  -5   0   17.96    1.27
   3  -5   0   18.12    1.21
  -3  -5   0   17.41    0.91
   3  -5   0   18.11    0.89
   3  -5   0   19.04    0.96
   3   5   0   18.39    1.03
  -3   5   0   16.64    1.05
  -3   5   0   18.47    1.13
  -3   5   0   18.64    0.91
  -3   5   0   16.29    1.15
   3   5   0   16.27    1.02
  -3   5   0   18.57    0.95
   3   5   0   16.68    1.14
   3   5   0   17.96    0.92
   5  -5   0   40.59    2.11
  -5  -5   0   43.60    1.67
   5  -5   0   42.37    2.06
   5  -5   0   41.95    1.58
  -5  -5   0   38.83    1.99
   5  -5   0   43.23    1.60
  -5  -5   0   38.94    1.97
  -5  -5   0   40.73    1.84
   5   5   0   41.70    1.73
   5   5   0   41.51    1.63
   5   5   0   43.26    2.03
  -5   5   0   40.78    1.93
  -5   5   0   43.58    1.79
  -5   5   0   41.85    2.05
  -5   5   0   43.76    1.87
  -5   5   0   43.16    1.59
  -5   5   0   45.27    1.61
  -7  -5   0    3.46    0.54
   7  -5   0    3.06    0.62
   7  -5   0    3.57    0.42
   7  -5   0    3.06    0.57
   7   5   0    3.00    0.55
  -7   5   0    3.97    0.59
   7   5   0    3.49    0.43
   7   5   0    2.76    0.42
  -7   5   0    2.98    0.45
  -7   5   0    3.47    0.59
  -7   5   0    3.43    0.40
  -7   5   0    3.37    0.61
  -9  -5   0    1.41    0.39
  -9  -5   0    1.03    0.35
   9  -5   0    0.40    0.26
   9  -5   0    1.32    0.29
   9  -5   0    1.07    0.40
   9   5   0    0.85    0.27
  -9   5   0    0.64    0.23
  -9   5   0    1.43    0.42
  -9   5   0    1.35    0.38
  -9   5   0    1.12    0.37
  -9   5   0    0.79    0.28
 -11  -5   0    4.97    0.69
  11  -5   0    6.10    0.56
  11  -5   0    5.50    0.76
 -11  -5   0    6.34    0.73
  11  -5   0    5.06    0.80
 -11   5   0    5.31    0.70
 -11   5   0    5.08    0.50
 -11   5   0    3.94    0.67
  11   5   0    6.42    0.64
 -11   5   0    5.28    0.78
 -11   5   0    6.64    0.63
  13  -5   0   21.02    1.44
  13  -5   0   21.24    1.10
 -13  -5   0   21.00    1.29
  13  -5   0   18.61    1.44
 -13  -5   0   17.89    1.27
 -13   5   0   21.30    1.06
 -13   5   0   21.25    1.34
 -13   5   0   19.95    1.44
 -13   5   0   20.18    1.37
 -13   5   0   20.36    1.15
  13   5   0   23.20    1.22
 -15  -5   0   13.70    1.11
  15  -5   0   14.81    1.21
  15  -5   0   14.27    1.26
 -15  -5   0   15.48    1.09
 -15   5   0   13.39    1.13
 -15   5   0   13.53    1.21
  15   5   0   12.44    0.94
 -15   5   0   14.82    0.98
 -15   5   0   13.86    1.10
 -17  -5   0    0.48    0.29
  17  -5   0    0.95    0.44
 -17   5   0    0.75    0.39
 -17   5   0    0.18    0.27
 -17   5   0    0.86    0.38
  17   5   0    0.79    0.34
  19  -5   0    0.11    0.27
 -19  -5   0    0.43    0.34
 -19   5   0    0.08    0.32
 -19   5   0    0.27    0.35
  19   5   0    0.83    0.38
 -19   5   0   -0.01    0.26
  21  -5   0   14.71    1.37
 -21  -5   0   14.14    1.24
 -21   5   0   12.31    1.28
 -21   5   0   16.18    1.43
  21   5   0   13.76    1.12
 -21   5   0   15.24    1.29
 -23  -5   0    8.42    1.06
 -23   5   0    8.99    1.16
  23   5   0    8.60    0.97
 -23   5   0    9.67    1.27
 -23   5   0    8.77    1.11
  25   5   0    0.77    0.38
 -25   5   0    0.73    0.44
 -25   5   0    0.17    0.34
  27   5   0   -0.16    0.25
  29   5   0    3.21    0.73
  31   5   0    8.78    1.16
  33   5   0    0.31    0.44
  35   5   0    0.36    0.52
   0  -6   0   21.09    1.45
   0  -6   0   21.50    1.53
   0  -6   0   19.79    1.17
   0   6   0   20.88    1.29
   0   6   0   20.48    1.41
   0   6   0   21.66    1.22
   0   6   0   21.44    1.30
   2  -6   0    1.17    0.43
  -2  -6   0    1.58    0.49
  -2  -6   0    0.98    0.34
  -2  -6   0    1.00    0.39
   2  -6   0    0.56    0.31
   2   6   0    1.23    0.42
   2   6   0    1.31    0.39
   2   6   0    1.33    0.41
   2   6   0    1.38    0.40
  -2   6   0    1.65    0.45
  -2   6   0    1.82    0.47
  -2   6   0    1.31    0.44
   4  -6   0   27.62    1.77
  -4  -6   0   28.51    1.51
   4  -6   0   26.18    1.67
  -4  -6   0   25.37    1.66
  -4  -6   0   26.89    1.67
  -4   6   0   28.33    1.71
   4   6   0   26.11    1.40
   4   6   0   26.38    1.63
  -4   6   0   25.27    1.54
   4   6   0   28.31    1.51
  -4   6   0   26.65    1.50
  -6  -6   0   11.85    1.06
   6  -6   0    9.31    1.10
  -6  -6   0   10.15    0.89
   6  -6   0   11.14    1.03
  -6   6   0    9.08    1.00
  -6   6   0   10.35    0.97
  -6   6   0    9.44    0.81
   6   6   0   10.45    0.90
  -6   6   0    9.08    0.91
   6   6   0    9.78    1.01
   8  -6   0    6.67    0.98
  -8  -6   0    8.06    0.87
   8  -6   0    6.25    0.87
  -8   6   0    8.56    0.95
  -8   6   0   10.20    0.82
  -8   6   0    8.30    0.89
  -8   6   0    8.46    1.00
   8   6   0    7.82    0.73
   8   6   0    7.44    0.90
  10  -6   0    8.08    1.06
  10  -6   0    7.19    0.93
 -10  -6   0    6.96    0.88
 -10  -6   0    5.99    0.81
 -10   6   0    6.80    0.84
 -10   6   0    8.01    1.01
 -10   6   0    8.69    0.97
  10   6   0    5.89    0.67
 -10   6   0    8.72    0.77
  10   6   0    6.58    0.87
 -12  -6   0   14.55    1.20
 -12  -6   0   19.00    1.33
  12  -6   0   17.50    1.40
  12  -6   0   15.76    1.41
 -12   6   0   15.32    1.20
  12   6   0   18.13    1.13
 -12   6   0   17.22    1.39
 -12   6   0   16.54    1.33
  14  -6   0   24.83    1.72
  14  -6   0   19.96    1.66
 -14  -6   0   21.69    1.51
  14   6   0   23.37    1.36
 -14   6   0   21.99    1.59
 -14   6   0   21.46    1.65
 -14   6   0   22.77    1.52
  16  -6   0    1.18    0.53
 -16  -6   0    1.16    0.48
  16  -6   0    2.75    0.70
 -16   6   0    1.02    0.47
 -16   6   0    0.93    0.46
 -16   6   0    2.15    0.58
  16   6   0    1.30    0.43
 -18  -6   0    5.25    0.89
 -18   6   0    7.59    1.14
  18   6   0    9.74    0.96
 -18   6   0    5.60    0.97
 -18   6   0    7.30    1.01
 -20   6   0    0.60    0.42
 -20   6   0    0.12    0.36
  20   6   0    0.47    0.35
 -22   6   0   18.45    1.55
  22   6   0   18.84    1.39
  24   6   0    2.52    0.65
  26   6   0    7.13    1.02
  28   6   0    0.36    0.47
  30   6   0    3.08    0.80
  32   6   0    8.09    1.22
  -1  -7   0    5.94    0.98
   1  -7   0    8.14    1.03
   1  -7   0    7.17    1.05
   1   7   0    6.30    0.93
  -1   7   0    7.07    0.87
   1   7   0    5.76    0.84
  -1   7   0    5.96    0.92
  -1   7   0    7.23    0.90
  -3  -7   0   23.23    1.72
   3  -7   0   21.43    1.71
  -3   7   0   20.08    1.40
   3   7   0   18.28    1.49
  -3   7   0   23.53    1.67
  -3   7   0   23.78    1.46
  -3   7   0   22.91    1.52
   3   7   0   21.96    1.46
  -5  -7   0   47.19    2.31
   5  -7   0   43.65    2.64
  -5  -7   0   51.53    2.71
  -5   7   0   52.55    2.32
   5   7   0   48.81    2.59
   5   7   0   51.57    2.39
  -5   7   0   46.56    2.33
   5   7   0   49.67    2.35
  -5   7   0   49.29    2.62
  -5   7   0   47.42    2.42
   7  -7   0   -0.08    0.28
  -7  -7   0   -0.21    0.29
  -7  -7   0    0.50    0.38
  -7   7   0    0.12    0.28
  -7   7   0    0.39    0.39
  -7   7   0   -0.05    0.26
   7   7   0    0.20    0.32
   7   7   0    0.18    0.29
  -7   7   0   -0.05    0.24
   7   7   0    0.37    0.34
  -9  -7   0   10.54    1.09
   9  -7   0    9.22    1.25
   9   7   0   10.70    1.09
  -9   7   0    9.75    1.14
   9   7   0    9.31    1.11
  -9   7   0   10.33    1.11
  -9   7   0   10.89    1.25
  11  -7   0    0.71    0.44
 -11  -7   0    0.67    0.39
 -11   7   0    0.43    0.34
 -11   7   0    1.11    0.52
  11   7   0    0.83    0.46
 -11   7   0    0.84    0.46
 -13  -7   0   39.08    2.24
  13  -7   0   38.22    2.53
  13   7   0   36.06    2.29
 -13   7   0   44.46    2.45
 -13   7   0   37.07    2.16
  15  -7   0    7.49    1.23
 -15   7   0    7.19    1.10
 -15   7   0    6.33    1.00
   0  -8   0   30.07    2.19
   2  -8   0    5.88    1.12
  -2  -8   0    6.59    1.16
  -2   8   0    6.84    0.94
  -4  -8   0    0.94    0.58
   4  -8   0    1.58    0.67
  -6  -8   0    0.05    0.43
   6  -8   0   -0.07    0.37
  -8   8   0   22.52    1.75
  42   0  -1    0.00    0.44
  40   0  -1    0.49    0.46
  38   0  -1   -0.09    0.34
  36   0  -1    0.01    0.32
 -36   0   1   -0.16    0.34
 -34   0   1   -0.20    0.25
 -34   0   1    0.30    0.43
  34   0  -1    0.17    0.35
 -32   0   1   -0.07    0.23
 -32   0   1    0.21    0.33
  32   0  -1   -0.07    0.24
 -32   0   1   -0.08    0.31
  30   0  -1    0.16    0.24
 -30   0   1    0.12    0.30
 -30   0   1   -0.05    0.27
 -30   0   1    0.24    0.28
  30   0  -1    0.17    0.35
 -30   0   1   -0.09    0.23
 -28   0   1    0.13    0.22
 -28   0   1    0.19    0.32
  28   0  -1    0.17    0.23
 -28   0   1    0.31    0.30
 -28   0   1    0.07    0.23
  28   0  -1    0.28    0.33
 -28   0   1    0.13    0.21
 -26   0   1   -0.11    0.22
  26   0  -1    0.14    0.29
 -26   0   1    0.02    0.17
 -26   0   1    0.17    0.25
 -26   0   1    0.01    0.22
 -26   0   1   -0.03    0.17
  26   0  -1    0.16    0.21
 -24   0   1    0.60    0.25
 -24   0   1    0.10    0.19
 -24   0   1    0.31    0.23
 -24   0   1    0.07    0.21
  24   0  -1    0.00    0.15
 -24   0   1   -0.06    0.18
  24   0  -1    0.16    0.26
 -22   0   1    0.10    0.19
  22   0  -1    0.12    0.15
 -22   0   1    0.03    0.12
 -22   0   1   -0.06    0.11
 -22   0   1    0.00    0.22
 -22   0   1    0.06    0.17
  22   0  -1    0.03    0.20
  20   0  -1    0.03    0.15
 -20   0   1   -0.01    0.15
  20   0  -1   -0.06    0.14
 -20   0   1    0.05    0.18
 -20   0   1    0.09    0.17
 -20   0   1    0.12    0.14
 -20   0   1    0.13    0.19
 -18   0   1    0.21    0.20
 -18   0   1    0.09    0.12
 -18   0   1    0.06    0.14
  18   0  -1    0.10    0.18
 -18   0   1   -0.09    0.12
 -18   0   1   -0.02    0.13
  18   0  -1    0.04    0.12
  16   0  -1   -0.02    0.10
 -16   0   1    0.04    0.14
 -16   0   1    0.10    0.13
 -16   0   1   -0.01    0.07
 -16   0   1    0.01    0.12
 -16   0   1    0.03    0.12
 -14   0   1    0.08    0.08
  14   0  -1   -0.04    0.07
 -14   0   1    0.06    0.11
 -14   0   1    0.02    0.11
 -14   0   1    0.02    0.12
 -14   0   1   -0.03    0.12
 -12   0   1   -0.04    0.08
 -12   0   1   -0.02    0.11
 -12   0   1    0.15    0.13
  12   0  -1    0.10    0.10
 -12   0   1    0.21    0.10
 -12   0   1    0.14    0.12
 -10   0   1    0.15    0.11
 -10   0   1    0.25    0.14
  10   0  -1    0.20    0.09
 -10   0   1    0.01    0.06
  10   0  -1    0.26    0.11
 -10   0   1    0.05    0.09
 -10   0   1    0.03    0.08
 -10   0   1    0.08    0.07
   8   0  -1    0.58    0.16
  -8   0   1    0.10    0.10
  -8   0   1    0.66    0.15
  -8   0   1    0.33    0.13
  -8   0   1    0.10    0.10
  -8   0   1    0.74    0.12
   8   0  -1    0.43    0.13
   6   0  -1    0.22    0.10
  -6   0   1    0.27    0.06
   6   0  -1    0.10    0.07
  -6   0   1    0.05    0.07
  -6   0   1    0.04    0.05
  -6   0   1    0.25    0.11
   6   0  -1   -0.02    0.07
  -6   0   1    0.22    0.09
  -6   0   1    0.08    0.08
   6   0  -1    0.33    0.10
   4   0  -1   -0.02    0.03
  -4   0   1    0.00    0.02
  -4   0   1    0.02    0.03
   4   0  -1    0.02    0.03
  -4   0   1    0.00    0.03
   4   0  -1    0.16    0.06
  -4   0   1    0.18    0.07
   4   0  -1    0.13    0.06
  -4   0   1    0.11    0.03
   4   0  -1    0.32    0.04
   4   0  -1    0.06    0.05
  -4   0   1    0.04    0.03
   2   0  -1    0.27    0.05
  -2   0   1    0.14    0.04
   2   0  -1    0.06    0.03
   2   0  -1    0.13    0.03
  -2   0   1    0.07    0.03
  -2   0   1    0.04    0.03
   0   0   1    0.13    0.03
   0   0   1    0.17    0.04
   0   0   1    0.46    0.06
   2   0   1    0.06    0.04
   2   0   1    0.03    0.03
  -2   0  -1    0.09    0.03
  -2   0  -1    0.05    0.04
  -2   0  -1    0.03    0.04
  -2   0  -1   -0.01    0.02
   2   0   1    0.04    0.04
  -2   0  -1    0.06    0.04
   2   0   1    0.15    0.06
   2   0   1    0.04    0.04
  -4   0  -1    0.03    0.07
  -4   0  -1    0.23    0.06
  -4   0  -1    0.12    0.06
  -4   0  -1    0.16    0.07
   4   0   1    0.23    0.10
   4   0   1    0.04    0.06
  -4   0  -1    0.55    0.08
   4   0   1    0.07    0.07
   4   0   1    0.22    0.06
  -4   0  -1    0.30    0.07
  -4   0  -1    0.09    0.06
   4   0   1    0.45    0.08
   6   0   1    0.20    0.07
  -6   0  -1    0.03    0.05
  -6   0  -1    0.23    0.08
  -6   0  -1    0.06    0.07
  -6   0  -1   -0.01    0.06
  -6   0  -1    0.10    0.07
   6   0   1   -0.01    0.08
   6   0   1    0.07    0.07
  -6   0  -1    0.17    0.07
   6   0   1   -0.01    0.07
  -6   0  -1    0.06    0.09
   8   0   1    0.08    0.08
  -8   0  -1   -0.05    0.05
  -8   0  -1    0.14    0.13
   8   0   1    0.16    0.08
  -8   0  -1    0.22    0.11
  -8   0  -1    0.18    0.09
  -8   0  -1    0.10    0.09
  -8   0  -1    0.08    0.07
  -8   0  -1    0.03    0.06
 -10   0  -1    0.04    0.08
 -10   0  -1    0.23    0.10
 -10   0  -1    0.06    0.07
 -10   0  -1    0.02    0.08
 -10   0  -1    0.08    0.11
 -10   0  -1    0.31    0.11
  10   0   1    0.29    0.13
 -12   0  -1   -0.11    0.08
 -12   0  -1    0.08    0.13
  12   0   1    0.32    0.15
 -12   0  -1    0.03    0.08
 -12   0  -1    0.10    0.09
 -12   0  -1    0.10    0.09
 -12   0  -1    0.45    0.17
 -14   0  -1    0.56    0.17
 -14   0  -1   -0.06    0.08
 -14   0  -1    0.05    0.13
 -14   0  -1    0.29    0.17
 -14   0  -1    0.13    0.12
 -14   0  -1    0.04    0.11
  14   0   1    0.02    0.10
  16   0   1    0.07    0.13
 -16   0  -1    0.11    0.14
 -16   0  -1    0.08    0.11
 -16   0  -1    0.02    0.12
 -16   0  -1    0.43    0.16
 -16   0  -1    0.03    0.18
 -16   0  -1    0.04    0.13
 -18   0  -1    0.16    0.16
 -18   0  -1    0.07    0.12
 -18   0  -1    0.05    0.16
 -18   0  -1   -0.09    0.13
 -18   0  -1    0.22    0.22
 -18   0  -1    0.53    0.20
  18   0   1   -0.08    0.11
 -20   0  -1    0.01    0.15
 -20   0  -1   -0.14    0.18
  20   0   1    0.02    0.15
 -20   0  -1    0.10    0.14
 -20   0  -1    0.06    0.16
 -20   0  -1    0.09    0.17
 -22   0  -1   -0.05    0.13
 -22   0  -1    0.12    0.25
  22   0   1    0.25    0.27
 -22   0  -1    0.00    0.14
 -22   0  -1    0.20    0.23
  22   0   1   -0.14    0.15
 -22   0  -1    0.16    0.20
 -24   0  -1    0.08    0.20
 -24   0  -1    0.05    0.18
 -24   0  -1    0.03    0.24
 -24   0  -1    0.01    0.19
  24   0   1   -0.05    0.23
 -24   0  -1    0.07    0.16
  24   0   1   -0.06    0.15
  26   0   1    0.12    0.23
 -26   0  -1    0.27    0.24
 -26   0  -1   -0.17    0.22
 -26   0  -1    0.15    0.25
 -26   0  -1    0.21    0.31
 -26   0  -1    0.47    0.29
  26   0   1    0.08    0.31
  28   0   1    0.15    0.26
  28   0   1   -0.15    0.28
 -28   0  -1   -0.21    0.19
 -28   0  -1   -0.09    0.25
 -28   0  -1   -0.13    0.28
 -28   0  -1   -0.04    0.20
 -30   0  -1   -0.02    0.31
  30   0   1    0.31    0.30
 -30   0  -1    0.02    0.24
 -30   0  -1    0.28    0.35
  32   0   1    0.31    0.34
 -32   0  -1   -0.10    0.29
  34   0   1   -0.04    0.33
  36   0   1    0.10    0.40
  38   0   1    0.08    0.40
  40   0   1    0.00    0.45
  41  -1  -1    2.33    0.76
  41   1  -1    0.65    0.55
  39  -1  -1    0.18    0.38
 -39  -1   1    0.31    0.43
  39   1  -1   -0.47    0.30
 -37  -1   1    1.39    0.58
  37  -1  -1    1.69    0.64
  37   1  -1    0.05    0.34
 -35  -1   1    2.22    0.62
  35  -1  -1    3.13    0.74
  35   1  -1    3.88    0.81
 -33  -1   1    1.07    0.44
 -33  -1   1    0.84    0.47
  33  -1  -1    0.70    0.40
 -33  -1   1    0.86    0.52
 -33   1   1    0.57    0.44
 -33   1   1    0.49    0.37
  33   1  -1    0.46    0.38
 -33   1   1    0.93    0.42
 -33   1   1    0.36    0.43
 -31  -1   1    3.59    0.67
 -31  -1   1    3.68    0.64
 -31  -1   1    3.21    0.74
  31  -1  -1    2.41    0.60
 -31  -1   1    3.70    0.87
 -31   1   1    2.70    0.63
  31   1  -1    3.23    0.68
 -31   1   1    3.19    0.63
 -31   1   1    1.95    0.67
 -31   1   1    3.70    0.78
  29  -1  -1    0.67    0.36
  29  -1  -1    1.47    0.57
 -29  -1   1    1.00    0.40
 -29  -1   1   -0.01    0.30
 -29  -1   1    0.78    0.41
 -29  -1   1    1.59    0.43
 -29   1   1    0.68    0.33
 -29   1   1    1.21    0.45
 -29   1   1    1.02    0.48
 -29   1   1    0.47    0.36
  29   1  -1    1.07    0.41
  27  -1  -1    7.46    0.85
 -27  -1   1    9.48    1.16
 -27  -1   1    9.29    0.82
 -27  -1   1    8.21    0.80
  27  -1  -1    9.14    1.16
 -27  -1   1    8.94    1.05
 -27  -1   1    8.55    0.87
 -27   1   1    9.21    0.88
 -27   1   1    9.86    0.97
 -27   1   1    7.49    1.06
 -27   1   1    9.57    1.05
  27   1  -1    8.21    0.89
 -25  -1   1    0.82    0.33
 -25  -1   1    0.65    0.35
 -25  -1   1    0.84    0.41
  25  -1  -1    0.80    0.32
 -25  -1   1    0.70    0.29
  25  -1  -1    0.04    0.27
 -25  -1   1    0.79    0.30
  25   1  -1    0.48    0.27
 -25   1   1    0.84    0.34
 -25   1   1    0.72    0.23
 -25   1   1    0.54    0.28
 -25   1   1    0.52    0.38
 -25   1   1    0.60    0.32
 -23  -1   1    1.97    0.42
 -23  -1   1    1.96    0.40
  23  -1  -1    1.94    0.56
 -23  -1   1    2.45    0.60
 -23  -1   1    1.93    0.51
  23  -1  -1    2.28    0.46
 -23  -1   1    2.18    0.45
 -23   1   1    1.33    0.42
 -23   1   1    1.85    0.41
 -23   1   1    2.10    0.48
 -23   1   1    1.19    0.43
  23   1  -1    2.18    0.45
 -23   1   1    2.56    0.34
  21  -1  -1    2.05    0.42
 -21  -1   1    2.03    0.44
  21  -1  -1    2.32    0.56
 -21  -1   1    1.86    0.50
 -21  -1   1    1.90    0.45
 -21  -1   1    2.10    0.39
 -21  -1   1    1.93    0.39
 -21   1   1    2.69    0.49
 -21   1   1    1.89    0.53
  21   1  -1    1.46    0.36
 -21   1   1    1.33    0.40
 -21   1   1    1.69    0.27
 -21   1   1    1.59    0.37
 -19  -1   1   12.61    0.87
  19  -1  -1   13.88    1.12
 -19  -1   1   15.75    1.05
  19  -1  -1   12.98    0.85
 -19  -1   1   14.78    0.87
 -19  -1   1   13.07    0.84
 -19  -1   1   15.09    1.13
 -19   1   1   15.82    0.93
 -19   1   1   14.66    0.71
 -19   1   1   14.49    0.96
  19   1  -1   16.56    0.96
 -19   1   1   14.77    1.12
 -17  -1   1    4.16    0.61
 -17  -1   1    3.10    0.44
 -17  -1   1    3.17    0.40
  17  -1  -1    3.89    0.45
 -17  -1   1    4.01    0.45
  17  -1  -1    3.36    0.59
 -17  -1   1    3.54    0.52
  17   1  -1    3.61    0.47
 -17   1   1    2.96    0.50
 -17   1   1    3.07    0.29
 -17   1   1    2.43    0.50
 -17   1   1    3.32    0.44
 -17   1   1    3.85    0.50
 -15  -1   1    5.40    0.46
  15  -1  -1    6.07    0.36
 -15  -1   1    5.41    0.58
  15  -1  -1    6.04    0.48
 -15  -1   1    4.40    0.57
 -15  -1   1    5.30    0.45
 -15  -1   1    5.09    0.50
  15  -1  -1    4.10    0.59
 -15   1   1    5.38    0.54
  15   1  -1    4.68    0.48
 -15   1   1    4.75    0.61
 -15   1   1    5.44    0.34
 -15   1   1    5.46    0.59
 -15   1   1    6.11    0.48
 -15   1   1    5.50    0.49
  13  -1  -1    6.83    0.36
 -13  -1   1    7.02    0.60
 -13  -1   1    7.49    0.51
  13  -1  -1    5.35    0.61
 -13  -1   1    6.40    0.53
 -13  -1   1    6.42    0.47
 -13  -1   1    6.74    0.51
 -13   1   1    6.42    0.47
 -13   1   1    7.86    0.65
 -13   1   1    5.67    0.56
 -13   1   1    7.09    0.36
 -13   1   1    6.52    0.50
  13   1  -1    6.12    0.48
 -13   1   1    7.03    0.54
 -11  -1   1    2.77    0.30
  11  -1  -1    3.19    0.34
 -11  -1   1    3.03    0.37
 -11  -1   1    2.74    0.33
  11  -1  -1    3.00    0.42
  11  -1  -1    2.94    0.21
 -11  -1   1    2.66    0.32
 -11  -1   1    3.45    0.41
  11  -1  -1    3.37    0.21
 -11   1   1    3.57    0.45
 -11   1   1    2.78    0.33
 -11   1   1    3.24    0.21
  11   1  -1    2.59    0.31
 -11   1   1    3.00    0.31
 -11   1   1    2.73    0.39
 -11   1   1    3.09    0.39
 -11   1   1    3.06    0.36
   9  -1  -1   28.91    0.91
  -9  -1   1   28.79    1.11
  -9  -1   1   30.23    1.10
   9  -1  -1   28.38    1.01
  -9  -1   1   26.63    1.11
  -9  -1   1   29.54    1.22
  -9  -1   1   27.58    1.10
   9  -1  -1   28.20    1.15
   9  -1  -1   29.51    0.90
   9   1  -1   32.22    1.10
   9   1  -1   30.42    1.23
  -9   1   1   30.98    1.18
  -9   1   1   29.20    1.12
  -9   1   1   29.23    1.03
  -9   1   1   29.48    1.19
  -9   1   1   28.61    1.26
  -9   1   1   28.26    0.90
   9   1  -1   29.76    1.09
  -9   1   1   29.92    1.32
  -7  -1   1    0.98    0.18
   7  -1  -1    1.08    0.22
   7  -1  -1    0.95    0.08
  -7  -1   1    0.95    0.11
   7  -1  -1    0.94    0.08
  -7  -1   1    1.09    0.18
   7  -1  -1    0.98    0.14
  -7  -1   1    1.15    0.16
  -7  -1   1    0.95    0.17
   7  -1  -1    0.96    0.20
   7   1  -1    1.04    0.18
  -7   1   1    1.24    0.19
   7   1  -1    0.72    0.15
   7   1  -1    1.31    0.19
  -7   1   1    0.83    0.20
  -7   1   1    0.84    0.17
  -7   1   1    0.83    0.19
   7   1  -1    1.21    0.17
  -7   1   1    1.96    0.18
  -7   1   1    0.93    0.19
  -5  -1   1   34.74    1.23
  -5  -1   1   36.33    1.17
   5  -1  -1   37.56    1.09
   5  -1  -1   36.55    1.33
   5  -1  -1   38.33    1.10
   5  -1  -1   36.22    1.31
   5  -1  -1   36.59    1.36
   5  -1  -1   37.25    1.08
  -5  -1   1   37.80    1.22
  -5  -1   1   33.88    1.22
  -5  -1   1   36.79    1.17
   5  -1  -1   37.04    1.22
  -5   1   1   39.89    1.10
   5   1  -1   37.76    1.18
  -5   1   1   36.39    1.36
  -5   1   1   36.57    1.22
   5   1  -1   38.41    1.22
  -5   1   1   37.31    1.34
  -5   1   1   37.04    1.22
   5   1  -1   38.26    1.25
   5   1  -1   39.26    1.18
   5   1  -1   36.35    1.17
  -5   1   1   37.96    1.31
  -5   1   1   37.37    1.09
  -3  -1   1    1.06    0.13
   3  -1  -1    1.01    0.15
   3  -1  -1    0.92    0.09
  -3  -1   1    0.98    0.11
  -3  -1   1    0.97    0.14
   3  -1  -1    0.74    0.14
  -3  -1   1    0.86    0.12
   3  -1  -1    1.22    0.16
   3  -1  -1    1.14    0.08
   3  -1  -1    1.09    0.14
  -3  -1   1    0.99    0.13
   3  -1  -1    0.82    0.14
  -3   1   1    0.96    0.08
  -3   1   1    1.03    0.14
  -3   1   1    0.69    0.12
  -3   1   1    0.87    0.14
   3   1  -1    0.98    0.14
   3   1  -1    0.96    0.13
   3   1  -1    0.87    0.11
   3   1  -1    0.92    0.13
  -3   1   1    0.80    0.15
  -3   1   1    0.85    0.14
  -3   1   1    1.06    0.09
  -1  -1   1   34.82    1.03
   1  -1  -1   32.40    1.16
  -1  -1   1   33.35    1.11
   1  -1  -1   32.54    1.17
  -1  -1   1   32.47    1.06
   1  -1  -1   33.81    1.03
  -1  -1   1   33.53    1.02
  -1  -1   1   34.26    1.12
  -1   1   1   33.73    1.17
   1   1  -1   33.18    1.09
  -1   1   1   32.03    1.14
  -1   1   1   32.46    1.16
   1   1  -1   34.60    1.11
   1   1  -1   35.35    1.12
   1   1  -1   33.70    1.06
   1   1  -1   32.01    1.12
   1   1  -1   33.26    1.07
  -1   1   1   34.60    1.03
  -1   1   1   34.36    1.09
  -1  -1  -1    0.61    0.11
   1  -1   1    0.58    0.13
   1  -1   1    0.54    0.11
  -1  -1  -1    0.83    0.08
   1  -1   1    0.62    0.10
  -1  -1  -1    0.74    0.13
   1  -1   1    0.42    0.10
   1  -1   1    0.50    0.10
   1  -1   1    0.35    0.08
   1  -1   1    0.63    0.10
  -1   1  -1    0.42    0.10
  -1   1  -1    0.59    0.09
   1   1   1    0.63    0.11
  -1   1  -1    0.42    0.10
   1   1   1    0.54    0.08
   1   1   1    0.55    0.07
  -1   1  -1    0.40    0.10
   1   1   1    0.33    0.10
  -1   1  -1    0.69    0.09
  -1   1  -1    0.43    0.10
  -1   1  -1    0.42    0.08
  -1   1  -1    0.54    0.10
  -3  -1  -1    0.50    0.12
   3  -1   1    0.73    0.15
   3  -1   1    0.82    0.14
   3  -1   1    0.27    0.09
   3  -1   1    0.80    0.15
   3  -1   1    0.76    0.13
   3  -1   1    0.50    0.09
   3  -1   1    0.58    0.11
  -3   1  -1    0.49    0.12
   3   1   1    0.62    0.14
   3   1   1    0.85    0.12
  -3   1  -1    0.74    0.15
  -3   1  -1    0.55    0.12
  -3   1  -1    0.86    0.15
  -3   1  -1    0.92    0.15
  -3   1  -1    0.61    0.08
  -3   1  -1    0.57    0.12
  -3   1  -1    0.69    0.09
   3   1   1    0.83    0.13
   3   1   1    0.61    0.12
  -5  -1  -1   25.70    0.99
   5  -1   1   27.27    0.94
   5  -1   1   27.10    1.02
   5  -1   1   27.08    0.99
  -5  -1  -1   26.53    0.97
   5  -1   1   27.40    0.87
   5  -1   1   25.40    1.08
   5   1   1   27.19    1.00
  -5   1  -1   27.01    0.86
  -5   1  -1   27.26    0.86
  -5   1  -1   26.83    0.99
  -5   1  -1   27.26    0.95
  -5   1  -1   27.66    1.11
  -5   1  -1   26.34    1.02
  -5   1  -1   28.18    1.11
   5   1   1   26.77    0.93
   7  -1   1   29.54    1.04
   7  -1   1   26.06    1.20
  -7  -1  -1   26.13    1.05
  -7  -1  -1   26.92    1.03
  -7  -1  -1   27.67    1.06
   7  -1   1   28.59    0.92
  -7  -1  -1   27.20    0.88
  -7   1  -1   28.54    0.94
  -7   1  -1   28.14    0.90
  -7   1  -1   27.21    1.20
  -7   1  -1   27.74    1.09
  -7   1  -1   27.78    1.02
  -7   1  -1   25.91    1.07
   7   1   1   27.94    1.02
   7   1   1   29.10    0.87
  -7   1  -1   28.87    1.23
   9  -1   1    5.34    0.30
  -9  -1  -1    4.79    0.37
  -9  -1  -1    5.37    0.42
   9  -1   1    5.47    0.40
   9  -1   1    5.38    0.49
  -9  -1  -1    4.51    0.27
  -9  -1  -1    4.27    0.35
  -9   1  -1    5.22    0.39
   9   1   1    5.32    0.27
   9   1   1    4.41    0.36
  -9   1  -1    4.08    0.36
  -9   1  -1    4.96    0.42
  -9   1  -1    4.28    0.31
  -9   1  -1    4.15    0.47
  -9   1  -1    4.80    0.28
  11  -1   1    1.00    0.23
  11  -1   1    0.60    0.24
 -11  -1  -1    0.88    0.23
 -11  -1  -1    0.68    0.19
 -11  -1  -1    1.14    0.16
 -11  -1  -1    0.79    0.24
 -11  -1  -1    0.69    0.18
  11  -1   1    1.39    0.19
 -11   1  -1    0.69    0.25
  11   1   1    0.96    0.14
  11   1   1    0.79    0.21
 -11   1  -1    1.24    0.20
 -11   1  -1    0.94    0.22
 -11   1  -1    0.87    0.14
 -11   1  -1    0.55    0.20
 -11   1  -1    0.56    0.18
 -13  -1  -1   18.56    1.10
  13  -1   1   18.41    0.77
 -13  -1  -1   17.41    0.90
  13  -1   1   16.38    1.10
  13  -1   1   16.66    0.89
 -13  -1  -1   17.54    0.87
 -13  -1  -1   18.29    0.77
 -13   1  -1   17.68    1.11
  13   1   1   20.08    0.77
 -13   1  -1   18.38    0.91
 -13   1  -1   17.61    0.93
 -13   1  -1   18.10    0.82
 -13   1  -1   17.33    0.99
 -13   1  -1   17.42    0.74
  13   1   1   17.97    0.91
  15  -1   1    1.56    0.32
 -15  -1  -1    1.86    0.26
 -15  -1  -1    2.31    0.35
 -15  -1  -1    1.82    0.38
 -15  -1  -1    1.85    0.42
  15  -1   1    2.00    0.46
 -15  -1  -1    2.17    0.34
 -15   1  -1    2.89    0.33
 -15   1  -1    1.80    0.35
 -15   1  -1    1.74    0.34
 -15   1  -1    1.69    0.43
  15   1   1    2.06    0.37
 -15   1  -1    1.81    0.39
 -15   1  -1    1.39    0.22
 -17  -1  -1   13.69    0.75
 -17  -1  -1   13.50    0.81
  17  -1   1   13.39    1.09
  17  -1   1   15.14    0.90
 -17  -1  -1   13.76    0.95
 -17  -1  -1   13.47    0.82
 -17  -1  -1   13.60    1.05
 -17   1  -1   13.86    0.69
 -17   1  -1   12.44    0.83
  17   1   1   13.89    0.88
 -17   1  -1   13.12    1.06
 -17   1  -1   14.68    0.91
 -17   1  -1   14.89    1.00
 -17   1  -1   14.73    0.78
 -19  -1  -1    0.59    0.21
 -19  -1  -1    0.58    0.22
  19  -1   1    0.37    0.28
  19  -1   1    0.37    0.21
 -19  -1  -1    0.40    0.24
 -19  -1  -1    0.56    0.29
 -19  -1  -1    0.55    0.22
 -19   1  -1    0.15    0.20
 -19   1  -1    0.21    0.19
 -19   1  -1    0.33    0.27
 -19   1  -1    0.36    0.21
 -19   1  -1    0.60    0.19
 -19   1  -1    0.77    0.24
  19   1   1    0.40    0.21
 -21  -1  -1   12.74    1.12
 -21  -1  -1   13.00    0.87
  21  -1   1   11.59    1.13
  21  -1   1   12.38    0.91
 -21  -1  -1   13.18    1.03
 -21  -1  -1   14.68    0.92
 -21  -1  -1   13.35    0.81
 -21   1  -1   12.33    0.79
  21   1   1   13.50    0.95
 -21   1  -1   14.26    0.98
 -21   1  -1   11.10    0.87
 -21   1  -1   12.48    0.72
 -21   1  -1    9.92    1.08
 -21   1  -1   11.25    0.97
 -23  -1  -1    0.39    0.31
 -23  -1  -1    0.40    0.22
 -23  -1  -1   -0.01    0.18
 -23  -1  -1    0.08    0.18
 -23  -1  -1    0.16    0.19
  23  -1   1    0.22    0.27
  23  -1   1    0.27    0.21
  23   1   1    0.02    0.16
 -23   1  -1   -0.07    0.20
 -23   1  -1    0.13    0.19
 -23   1  -1    0.11    0.16
 -23   1  -1    0.16    0.23
 -23   1  -1   -0.11    0.17
 -23   1  -1    0.16    0.23
 -25  -1  -1    5.33    0.66
  25  -1   1    5.86    0.76
 -25  -1  -1    4.57    0.77
  25  -1   1    5.65    0.96
 -25  -1  -1    5.16    0.92
 -25  -1  -1    5.01    0.66
 -25   1  -1    6.05    0.98
 -25   1  -1    5.24    0.60
 -25   1  -1    5.56    0.83
  25   1   1    4.60    0.71
 -25   1  -1    6.75    0.78
  27  -1   1    1.59    0.60
 -27  -1  -1    2.05    0.49
 -27  -1  -1    2.06    0.62
  27  -1   1    2.07    0.51
 -27  -1  -1    2.34    0.49
 -27  -1  -1    2.36    0.61
 -27   1  -1    3.43    0.54
 -27   1  -1    1.71    0.53
 -27   1  -1    2.94    0.61
  27   1   1    2.05    0.51
 -27   1  -1    2.22    0.65
 -29  -1  -1    1.13    0.40
 -29  -1  -1    0.73    0.40
 -29  -1  -1    1.87    0.64
  29  -1   1    0.79    0.39
 -29  -1  -1    1.46    0.44
  29  -1   1    0.61    0.46
 -29   1  -1    1.43    0.52
  29   1   1    0.54    0.35
 -29   1  -1    1.48    0.53
 -29   1  -1    1.52    0.59
 -31  -1  -1    3.99    0.68
 -31  -1  -1    3.55    0.90
  31  -1   1    3.65    0.75
 -31  -1  -1    3.81    0.69
 -31  -1  -1    3.74    0.82
 -31   1  -1    3.63    0.82
  31   1   1    3.62    0.75
 -31   1  -1    4.46    1.02
 -33  -1  -1    1.51    0.50
 -33  -1  -1    0.43    0.44
  33  -1   1    1.39    0.52
  33   1   1    1.38    0.52
 -33   1  -1    0.43    0.41
  35  -1   1    3.06    0.79
  35   1   1    4.10    0.85
  37  -1   1   -0.06    0.38
  37   1   1    0.65    0.50
  39  -1   1    2.70    0.83
  39   1   1    1.84    0.70
  41  -1   1    0.18    0.49
  42  -2  -1   -0.19    0.46
  40  -2  -1    0.13    0.50
 -40  -2   1    0.71    0.53
  40   2  -1    0.43    0.51
 -38  -2   1    9.62    1.23
  38  -2  -1   11.23    1.31
  38   2  -1   11.30    1.35
  36  -2  -1   30.97    1.99
 -36  -2   1   30.68    1.98
 -36   2   1   32.10    2.12
  36   2  -1   28.48    1.96
 -34  -2   1    4.43    0.83
  34  -2  -1    5.12    0.88
 -34  -2   1    4.94    0.83
  34   2  -1    6.80    0.99
 -34   2   1    5.75    1.00
  32  -2  -1    0.62    0.37
 -32  -2   1    0.55    0.38
 -32  -2   1    0.75    0.48
 -32  -2   1    1.21    0.43
 -32   2   1    1.16    0.57
 -32   2   1    0.70    0.43
  32   2  -1    1.69    0.54
 -32   2   1    1.53    0.56
 -30  -2   1    2.48    0.60
 -30  -2   1    1.79    0.51
 -30  -2   1    2.17    0.63
  30  -2  -1    1.95    0.51
 -30   2   1    2.03    0.69
 -30   2   1    3.76    0.80
 -30   2   1    2.36    0.62
 -30   2   1    1.36    0.44
  30   2  -1    1.44    0.48
  28  -2  -1   58.45    2.55
  28  -2  -1   64.08    3.29
 -28  -2   1   62.19    2.65
 -28  -2   1   59.65    2.66
 -28  -2   1   58.79    2.81
 -28   2   1   63.13    2.87
 -28   2   1   57.54    3.11
 -28   2   1   62.26    2.55
 -28   2   1   56.93    2.80
  28   2  -1   57.37    2.58
  26  -2  -1   45.57    2.11
 -26  -2   1   48.22    2.23
  26  -2  -1   47.56    2.70
 -26  -2   1   46.31    2.17
 -26  -2   1   51.98    2.44
 -26   2   1   47.81    2.40
  26   2  -1   47.87    2.19
 -26   2   1   47.55    2.35
 -26   2   1   47.53    2.64
 -26   2   1   49.26    2.13
 -24  -2   1   -0.03    0.17
 -24  -2   1    0.29    0.26
  24  -2  -1    0.38    0.25
  24  -2  -1    0.06    0.27
 -24  -2   1    0.28    0.25
 -24   2   1    0.35    0.29
 -24   2   1    1.29    0.35
 -24   2   1    0.30    0.27
 -24   2   1    0.01    0.22
  24   2  -1   -0.16    0.14
 -22  -2   1    1.41    0.33
  22  -2  -1    0.83    0.29
 -22  -2   1    1.16    0.34
  22  -2  -1    0.76    0.39
 -22  -2   1    1.41    0.38
 -22  -2   1    1.21    0.40
 -22   2   1    1.35    0.37
 -22   2   1    0.42    0.27
 -22   2   1    1.05    0.42
 -22   2   1    1.26    0.41
  22   2  -1    0.50    0.26
 -20  -2   1   64.32    2.53
  20  -2  -1   60.96    2.86
 -20  -2   1   61.64    2.42
 -20  -2   1   57.43    2.39
 -20  -2   1   59.78    2.24
  20  -2  -1   64.14    2.30
 -20   2   1   59.48    2.51
 -20   2   1   65.09    2.38
  20   2  -1   59.98    2.35
 -20   2   1   62.74    2.28
 -20   2   1   59.81    2.53
 -18  -2   1  142.74    4.50
 -18  -2   1  137.65    4.47
  18  -2  -1  138.95    5.11
 -18  -2   1  142.13    4.37
  18  -2  -1  143.43    3.92
 -18  -2   1  131.23    4.45
 -18   2   1  142.55    4.25
  18   2  -1  137.12    4.31
 -18   2   1  146.36    4.44
 -18   2   1  133.50    4.94
 -18   2   1  140.16    3.90
 -18   2   1  144.05    4.58
 -18   2   1  134.61    4.68
 -16  -2   1   19.59    1.08
 -16  -2   1   20.53    0.95
  16  -2  -1   20.41    0.66
  16  -2  -1   20.63    0.68
  16  -2  -1   19.55    0.97
 -16  -2   1   20.35    1.11
 -16  -2   1   19.41    1.07
  16  -2  -1   19.26    1.27
 -16   2   1   20.89    1.06
 -16   2   1   20.07    1.24
  16   2  -1   19.48    1.04
 -16   2   1   19.26    1.13
 -16   2   1   19.80    1.15
 -16   2   1   19.94    0.98
  14  -2  -1   14.12    0.90
 -14  -2   1   13.77    0.84
  14  -2  -1   16.09    1.05
 -14  -2   1   13.89    0.85
 -14  -2   1   15.24    0.71
 -14  -2   1   14.77    0.74
  14  -2  -1   14.96    0.76
 -14   2   1   13.95    0.81
 -14   2   1   13.54    0.73
 -14   2   1   14.64    0.99
 -14   2   1   15.23    0.94
 -14   2   1   14.11    0.89
  14   2  -1   13.89    0.82
 -12  -2   1   49.15    1.88
  12  -2  -1   50.49    2.02
 -12  -2   1   51.14    1.75
 -12  -2   1   52.03    1.92
 -12  -2   1   51.75    1.75
  12  -2  -1   50.34    2.15
  12  -2  -1   52.79    1.71
  12   2  -1   51.37    1.82
 -12   2   1   49.15    1.91
 -12   2   1   49.16    2.09
 -12   2   1   52.59    1.85
 -12   2   1   49.88    1.99
 -12   2   1   54.07    1.72
  10  -2  -1  190.19    5.84
 -10  -2   1  182.40    5.43
 -10  -2   1  189.94    5.42
 -10  -2   1  188.11    5.48
  10  -2  -1  186.20    5.02
 -10  -2   1  189.32    5.53
  10  -2  -1  179.82    5.96
 -10   2   1  178.07    5.84
 -10   2   1  196.91    5.11
 -10   2   1  184.07    5.67
 -10   2   1  188.16    5.36
  10   2  -1  189.60    5.20
 -10   2   1  174.71    5.31
  -8  -2   1  125.41    3.92
  -8  -2   1  132.66    3.96
  -8  -2   1  133.94    3.87
  -8  -2   1  130.87    3.91
   8  -2  -1  128.05    4.28
   8  -2  -1  124.93    4.19
  -8  -2   1  129.72    3.70
   8  -2  -1  131.51    3.55
  -8   2   1  132.35    3.84
  -8   2   1  130.29    4.28
  -8   2   1  128.88    3.82
   8   2  -1  133.23    3.72
  -8   2   1  129.36    4.07
  -8   2   1  134.42    3.60
  -8   2   1  127.19    4.20
  -6  -2   1    0.64    0.17
  -6  -2   1    0.78    0.15
  -6  -2   1    0.34    0.12
   6  -2  -1    0.78    0.21
  -6  -2   1    0.52    0.13
   6  -2  -1    1.08    0.14
   6  -2  -1    0.67    0.18
   6  -2  -1    0.59    0.07
  -6  -2   1    0.25    0.12
  -6   2   1    0.46    0.16
  -6   2   1    0.73    0.19
  -6   2   1    0.35    0.15
  -6   2   1    0.47    0.10
   6   2  -1    0.58    0.17
  -6   2   1    0.74    0.08
   6   2  -1    0.48    0.14
  -6   2   1    0.89    0.21
  -6   2   1    0.61    0.15
  -4  -2   1    0.00    0.06
   4  -2  -1    0.07    0.05
   4  -2  -1    0.42    0.09
  -4  -2   1    1.28    0.21
  -4  -2   1    0.10    0.07
  -4  -2   1    0.16    0.10
   4  -2  -1   -0.01    0.07
   4  -2  -1    0.07    0.08
  -4  -2   1    0.01    0.06
  -4  -2   1    0.12    0.08
  -4   2   1    0.53    0.16
  -4   2   1    0.45    0.15
  -4   2   1    0.14    0.09
  -4   2   1    0.00    0.04
   4   2  -1   -0.01    0.06
  -4   2   1    0.04    0.05
  -4   2   1    0.16    0.09
   4   2  -1    0.08    0.07
  -4   2   1   -0.02    0.06
   2  -2  -1  220.66    5.68
  -2  -2   1  224.51    6.36
   2  -2  -1  216.34    6.07
   2  -2  -1  219.07    6.72
   2  -2  -1  212.87    6.61
  -2  -2   1  213.89    6.16
  -2  -2   1  225.93    6.66
   2   2  -1  221.74    6.14
  -2   2   1  218.61    5.97
  -2   2   1  223.58    6.36
   2   2  -1  219.96    6.50
  -2   2   1  210.13    6.56
   2   2  -1  235.69    6.67
  -2   2   1  225.15    6.05
   0  -2   1  290.24    8.10
   0  -2   1  266.74    8.66
   0  -2   1  299.82    8.43
   0  -2  -1  289.98    7.58
   0  -2  -1  278.74    8.09
   0  -2   1  289.47    8.78
   0  -2  -1  274.57    8.68
   0  -2   1  302.01    8.61
   0  -2  -1  304.64    8.33
   0  -2  -1  293.14    8.85
   0   2   1  319.21    8.35
   0   2  -1  300.80    8.62
   0   2   1  303.53    8.10
   0   2   1  298.21    7.59
   0   2   1  308.88    8.86
   0   2  -1  297.99    8.08
   0   2   1  296.56    8.34
   0   2  -1  311.43    8.79
   0   2  -1  295.64    7.81
   0   2  -1  292.36    8.42
   0   2  -1  295.45    8.12
  -2  -2  -1    4.72    0.28
  -2  -2  -1    4.50    0.38
   2  -2   1    5.92    0.41
  -2  -2  -1    5.55    0.37
   2  -2   1    4.98    0.41
   2  -2   1    4.62    0.29
  -2  -2  -1    5.57    0.41
   2  -2   1    5.03    0.33
   2  -2   1    5.29    0.39
   2  -2   1    4.88    0.36
   2   2   1    4.69    0.28
   2   2   1    4.83    0.39
  -2   2  -1    4.36    0.35
   2   2   1    4.61    0.28
  -2   2  -1    4.85    0.33
  -2   2  -1    5.24    0.38
  -2   2  -1    4.98    0.29
  -2   2  -1    4.53    0.29
  -2   2  -1    4.67    0.37
   2   2   1    4.96    0.29
  -4  -2  -1    7.47    0.47
  -4  -2  -1    7.19    0.51
   4  -2   1    7.27    0.48
   4  -2   1    6.99    0.41
   4  -2   1    6.93    0.34
  -4  -2  -1    7.37    0.50
   4  -2   1    7.92    0.50
  -4   2  -1    7.35    0.50
  -4   2  -1    8.18    0.51
  -4   2  -1    7.27    0.37
  -4   2  -1    7.01    0.34
   4   2   1    6.62    0.50
   4   2   1    6.78    0.39
   4   2   1    7.46    0.33
  -4   2  -1    7.22    0.35
  -4   2  -1    7.39    0.45
   4   2   1    7.63    0.33
  -4   2  -1    6.96    0.48
  -4   2  -1    6.47    0.40
  -6  -2  -1   49.81    1.77
   6  -2   1   48.73    1.50
   6  -2   1   46.74    1.91
   6  -2   1   51.46    1.89
  -6  -2  -1   50.92    1.50
   6  -2   1   49.92    1.84
  -6   2  -1   49.10    1.71
   6   2   1   53.07    1.51
  -6   2  -1   51.56    1.91
   6   2   1   51.43    1.63
  -6   2  -1   48.70    1.89
  -6   2  -1   51.28    1.58
  -6   2  -1   51.77    1.51
  -6   2  -1   49.83    1.84
   6   2   1   50.27    1.50
  -6   2  -1   49.15    1.50
   6   2   1   53.17    1.95
  -6   2  -1   51.07    1.64
  -8  -2  -1  287.45    8.32
  -8  -2  -1  286.75    8.24
   8  -2   1  277.26    8.96
   8  -2   1  310.51    8.02
  -8  -2  -1  302.29    8.35
  -8   2  -1  303.05    9.04
  -8   2  -1  298.99    8.05
  -8   2  -1  296.29    7.93
  -8   2  -1  290.16    8.05
  -8   2  -1  277.62    8.84
   8   2   1  288.94    7.83
   8   2   1  311.52    8.34
   8   2   1  298.62    8.35
  -8   2  -1  289.30    8.59
  -8   2  -1  301.16    7.99
  10  -2   1   56.51    2.28
 -10  -2  -1   56.87    2.04
  10  -2   1   61.22    1.75
 -10  -2  -1   61.61    1.72
  10  -2   1   57.49    1.93
 -10  -2  -1   53.75    2.05
 -10   2  -1   62.12    1.71
 -10   2  -1   56.19    1.93
  10   2   1   57.81    1.95
 -10   2  -1   59.10    1.88
 -10   2  -1   56.93    2.06
 -10   2  -1   56.06    2.27
 -10   2  -1   56.11    2.14
  12  -2   1    7.14    0.37
 -12  -2  -1    7.03    0.32
  12  -2   1    6.38    0.62
 -12  -2  -1    7.01    0.56
  12  -2   1    6.52    0.51
 -12  -2  -1    6.73    0.54
 -12   2  -1    6.95    0.33
 -12   2  -1    6.99    0.51
 -12   2  -1    5.76    0.64
 -12   2  -1    5.90    0.55
 -12   2  -1    7.37    0.60
 -12   2  -1    7.59    0.48
  12   2   1    6.52    0.52
  12   2   1    7.57    0.32
  14  -2   1    7.60    0.41
 -14  -2  -1    6.95    0.59
  14  -2   1    7.47    0.58
 -14  -2  -1    7.91    0.39
  14  -2   1    8.28    0.76
 -14  -2  -1    7.32    0.59
  14   2   1    6.92    0.57
 -14   2  -1    7.43    0.51
 -14   2  -1    6.85    0.62
 -14   2  -1    8.96    0.78
 -14   2  -1    7.91    0.38
 -14   2  -1    6.44    0.66
 -14   2  -1    7.47    0.58
  14   2   1    8.74    0.39
  16  -2   1   80.40    3.39
  16  -2   1   80.57    2.81
 -16  -2  -1   88.08    2.62
 -16  -2  -1   82.75    2.92
 -16  -2  -1   82.16    2.97
  16  -2   1   85.67    2.55
 -16   2  -1   79.54    3.06
 -16   2  -1   83.03    3.36
  16   2   1   92.05    2.58
 -16   2  -1   89.89    2.78
 -16   2  -1   87.19    2.51
 -16   2  -1   82.52    3.03
  16   2   1   83.06    2.85
 -16   2  -1   84.09    2.85
 -18  -2  -1  101.13    3.45
 -18  -2  -1   95.37    3.51
 -18  -2  -1  105.00    3.16
 -18  -2  -1  105.70    3.54
  18  -2   1   97.57    4.03
  18  -2   1  102.90    3.38
 -18   2  -1   96.01    3.92
 -18   2  -1   98.65    3.57
 -18   2  -1  102.79    3.37
 -18   2  -1  104.52    3.26
  18   2   1  101.01    3.38
 -18   2  -1   98.31    3.62
 -18   2  -1  108.49    3.02
 -20  -2  -1    0.76    0.26
 -20  -2  -1    0.45    0.22
 -20  -2  -1    1.00    0.35
  20  -2   1    0.82    0.30
  20  -2   1    0.17    0.25
 -20   2  -1    0.59    0.24
  20   2   1    0.54    0.25
 -20   2  -1    0.75    0.29
 -20   2  -1    0.83    0.34
 -20   2  -1    2.25    0.56
 -20   2  -1    0.83    0.28
  22  -2   1    2.14    0.46
  22  -2   1    1.36    0.52
 -22  -2  -1    1.63    0.40
 -22  -2  -1    1.63    0.39
 -22  -2  -1    1.94    0.48
 -22   2  -1    1.39    0.41
 -22   2  -1    1.43    0.39
 -22   2  -1    1.36    0.43
 -22   2  -1    1.94    0.37
 -22   2  -1    1.83    0.57
  22   2   1    1.78    0.43
 -24  -2  -1   23.58    1.40
  24  -2   1   23.34    1.40
 -24  -2  -1   24.66    1.57
 -24  -2  -1   23.19    1.37
  24  -2   1   23.59    1.78
 -24   2  -1   24.96    1.51
 -24   2  -1   22.20    1.51
 -24   2  -1   21.82    1.68
  24   2   1   22.02    1.37
 -24   2  -1   25.60    1.44
 -26  -2  -1   61.40    2.63
 -26  -2  -1   61.71    2.62
  26  -2   1   63.05    3.28
  26  -2   1   63.05    2.67
 -26  -2  -1   59.60    2.82
 -26   2  -1   60.48    2.60
  26   2   1   66.31    2.72
 -26   2  -1   58.86    3.12
 -26   2  -1   63.49    2.88
 -26   2  -1   63.93    2.81
  28  -2   1    6.97    0.90
 -28  -2  -1    6.82    0.82
 -28  -2  -1    7.66    1.05
  28  -2   1    6.86    1.16
 -28  -2  -1    7.76    0.89
 -28   2  -1    5.62    0.93
  28   2   1    7.24    0.93
 -28   2  -1    7.24    0.93
 -28   2  -1    5.17    1.00
 -28   2  -1    7.36    0.88
 -30  -2  -1    1.39    0.47
 -30  -2  -1    1.92    0.63
  30  -2   1    0.69    0.40
 -30  -2  -1    1.34    0.47
  30   2   1    1.27    0.48
 -30   2  -1    0.82    0.45
 -30   2  -1    1.17    0.55
 -30   2  -1    0.74    0.42
  32  -2   1    1.04    0.46
 -32  -2  -1    0.77    0.45
 -32  -2  -1    1.07    0.46
 -32  -2  -1    0.72    0.43
  32   2   1    1.56    0.55
 -32   2  -1    0.89    0.49
 -32   2  -1    1.24    0.55
  34  -2   1   33.16    2.07
 -34  -2  -1   33.41    1.97
 -34  -2  -1   32.73    2.00
  34   2   1   29.58    1.99
 -36  -2  -1   10.38    1.18
  36  -2   1    9.15    1.24
  36   2   1   10.90    1.31
  38  -2   1   -0.12    0.34
  38   2   1    0.10    0.38
  40  -2   1    0.43    0.55
 -39  -3   1    0.54    0.51
  39   3  -1    1.34    0.59
 -37  -3   1    8.79    1.21
  37  -3  -1    7.48    1.13
  37   3  -1   10.64    1.32
 -35  -3   1   13.57    1.39
  35  -3  -1   13.80    1.35
  35   3  -1   12.64    1.34
 -33  -3   1    4.93    0.88
  33  -3  -1    4.61    0.83
 -33   3   1    4.71    0.92
  33   3  -1    4.65    0.87
 -31  -3   1   11.01    1.18
 -31  -3   1   10.60    1.12
  31  -3  -1    9.53    1.04
 -31   3   1    9.51    1.25
  31   3  -1   13.11    1.24
 -31   3   1    9.36    1.18
 -29  -3   1    5.82    0.84
 -29  -3   1    6.74    0.91
  29   3  -1    5.98    0.87
 -29   3   1    4.64    0.85
 -29   3   1    5.16    0.92
 -29   3   1    5.50    1.03
  27  -3  -1   25.43    1.94
 -27  -3   1   25.09    1.59
 -27  -3   1   23.58    1.54
  27   3  -1   24.62    1.53
 -27   3   1   24.72    1.69
 -27   3   1   26.00    1.71
 -27   3   1   24.97    1.88
 -25  -3   1    0.48    0.29
  25  -3  -1    0.09    0.21
  25  -3  -1    0.37    0.35
 -25  -3   1    1.02    0.40
 -25   3   1    0.55    0.39
 -25   3   1    0.06    0.26
  25   3  -1    1.38    0.43
 -25   3   1    0.30    0.28
 -25   3   1    0.01    0.23
  23  -3  -1   36.06    2.18
 -23  -3   1   29.78    1.70
 -23  -3   1   34.25    1.80
  23  -3  -1   34.24    1.63
 -23   3   1   35.26    1.91
 -23   3   1   34.18    1.60
 -23   3   1   38.04    1.73
  23   3  -1   32.81    1.71
 -23   3   1   31.67    2.01
 -23   3   1   33.69    1.87
 -21  -3   1    0.84    0.32
 -21  -3   1    0.69    0.32
  21  -3  -1    0.63    0.35
  21  -3  -1    0.95    0.30
 -21   3   1    1.41    0.43
 -21   3   1    1.59    0.49
 -21   3   1    1.37    0.42
  21   3  -1    1.24    0.36
 -21   3   1    1.03    0.30
 -21   3   1    0.87    0.31
 -19  -3   1   51.25    2.25
 -19  -3   1   55.94    1.99
 -19  -3   1   49.85    2.20
  19  -3  -1   53.62    2.60
  19  -3  -1   52.92    2.01
 -19   3   1   47.67    2.43
 -19   3   1   54.92    2.15
 -19   3   1   49.48    2.34
 -19   3   1   56.19    2.04
 -19   3   1   53.35    2.32
  19   3  -1   54.12    2.17
  17  -3  -1   14.80    1.15
 -17  -3   1   15.75    0.78
  17  -3  -1   15.06    0.86
  17  -3  -1   15.51    1.10
 -17  -3   1   14.53    0.81
 -17  -3   1   15.15    1.01
 -17  -3   1   15.11    0.99
  17   3  -1   14.80    0.96
 -17   3   1   15.40    1.07
 -17   3   1   14.31    0.83
 -17   3   1   14.93    0.92
 -17   3   1   14.42    1.02
 -17   3   1   13.78    1.10
  15  -3  -1   31.89    1.30
 -15  -3   1   34.32    1.36
  15  -3  -1   31.77    1.73
 -15  -3   1   33.54    1.27
 -15  -3   1   31.37    1.51
 -15  -3   1   32.75    1.55
  15  -3  -1   32.10    1.66
 -15   3   1   31.43    1.56
  15   3  -1   32.54    1.45
 -15   3   1   31.51    1.28
 -15   3   1   30.62    1.40
 -15   3   1   32.15    1.61
 -15   3   1   29.80    1.67
 -13  -3   1   39.84    1.41
  13  -3  -1   36.64    1.77
 -13  -3   1   39.47    1.51
 -13  -3   1   34.86    1.59
  13  -3  -1   38.14    1.40
 -13  -3   1   34.99    1.63
 -13   3   1   38.88    1.40
 -13   3   1   37.38    1.66
  13   3  -1   36.87    1.54
 -13   3   1   34.37    1.77
 -13   3   1   37.92    1.73
 -13   3   1   37.79    1.54
 -11  -3   1   26.51    1.16
  11  -3  -1   27.19    1.43
 -11  -3   1   26.49    1.29
 -11  -3   1   28.26    1.09
  11  -3  -1   26.64    1.04
 -11  -3   1   26.05    1.25
 -11   3   1   27.11    1.19
  11   3  -1   25.61    1.18
 -11   3   1   26.04    1.27
 -11   3   1   27.23    1.35
 -11   3   1   25.11    1.02
 -11   3   1   27.64    1.41
  -9  -3   1  109.16    3.54
  -9  -3   1  109.33    3.33
  -9  -3   1  115.22    3.43
  -9  -3   1  107.08    3.57
   9  -3  -1  109.96    3.87
   9  -3  -1  112.44    3.14
   9  -3  -1  106.55    3.87
  -9  -3   1  111.43    3.59
  -9   3   1  113.48    3.17
  -9   3   1  109.59    3.70
  -9   3   1  104.96    3.81
   9   3  -1  111.36    3.34
  -9   3   1  113.09    3.50
  -9   3   1  114.15    3.45
  -7  -3   1   19.00    0.98
  -7  -3   1   19.84    0.98
   7  -3  -1   18.03    1.05
  -7  -3   1   18.43    0.94
   7  -3  -1   19.86    1.11
   7  -3  -1   20.68    0.78
  -7  -3   1   20.41    0.91
   7  -3  -1   19.89    0.69
  -7  -3   1   19.73    0.88
  -7   3   1   19.39    0.76
   7   3  -1   19.56    0.90
  -7   3   1   19.67    1.03
  -7   3   1   20.86    1.10
  -7   3   1   20.10    0.68
  -7   3   1   20.25    0.93
  -7   3   1   20.10    1.00
   5  -3  -1   71.67    2.77
   5  -3  -1   78.59    2.19
  -5  -3   1   72.27    2.63
   5  -3  -1   78.84    2.29
  -5  -3   1   74.62    2.72
   5  -3  -1   75.72    2.79
  -5  -3   1   78.07    2.51
  -5  -3   1   76.98    2.55
  -5   3   1   73.32    2.47
   5   3  -1   76.14    2.37
  -5   3   1   74.55    2.63
   5   3  -1   77.00    2.50
  -5   3   1   74.30    2.73
  -5   3   1   78.76    2.21
  -5   3   1   77.14    2.48
  -5   3   1   79.38    2.26
  -3  -3   1    0.32    0.15
   3  -3  -1    0.49    0.18
  -3  -3   1    0.36    0.15
  -3  -3   1    0.37    0.14
  -3  -3   1    0.17    0.12
   3  -3  -1    0.32    0.11
   3  -3  -1    0.64    0.13
   3  -3  -1    0.13    0.14
   3   3  -1    0.39    0.15
  -3   3   1    0.69    0.21
  -3   3   1    0.27    0.13
   3   3  -1    1.33    0.23
  -3   3   1    0.18    0.12
   3   3  -1    0.25    0.12
  -3   3   1    0.22    0.10
  -1  -3   1   90.47    3.18
  -1  -3   1   95.45    3.04
   1  -3  -1   92.42    3.24
   1  -3  -1   95.00    3.23
  -1  -3   1   88.60    3.15
   1  -3  -1   93.20    2.84
  -1  -3   1   92.52    2.74
   1  -3  -1   93.33    2.60
  -1  -3   1   92.94    2.90
   1   3  -1   96.05    3.04
   1   3  -1   92.28    2.90
  -1   3   1   91.52    2.98
  -1   3   1   92.90    3.18
   1   3  -1   94.83    3.13
  -1   3   1   95.18    2.60
   1   3  -1   92.57    2.82
  -1   3   1   92.22    2.88
   1  -3   1   24.95    0.99
  -1  -3  -1   24.51    1.03
  -1  -3  -1   24.70    0.89
   1  -3   1   24.23    1.14
   1  -3   1   24.66    0.97
  -1  -3  -1   23.84    1.18
  -1  -3  -1   22.97    1.17
   1  -3   1   23.62    1.10
   1  -3   1   25.39    1.22
   1   3   1   24.42    1.17
  -1   3  -1   23.60    1.02
  -1   3  -1   23.51    1.13
  -1   3  -1   25.31    1.00
   1   3   1   24.65    1.01
  -1   3  -1   25.24    1.12
   1   3   1   26.45    0.90
   3  -3   1   87.02    2.91
  -3  -3  -1   87.55    2.78
  -3  -3  -1   81.45    3.03
   3  -3   1   80.11    3.03
   3  -3   1   86.36    2.57
   3  -3   1   88.48    2.61
   3  -3   1   83.40    2.98
  -3  -3  -1   83.28    2.98
  -3   3  -1   88.24    2.98
  -3   3  -1   86.35    2.60
  -3   3  -1   86.80    2.91
  -3   3  -1   85.64    2.68
   3   3   1   87.32    2.51
  -3   3  -1   86.78    2.57
   3   3   1   86.87    2.68
  -5  -3  -1   23.94    1.21
   5  -3   1   25.02    1.21
   5  -3   1   26.80    1.33
  -5  -3  -1   26.71    1.17
  -5  -3  -1   25.04    1.27
   5  -3   1   26.35    1.23
   5  -3   1   24.55    1.02
  -5   3  -1   24.73    1.23
  -5   3  -1   26.00    1.13
  -5   3  -1   26.26    1.02
   5   3   1   26.13    0.96
  -5   3  -1   27.68    0.96
   5   3   1   26.20    1.02
  -5   3  -1   27.31    1.06
  -5   3  -1   25.68    0.92
  -5   3  -1   23.59    1.19
   7  -3   1   46.94    2.07
   7  -3   1   49.70    2.02
  -7  -3  -1   46.24    1.86
   7  -3   1   51.35    1.72
  -7   3  -1   50.74    1.52
  -7   3  -1   48.30    1.96
  -7   3  -1   49.81    1.84
   7   3   1   52.86    1.60
  -7   3  -1   47.73    2.01
  -7   3  -1   51.42    1.55
   7   3   1   50.38    1.71
  -7   3  -1   50.21    1.68
   7   3   1   49.50    1.59
  -7   3  -1   51.14    1.72
  -9  -3  -1   42.75    1.78
  -9  -3  -1   43.16    1.36
   9  -3   1   43.86    1.89
   9  -3   1   43.55    1.96
  -9  -3  -1   41.08    1.73
   9  -3   1   41.98    1.56
  -9   3  -1   44.85    1.31
   9   3   1   44.02    1.60
  -9   3  -1   40.63    1.87
  -9   3  -1   43.45    1.71
   9   3   1   44.76    1.38
  -9   3  -1   43.05    1.52
  -9   3  -1   43.69    1.29
  -9   3  -1   40.49    1.79
   9   3   1   43.24    1.35
  -9   3  -1   42.49    1.56
  11  -3   1    9.93    0.80
  11  -3   1   10.52    0.67
 -11  -3  -1   10.20    0.75
 -11  -3  -1   10.21    0.73
 -11  -3  -1   10.87    0.42
 -11   3  -1   10.93    0.67
 -11   3  -1   10.05    0.82
 -11   3  -1   11.27    0.63
  11   3   1   11.83    0.45
  11   3   1   10.76    0.42
  11   3   1   11.42    0.71
 -11   3  -1   10.75    0.77
 -11   3  -1    9.73    0.77
 -13  -3  -1   68.10    2.53
 -13  -3  -1   62.70    2.44
 -13  -3  -1   66.16    2.51
  13  -3   1   68.52    2.77
 -13   3  -1   68.37    2.31
 -13   3  -1   64.14    2.59
 -13   3  -1   63.61    2.46
 -13   3  -1   68.77    2.24
  13   3   1   65.29    2.31
 -13   3  -1   64.44    2.72
 -15  -3  -1    5.57    0.62
  15  -3   1    6.66    0.76
 -15  -3  -1    6.06    0.62
 -15  -3  -1    5.87    0.65
 -15   3  -1    5.27    0.71
 -15   3  -1    5.93    0.50
  15   3   1    5.12    0.58
 -15   3  -1    5.08    0.54
 -15   3  -1    5.94    0.68
 -15   3  -1    5.84    0.68
  17  -3   1   65.64    2.34
 -17  -3  -1   60.26    2.41
  17  -3   1   57.72    2.73
 -17  -3  -1   61.44    2.48
 -17   3  -1   58.81    2.27
 -17   3  -1   65.55    2.21
 -17   3  -1   58.50    2.55
 -17   3  -1   62.00    2.78
  17   3   1   61.23    2.33
 -17   3  -1   60.23    2.50
 -19  -3  -1    0.07    0.17
  19  -3   1    0.30    0.27
 -19  -3  -1   -0.06    0.16
  19  -3   1    0.34    0.23
 -19   3  -1    0.20    0.20
 -19   3  -1    0.16    0.22
 -19   3  -1    0.16    0.19
 -19   3  -1    0.01    0.17
  19   3   1    0.06    0.18
 -19   3  -1    0.96    0.40
 -21  -3  -1   27.74    1.53
  21  -3   1   30.82    1.53
 -21  -3  -1   29.86    1.63
  21  -3   1   29.68    1.90
  21   3   1   25.95    1.48
 -21   3  -1   26.24    1.79
 -21   3  -1   29.91    1.70
 -21   3  -1   30.50    1.51
 -21   3  -1   29.48    1.70
 -23  -3  -1    5.85    0.76
  23  -3   1    4.87    0.89
  23  -3   1    6.44    0.76
 -23  -3  -1    4.95    0.73
  23   3   1    6.66    0.79
 -23   3  -1    4.52    0.75
 -23   3  -1    5.18    0.91
 -23   3  -1    5.84    0.72
 -23   3  -1    4.69    0.79
 -25  -3  -1   28.48    1.68
  25  -3   1   28.68    1.61
 -25  -3  -1   27.19    1.61
  25  -3   1   27.17    1.97
 -25   3  -1   27.33    1.75
 -25   3  -1   25.37    1.51
 -25   3  -1   27.50    1.77
  25   3   1   28.09    1.63
 -25   3  -1   29.62    2.01
  27  -3   1   14.72    1.56
  27  -3   1   16.40    1.22
 -27  -3  -1   13.45    1.16
 -27  -3  -1   15.08    1.18
 -27   3  -1   14.63    1.14
 -27   3  -1   13.66    1.51
  27   3   1   13.80    1.16
 -27   3  -1   16.09    1.37
 -27   3  -1   12.81    1.20
 -29  -3  -1   10.13    1.10
 -29  -3  -1    9.50    1.03
  29  -3   1   11.36    1.13
 -29   3  -1   10.88    1.43
 -29   3  -1   11.16    1.07
 -29   3  -1   11.33    1.28
  29   3   1   10.81    1.14
 -29   3  -1   11.83    1.24
  31  -3   1    8.77    1.08
 -31  -3  -1    9.42    1.07
 -31   3  -1    7.49    1.08
  31   3   1    7.82    1.06
 -31   3  -1    9.96    1.28
  33  -3   1    2.72    0.73
 -33  -3  -1    2.10    0.62
 -33   3  -1    2.36    0.74
  33   3   1    1.77    0.57
  35  -3   1   13.87    1.45
 -35  -3  -1   16.82    1.43
  35   3   1   16.47    1.56
  37  -3   1   -0.30    0.38
 -37  -3  -1   -0.21    0.39
  37   3   1    0.09    0.40
  39  -3   1    8.57    1.32
  38   4  -1   14.18    1.56
 -36  -4   1   45.14    2.65
  36   4  -1   45.72    2.60
 -34  -4   1   11.94    1.34
  34   4  -1   11.17    1.29
 -32  -4   1    0.05    0.31
  32   4  -1    0.03    0.35
 -30  -4   1    5.94    0.94
 -30   4   1    4.95    0.96
 -30   4   1    5.03    0.96
  30   4  -1    3.62    0.75
 -28  -4   1   83.82    3.56
 -28  -4   1   74.78    3.42
  28   4  -1   82.19    3.35
 -28   4   1   82.79    3.64
 -28   4   1   85.04    4.05
 -28   4   1   82.39    3.70
 -26  -4   1   69.70    3.12
 -26  -4   1   67.79    3.06
 -26   4   1   69.76    3.25
 -26   4   1   75.98    3.62
 -26   4   1   68.78    3.18
  26   4  -1   68.67    2.92
 -24  -4   1    1.36    0.44
  24  -4  -1    0.66    0.43
  24  -4  -1    1.41    0.43
 -24  -4   1    1.74    0.50
 -24   4   1    1.86    0.44
 -24   4   1    0.82    0.41
 -24   4   1    1.32    0.50
 -24   4   1    1.91    0.55
  24   4  -1    1.61    0.47
  22  -4  -1    0.66    0.41
 -22  -4   1    0.44    0.31
  22  -4  -1    1.37    0.37
 -22  -4   1    0.51    0.30
 -22   4   1    1.61    0.39
 -22   4   1    0.37    0.29
  22   4  -1    0.71    0.32
 -22   4   1    0.63    0.38
 -22   4   1    0.69    0.41
 -22   4   1    0.46    0.31
  20  -4  -1   86.03    2.95
  20  -4  -1   85.71    3.78
 -20  -4   1   83.24    3.35
 -20  -4   1   79.04    3.27
 -20   4   1   92.47    3.46
 -20   4   1   88.41    2.95
 -20   4   1   89.77    3.17
  20   4  -1   85.71    3.16
 -20   4   1   81.68    3.49
 -20   4   1   85.27    3.71
 -18  -4   1  149.09    5.09
  18  -4  -1  156.86    5.75
  18  -4  -1  155.52    5.60
 -18  -4   1  153.53    5.19
  18  -4  -1  160.88    4.64
  18   4  -1  141.36    4.79
 -18   4   1  154.79    5.62
 -18   4   1  159.49    4.94
 -18   4   1  148.97    5.36
 -18   4   1  151.89    5.10
 -18   4   1  158.13    4.63
 -16  -4   1   47.52    2.15
  16  -4  -1   50.99    1.82
 -16  -4   1   46.03    1.92
 -16  -4   1   47.17    2.09
  16  -4  -1   48.46    2.38
  16  -4  -1   45.35    2.30
 -16   4   1   51.17    2.01
 -16   4   1   48.02    1.77
  16   4  -1   47.75    1.98
 -16   4   1   45.81    2.32
 -16   4   1   46.29    2.14
 -16   4   1   43.51    2.18
 -14  -4   1    0.05    0.16
  14  -4  -1    0.13    0.15
 -14  -4   1    0.07    0.16
  14  -4  -1    0.13    0.18
 -14  -4   1   -0.03    0.12
  14  -4  -1    0.22    0.22
 -14  -4   1    0.07    0.17
 -14   4   1   -0.12    0.14
 -14   4   1    0.02    0.16
 -14   4   1   -0.15    0.15
  14   4  -1    0.04    0.15
 -14   4   1   -0.07    0.12
 -14   4   1    0.12    0.18
 -12  -4   1   43.54    1.92
 -12  -4   1   45.72    1.99
  12  -4  -1   47.29    1.63
 -12  -4   1   45.90    1.68
 -12  -4   1   46.88    1.89
  12  -4  -1   41.71    2.12
  12  -4  -1   45.05    2.16
 -12   4   1   46.69    1.61
  12   4  -1   42.89    1.78
 -12   4   1   45.30    2.15
 -12   4   1   46.61    1.83
 -12   4   1   44.64    1.93
 -12   4   1   40.79    1.98
  10  -4  -1  261.15    6.76
  10  -4  -1  238.03    8.09
  10  -4  -1  252.35    8.08
 -10  -4   1  251.82    7.74
 -10  -4   1  244.42    7.49
 -10  -4   1  258.13    7.36
 -10   4   1  244.14    7.99
  10   4  -1  255.93    7.34
 -10   4   1  233.93    7.70
 -10   4   1  247.59    7.26
 -10   4   1  255.07    7.28
 -10   4   1  262.65    6.84
  10   4  -1  250.16    7.01
   8  -4  -1  154.12    5.37
   8  -4  -1  160.30    4.43
   8  -4  -1  160.22    4.37
  -8  -4   1  151.60    4.93
  -8  -4   1  159.51    4.83
   8  -4  -1  151.71    5.37
  -8  -4   1  155.32    5.12
   8   4  -1  159.12    4.61
  -8   4   1  159.88    4.80
  -8   4   1  154.86    4.82
   8   4  -1  158.32    4.82
  -8   4   1  162.04    4.44
  -8   4   1  149.72    5.28
  -8   4   1  151.10    5.08
  -8   4   1  164.67    4.41
  -8   4   1  159.96    4.40
  -6  -4   1    2.25    0.35
  -6  -4   1    2.32    0.40
   6  -4  -1    2.68    0.49
   6  -4  -1    2.38    0.44
  -6  -4   1    2.22    0.40
   6  -4  -1    2.58    0.28
  -6  -4   1    2.41    0.35
   6  -4  -1    2.33    0.26
  -6   4   1    2.65    0.27
  -6   4   1    2.79    0.45
  -6   4   1    2.68    0.39
  -6   4   1    2.25    0.44
   6   4  -1    2.33    0.41
   6   4  -1    2.23    0.34
  -6   4   1    2.16    0.39
   6   4  -1    2.73    0.37
   4  -4  -1    9.65    0.81
  -4  -4   1   10.00    0.75
  -4  -4   1    9.39    0.62
   4  -4  -1    9.42    0.77
  -4  -4   1    9.38    0.65
   4  -4  -1   10.21    0.57
   4  -4  -1    9.80    0.52
  -4  -4   1    9.36    0.67
  -4  -4   1    8.13    0.69
  -4   4   1   10.77    0.53
   4   4  -1    9.98    0.63
  -4   4   1    8.19    0.66
  -4   4   1   10.20    0.73
   4   4  -1    9.47    0.65
  -4   4   1    9.40    0.76
   4   4  -1    9.78    0.73
  -2  -4   1  244.67    7.22
  -2  -4   1  242.91    7.87
   2  -4  -1  253.62    6.63
   2  -4  -1  244.71    7.95
  -2  -4   1  239.58    7.79
   2  -4  -1  257.86    7.13
   2  -4  -1  244.73    7.88
  -2  -4   1  253.04    6.83
  -2  -4   1  251.83    7.47
  -2   4   1  264.17    6.64
  -2   4   1  255.04    7.49
  -2   4   1  251.17    7.08
  -2   4   1  241.89    7.79
   2   4  -1  254.22    7.26
   2   4  -1  248.72    7.00
   2   4  -1  248.45    7.72
   2   4  -1  251.27    7.46
   0  -4  -1  267.76    8.40
   0  -4   1  268.93    7.68
   0  -4   1  268.75    7.28
   0  -4  -1  264.20    7.67
   0  -4  -1  271.76    7.14
   0  -4   1  262.02    8.40
   0  -4   1  270.43    8.42
   0  -4  -1  260.31    8.48
   0  -4   1  275.44    8.05
   0   4  -1  277.95    8.06
   0   4   1  261.05    8.31
   0   4   1  275.56    7.13
   0   4  -1  271.13    7.70
   0   4  -1  273.10    8.28
   0   4  -1  265.35    7.48
   0   4   1  269.86    7.93
   0   4   1  269.63    7.56
  -2  -4  -1   18.06    1.12
   2  -4   1   19.55    1.07
  -2  -4  -1   19.24    0.84
   2  -4   1   17.33    1.05
  -2  -4  -1   18.98    1.13
   2  -4   1   20.00    0.91
  -2  -4  -1   18.38    0.96
   2  -4   1   18.85    1.16
   2  -4   1   18.84    0.89
   2   4   1   18.82    0.83
   2   4   1   17.29    1.08
  -2   4  -1   19.16    1.00
  -2   4  -1   17.71    1.04
   2   4   1   19.28    0.94
  -2   4  -1   17.72    1.06
  -2   4  -1   20.28    0.91
   4  -4   1    0.43    0.19
   4  -4   1    0.83    0.22
   4  -4   1    0.84    0.31
  -4  -4  -1    0.71    0.26
  -4  -4  -1    0.81    0.24
   4  -4   1    0.73    0.19
  -4  -4  -1    0.80    0.28
  -4   4  -1    0.74    0.19
  -4   4  -1    0.35    0.16
  -4   4  -1    0.49    0.22
  -4   4  -1    0.61    0.21
   4   4   1    1.03    0.23
   4   4   1    0.62    0.19
   4   4   1    0.75    0.27
  -4   4  -1    0.81    0.27
   6  -4   1   85.09    3.24
   6  -4   1   86.93    3.37
   6  -4   1   86.37    2.75
  -6  -4  -1   84.54    3.02
  -6  -4  -1   86.46    3.23
   6   4   1   89.84    2.74
  -6   4  -1   89.46    2.78
  -6   4  -1   88.67    2.68
  -6   4  -1   86.53    3.25
  -6   4  -1   92.57    2.85
  -6   4  -1   85.83    2.93
   6   4   1   88.88    2.79
  -6   4  -1   83.09    3.15
   8  -4   1  256.83    8.63
   8  -4   1  269.85    8.72
   8  -4   1  277.27    7.49
  -8  -4  -1  270.92    8.08
  -8   4  -1  275.83    7.56
   8   4   1  279.77    7.82
  -8   4  -1  266.78    7.77
  -8   4  -1  260.24    8.34
  -8   4  -1  288.99    7.55
  -8   4  -1  286.33    7.76
  -8   4  -1  267.93    8.58
   8   4   1  279.98    7.50
 -10  -4  -1  102.87    3.63
 -10  -4  -1  101.30    3.73
  10  -4   1  102.79    3.87
  10  -4   1  102.25    3.99
  10  -4   1  102.37    3.28
 -10   4  -1  109.10    3.34
 -10   4  -1  108.08    3.30
  10   4   1  108.88    3.33
  10   4   1  110.67    3.17
 -10   4  -1  102.81    3.52
 -10   4  -1  103.38    3.88
 -10   4  -1  102.46    3.77
  12  -4   1    0.09    0.17
 -12  -4  -1    0.34    0.23
  12  -4   1    0.12    0.18
 -12  -4  -1    0.02    0.15
  12  -4   1    0.09    0.19
 -12   4  -1    0.23    0.24
 -12   4  -1    0.03    0.15
  12   4   1    0.09    0.17
 -12   4  -1    0.44    0.24
 -12   4  -1    0.02    0.15
 -12   4  -1   -0.17    0.13
  14  -4   1   10.61    0.93
 -14  -4  -1    8.41    0.84
  14  -4   1   10.14    0.74
 -14  -4  -1    9.08    0.78
 -14   4  -1   10.78    0.98
 -14   4  -1    9.70    0.69
 -14   4  -1    9.03    0.86
 -14   4  -1    9.19    0.92
 -14   4  -1    9.60    0.70
  14   4   1    8.93    0.72
 -16  -4  -1  135.46    4.78
  16  -4   1  135.80    5.19
 -16  -4  -1  145.12    4.86
  16  -4   1  150.33    4.43
 -16   4  -1  142.20    5.22
 -16   4  -1  142.66    4.39
 -16   4  -1  135.19    4.95
 -16   4  -1  140.91    4.72
  16   4   1  142.83    4.49
 -18  -4  -1  126.64    4.41
 -18  -4  -1  125.44    4.45
  18  -4   1  126.15    4.89
  18  -4   1  129.24    4.09
 -18   4  -1  122.07    4.61
  18   4   1  126.05    4.14
 -18   4  -1  128.76    4.08
 -18   4  -1  124.93    4.82
 -18   4  -1  120.81    4.36
  20  -4   1    3.93    0.61
  20  -4   1    2.53    0.64
 -20  -4  -1    3.49    0.63
 -20   4  -1    2.29    0.56
 -20   4  -1    4.47    0.74
 -20   4  -1    3.71    0.57
 -20   4  -1    3.33    0.72
  20   4   1    4.07    0.64
 -22  -4  -1    0.02    0.22
  22  -4   1    0.16    0.24
  22  -4   1   -0.09    0.27
 -22   4  -1   -0.13    0.19
 -22   4  -1    0.21    0.35
 -22   4  -1    0.09    0.26
 -22   4  -1    0.15    0.27
  22   4   1    0.16    0.25
 -24  -4  -1   41.23    2.24
  24  -4   1   41.87    2.56
 -24   4  -1   44.43    2.04
  24   4   1   41.92    2.09
 -24   4  -1   41.79    2.55
 -24   4  -1   42.67    2.36
 -24   4  -1   45.02    2.35
 -26  -4  -1   76.22    3.37
  26   4   1   76.67    3.18
 -26   4  -1   82.65    3.15
 -26   4  -1   72.61    3.47
 -26   4  -1   75.86    3.79
 -26   4  -1   77.96    3.45
  28  -4   1   12.98    1.20
 -28   4  -1   14.97    1.47
 -28   4  -1   13.79    1.15
  28   4   1   13.30    1.26
 -28   4  -1   12.29    1.35
  30  -4   1    0.14    0.34
 -30   4  -1    0.33    0.38
  30   4   1   -0.16    0.29
  32  -4   1    3.71    0.80
  32   4   1    5.00    0.95
  34   4   1   37.56    2.32
  36   4   1   23.31    1.84
  35   5  -1    5.43    1.04
  33   5  -1    2.59    0.72
  31   5  -1    3.46    0.78
  29   5  -1    1.11    0.49
 -27   5   1   16.06    1.56
 -27   5   1   18.08    1.55
  27   5  -1   15.32    1.28
 -25  -5   1   -0.09    0.27
 -25   5   1    0.23    0.32
 -25   5   1    0.06    0.33
  25   5  -1    0.10    0.33
 -23  -5   1   13.39    1.21
  23   5  -1   15.35    1.17
 -23   5   1   13.14    1.41
 -23   5   1   12.82    1.31
 -23   5   1   13.12    1.31
  21  -5  -1    2.83    0.70
 -21  -5   1    3.65    0.71
  21   5  -1    3.05    0.60
 -21   5   1    4.43    0.81
 -21   5   1    3.53    0.73
 -21   5   1    3.39    0.78
  19  -5  -1   34.35    2.11
  19  -5  -1   33.27    2.10
 -19  -5   1   33.70    1.91
 -19   5   1   32.72    1.89
 -19   5   1   30.45    2.02
 -19   5   1   34.09    2.01
  19   5  -1   32.29    1.71
 -19   5   1   33.54    1.68
  17  -5  -1    6.84    0.97
 -17  -5   1    7.38    0.89
  17  -5  -1    8.53    1.04
 -17   5   1    7.09    0.92
 -17   5   1    7.14    0.90
 -17   5   1    7.52    0.77
 -17   5   1    8.55    1.04
  17   5  -1    8.02    0.82
  15  -5  -1   28.63    1.82
  15  -5  -1   26.75    1.74
 -15  -5   1   27.76    1.63
  15   5  -1   28.74    1.48
 -15   5   1   29.32    1.47
 -15   5   1   26.19    1.65
 -15   5   1   26.81    1.59
 -15   5   1   30.57    1.85
 -13  -5   1   21.51    1.24
  13  -5  -1   19.05    1.37
 -13  -5   1   18.88    1.25
  13  -5  -1   17.14    1.35
 -13   5   1   17.36    1.20
 -13   5   1   20.28    1.15
 -13   5   1   17.23    1.32
 -13   5   1   16.03    1.22
  13   5  -1   16.75    1.06
 -11  -5   1   15.39    1.09
  11  -5  -1   16.33    1.22
 -11  -5   1   16.48    1.08
  11  -5  -1   16.36    1.27
 -11   5   1   16.55    1.23
  11   5  -1   16.10    1.00
 -11   5   1   12.83    1.06
 -11   5   1   12.60    1.00
 -11   5   1   14.65    0.97
  -9  -5   1   32.45    1.62
   9  -5  -1   30.04    1.71
   9  -5  -1   28.61    1.73
  -9  -5   1   31.03    1.38
  -9  -5   1   29.62    1.40
  -9  -5   1   29.58    1.55
   9   5  -1   29.40    1.38
   9   5  -1   27.30    1.55
  -9   5   1   30.03    1.55
  -9   5   1   29.47    1.61
  -9   5   1   28.17    1.67
   9   5  -1   26.99    1.31
  -9   5   1   29.38    1.43
  -7  -5   1    3.94    0.49
   7  -5  -1    3.18    0.59
  -7  -5   1    4.64    0.63
  -7  -5   1    4.65    0.60
   7  -5  -1    5.14    0.77
  -7  -5   1    4.99    0.55
  -7   5   1    4.03    0.58
   7   5  -1    4.92    0.55
  -7   5   1    4.05    0.53
   7   5  -1    3.86    0.59
  -7   5   1    4.94    0.64
  -7   5   1    4.75    0.69
   7   5  -1    5.22    0.54
  -5  -5   1   43.24    1.71
   5  -5  -1   39.60    2.12
  -5  -5   1   43.87    1.88
  -5  -5   1   41.87    2.02
   5  -5  -1   45.57    1.64
  -5  -5   1   42.56    1.82
  -5  -5   1   44.71    2.06
   5  -5  -1   41.39    2.08
  -5   5   1   44.32    1.85
  -5   5   1   44.04    2.10
   5   5  -1   43.28    1.70
  -5   5   1   41.65    1.86
  -5   5   1   40.30    1.91
   5   5  -1   40.14    1.96
   5   5  -1   43.92    1.83
  -5   5   1   43.64    1.52
  -3  -5   1    1.43    0.39
  -3  -5   1    1.48    0.32
  -3  -5   1    2.31    0.43
  -3  -5   1    2.11    0.49
   3  -5  -1    1.89    0.49
  -3  -5   1    1.51    0.36
   3  -5  -1    2.40    0.50
   3  -5  -1    2.32    0.36
   3   5  -1    1.86    0.35
  -3   5   1    2.58    0.52
   3   5  -1    2.48    0.44
  -3   5   1    1.61    0.38
   3   5  -1    1.84    0.38
   3   5  -1    2.11    0.45
  -3   5   1    2.34    0.30
  -3   5   1    2.27    0.46
   3   5  -1    2.26    0.41
  -1  -5   1   41.03    1.75
   1  -5  -1   41.56    2.06
   1  -5  -1   46.02    1.77
  -1  -5   1   42.11    1.88
  -1  -5   1   42.90    1.66
   1  -5  -1   45.51    1.54
  -1  -5   1   41.77    2.01
   1  -5  -1   39.23    2.06
  -1  -5   1   39.08    2.03
  -1   5   1   42.66    1.84
   1   5  -1   43.57    1.89
  -1   5   1   43.65    1.51
   1   5  -1   41.23    1.77
  -1   5   1   42.14    1.84
   1   5  -1   42.13    1.77
   1   5  -1   42.84    1.65
  -1   5   1   41.19    2.03
   1   5  -1   42.53    1.99
   1  -5   1    4.25    0.67
  -1  -5  -1    6.01    0.48
  -1  -5  -1    4.66    0.67
  -1  -5  -1    5.65    0.58
   1  -5   1    6.12    0.70
   1  -5   1    5.60    0.53
  -1  -5  -1    5.00    0.71
   1  -5   1    4.89    0.51
   1   5   1    6.03    0.48
  -1   5  -1    5.55    0.62
   1   5   1    7.02    0.69
  -1   5  -1    6.88    0.74
   1   5   1    6.52    0.59
  -1   5  -1    4.79    0.51
  -1   5  -1    4.69    0.61
   1   5   1    6.19    0.72
   3  -5   1   31.89    1.36
  -3  -5  -1   30.35    1.71
  -3  -5  -1   32.84    1.53
   3  -5   1   30.27    1.65
   3  -5   1   29.38    1.73
  -3  -5  -1   32.17    1.74
   3  -5   1   33.18    1.37
   3   5   1   34.34    1.32
  -3   5  -1   31.83    1.35
  -3   5  -1   31.37    1.50
   3   5   1   34.16    1.47
  -3   5  -1   33.95    1.39
  -3   5  -1   33.34    1.65
   3   5   1   31.04    1.53
  -3   5  -1   29.02    1.62
   3   5   1   29.00    1.64
   5  -5   1   29.12    1.31
   5  -5   1   29.30    1.63
   5  -5   1   32.96    1.31
   5  -5   1   27.30    1.69
  -5  -5  -1   27.43    1.47
  -5  -5  -1   31.13    1.69
  -5  -5  -1   28.02    1.65
  -5   5  -1   32.11    1.65
  -5   5  -1   31.42    1.28
   5   5   1   30.23    1.66
   5   5   1   30.37    1.29
   5   5   1   32.16    1.38
  -5   5  -1   31.75    1.69
  -5   5  -1   33.08    1.43
  -5   5  -1   32.25    1.53
  -5   5  -1   31.05    1.34
  -7  -5  -1   31.76    1.73
   7  -5   1   31.15    1.39
  -7  -5  -1   29.34    1.57
   7  -5   1   32.77    1.87
   7  -5   1   31.94    1.73
  -7   5  -1   30.13    1.71
   7   5   1   34.96    1.42
  -7   5  -1   32.27    1.72
  -7   5  -1   34.93    1.43
  -7   5  -1   33.94    1.61
  -7   5  -1   30.62    1.41
   9  -5   1   14.22    0.87
   9  -5   1   11.58    1.00
   9  -5   1   13.35    1.16
  -9  -5  -1   14.22    1.04
   9   5   1   13.75    0.85
  -9   5  -1   13.88    0.99
  -9   5  -1   13.23    1.08
  -9   5  -1   14.33    0.87
  -9   5  -1   11.91    1.02
  -9   5  -1   15.03    0.87
 -11  -5  -1   12.55    1.01
 -11  -5  -1   10.72    0.93
  11  -5   1   14.15    0.88
  11  -5   1   12.02    1.02
  11  -5   1   12.35    1.14
 -11   5  -1   11.48    0.78
 -11   5  -1   10.74    1.01
 -11   5  -1   11.97    0.80
  11   5   1   11.97    0.84
 -11   5  -1   12.07    0.96
 -11   5  -1   11.59    1.02
  13  -5   1   26.54    1.66
 -13  -5  -1   29.98    1.64
  13  -5   1   32.21    1.44
 -13  -5  -1   26.77    1.60
 -13   5  -1   27.94    1.76
 -13   5  -1   27.46    1.69
 -13   5  -1   28.85    1.36
  13   5   1   28.57    1.42
 -13   5  -1   24.64    1.51
 -15  -5  -1    1.68    0.47
  15  -5   1    2.47    0.58
  15  -5   1    2.99    0.51
 -15  -5  -1    3.33    0.62
 -15   5  -1    3.10    0.49
 -15   5  -1    2.18    0.54
 -15   5  -1    3.06    0.67
  15   5   1    2.50    0.49
 -15   5  -1    3.62    0.66
 -17  -5  -1   16.13    1.26
  17  -5   1   15.44    1.06
  17  -5   1   14.47    1.28
 -17   5  -1   16.83    1.06
 -17   5  -1   15.08    1.33
  17   5   1   17.94    1.17
 -17   5  -1   16.01    1.31
 -17   5  -1   18.87    1.32
  19  -5   1    0.08    0.27
  19  -5   1    0.31    0.30
 -19  -5  -1    0.51    0.35
 -19   5  -1    0.08    0.27
 -19   5  -1    0.28    0.31
  19   5   1    0.16    0.24
 -19   5  -1    0.57    0.40
 -21  -5  -1   20.68    1.52
  21  -5   1   21.14    1.65
  21   5   1   21.08    1.36
 -21   5  -1   19.15    1.47
 -21   5  -1   19.40    1.63
 -21   5  -1   22.28    1.64
 -23  -5  -1    2.98    0.69
 -23   5  -1    3.47    0.79
 -23   5  -1    3.72    0.78
  23   5   1    3.53    0.70
 -23   5  -1    3.11    0.79
 -25   5  -1   12.39    1.35
 -25   5  -1   11.67    1.35
  25   5   1   13.98    1.26
  27   5   1    7.98    1.03
  29   5   1    7.82    1.09
  31   5   1    9.99    1.25
  33   5   1    4.77    0.98
  35   5   1    6.44    1.15
  32   6  -1    1.12    0.55
  30   6  -1    6.17    1.03
  28   6  -1   35.10    2.11
  26   6  -1   28.74    1.84
  24   6  -1    8.16    1.04
 -22   6   1    8.78    1.17
  22   6  -1    8.24    0.99
 -22   6   1    8.59    1.18
 -20  -6   1   36.84    2.18
  20   6  -1   38.26    1.97
 -20   6   1   36.76    2.17
 -20   6   1   35.49    2.26
 -18  -6   1   48.96    2.56
  18  -6  -1   50.55    2.87
  18   6  -1   52.49    2.36
 -18   6   1   52.50    2.62
 -18   6   1   55.48    2.91
 -18   6   1   47.64    2.66
 -16  -6   1   33.70    2.01
  16  -6  -1   37.77    2.34
 -16   6   1   34.60    2.11
 -16   6   1   38.06    2.09
 -16   6   1   38.14    2.31
  16   6  -1   40.52    1.90
  14  -6  -1    8.78    1.14
 -14  -6   1    9.72    1.03
  14  -6  -1   10.27    1.16
 -14   6   1    7.63    0.99
 -14   6   1   10.63    0.90
 -14   6   1   10.10    1.06
 -14   6   1    8.31    1.09
  14   6  -1    8.33    0.85
  12  -6  -1   32.97    1.99
  12  -6  -1   29.13    1.95
 -12  -6   1   30.92    1.75
 -12  -6   1   27.31    1.69
  12   6  -1   30.36    1.79
  12   6  -1   32.27    1.58
 -12   6   1   29.10    1.80
 -12   6   1   29.70    1.73
 -12   6   1   28.18    1.87
 -12   6   1   29.82    1.58
 -10  -6   1   75.07    3.12
  10  -6  -1   64.04    3.25
  10  -6  -1   74.75    3.32
 -10  -6   1   72.68    2.99
 -10   6   1   72.95    3.26
 -10   6   1   67.45    2.89
 -10   6   1   69.16    3.06
 -10   6   1   73.53    2.81
  10   6  -1   72.03    2.69
  10   6  -1   71.23    3.13
   8  -6  -1   69.99    3.33
  -8  -6   1   72.84    2.99
   8  -6  -1   71.82    3.29
  -8  -6   1   79.16    3.23
  -8  -6   1   75.22    2.73
  -8   6   1   70.66    3.25
   8   6  -1   73.23    3.01
  -8   6   1   76.90    3.14
   8   6  -1   76.20    2.72
  -8   6   1   76.92    3.02
  -8   6   1   73.39    2.86
   8   6  -1   71.57    3.14
  -6  -6   1   11.05    0.83
  -6  -6   1   11.64    0.95
   6  -6  -1    9.58    1.05
   6  -6  -1   11.73    1.20
  -6  -6   1    9.77    1.03
  -6   6   1    9.30    0.93
   6   6  -1    9.31    0.89
   6   6  -1   11.59    0.83
  -6   6   1   11.22    1.05
   6   6  -1    9.80    0.81
  -6   6   1   10.33    0.87
   6   6  -1    8.99    0.88
   6   6  -1   11.16    0.99
  -6   6   1   10.06    0.99
  -4  -6   1   25.76    1.30
  -4  -6   1   27.05    1.67
   4  -6  -1   24.68    1.63
   4  -6  -1   24.79    1.70
  -4  -6   1   27.09    1.46
  -4  -6   1   25.53    1.58
  -4   6   1   23.86    1.57
   4   6  -1   24.11    1.39
   4   6  -1   24.66    1.39
  -4   6   1   23.92    1.45
   4   6  -1   25.05    1.42
   4   6  -1   22.85    1.51
  -4   6   1   24.51    1.45
   4   6  -1   24.14    1.25
  -2  -6   1   88.27    3.70
   2  -6  -1   88.97    3.80
  -2  -6   1   88.93    3.26
  -2  -6   1   90.91    3.05
   2  -6  -1   90.22    3.75
  -2  -6   1   89.08    3.66
  -2   6   1   89.31    3.67
   2   6  -1   94.30    3.05
   2   6  -1   91.27    3.29
   2   6  -1   92.44    3.41
   2   6  -1   91.83    3.29
  -2   6   1   89.61    3.39
  -2   6   1   84.25    3.31
   2   6  -1   90.71    3.62
   0  -6  -1   78.74    3.48
   0  -6   1   80.51    3.41
   0  -6   1   79.22    3.48
   0  -6  -1   79.18    3.48
   0  -6   1   84.12    2.82
   0  -6  -1   82.72    2.99
   0  -6   1   82.71    2.98
   0   6   1   79.20    3.08
   0   6   1   82.84    3.44
   0   6  -1   78.39    3.04
   0   6   1   82.81    3.11
   0   6  -1   85.46    3.00
   0   6  -1   80.10    3.19
   0   6  -1   79.06    3.35
   0   6  -1   87.19    2.82
  -2  -6  -1   20.18    1.22
   2  -6   1   19.75    1.37
  -2  -6  -1   18.59    1.39
  -2  -6  -1   20.58    1.47
   2  -6   1   19.72    1.47
  -2   6  -1   20.79    1.34
   2   6   1   20.82    1.29
   2   6   1   20.47    1.20
  -2   6  -1   18.40    1.34
   2   6   1   19.52    1.40
  -2   6  -1   19.11    1.22
  -4  -6  -1   18.60    1.39
  -4  -6  -1   16.66    1.15
  -4  -6  -1   16.27    1.28
   4  -6   1   18.54    1.43
   4  -6   1   16.96    1.28
   4   6   1   15.75    1.14
  -4   6  -1   20.54    1.34
  -4   6  -1   16.72    1.27
  -4   6  -1   17.10    1.15
   4   6   1   16.46    1.27
  -6  -6  -1   39.92    1.98
   6  -6   1   41.30    2.17
  -6  -6  -1   44.38    2.26
   6  -6   1   41.95    2.33
  -6   6  -1   39.45    2.14
  -6   6  -1   41.12    1.97
  -6   6  -1   40.86    2.12
   6   6   1   37.17    2.09
  -6   6  -1   40.50    1.82
   8  -6   1   84.53    3.59
   8  -6   1   81.68    3.73
  -8  -6  -1   82.67    3.32
  -8  -6  -1   88.76    3.61
   8   6   1   81.02    3.54
  -8   6  -1   81.18    3.55
  -8   6  -1   85.37    3.52
  -8   6  -1   81.75    3.22
  -8   6  -1   90.34    3.10
  10  -6   1   49.39    2.71
 -10  -6  -1   48.65    2.38
  10  -6   1   53.17    2.60
 -10   6  -1   51.63    2.33
  10   6   1   52.01    2.55
 -10   6  -1   55.00    2.62
 -10   6  -1   43.56    2.46
 -12  -6  -1    8.32    0.97
 -12  -6  -1    7.76    0.95
  12  -6   1    6.38    1.02
  12  -6   1    8.12    0.99
 -12   6  -1    7.92    1.04
 -12   6  -1    7.38    0.99
 -12   6  -1    8.25    0.95
 -14  -6  -1   13.20    1.18
  14  -6   1   12.82    1.21
  14   6   1   12.10    0.97
 -14   6  -1   15.26    1.30
 -14   6  -1   13.95    1.30
 -14   6  -1   14.12    1.18
  16  -6   1   49.19    2.69
 -16  -6  -1   50.57    2.60
 -16   6  -1   48.70    2.48
 -16   6  -1   53.67    2.84
 -16   6  -1   49.14    2.66
  16   6   1   51.13    2.25
 -18  -6  -1   54.13    2.79
 -18   6  -1   58.59    2.96
  18   6   1   57.51    2.47
 -18   6  -1   54.51    2.70
 -18   6  -1   53.86    2.97
 -20   6  -1    5.59    1.02
  20   6   1    5.14    0.79
 -20   6  -1    5.97    0.97
  22   6   1    7.46    0.96
 -22   6  -1    7.72    1.14
  24   6   1   20.77    1.52
  26   6   1   26.47    1.77
  28   6   1    7.93    1.13
  30   6   1    4.72    0.99
  32   6   1    3.76    0.91
  17  -7  -1    0.09    0.38
 -17   7   1   -0.13    0.37
  15  -7  -1    1.70    0.64
 -15   7   1    1.60    0.63
 -15   7   1    2.99    0.73
  15   7  -1    2.22    0.65
  15   7  -1    3.57    0.82
 -13  -7   1    1.08    0.48
  13  -7  -1    0.61    0.48
 -13   7   1    1.30    0.50
 -13   7   1    1.20    0.50
  13   7  -1    0.94    0.46
  13   7  -1    1.66    0.57
 -11  -7   1    0.31    0.35
  11  -7  -1    0.29    0.34
 -11   7   1   -0.10    0.33
  11   7  -1   -0.14    0.24
 -11   7   1    0.09    0.32
  11   7  -1    0.15    0.30
 -11   7   1   -0.16    0.26
   9  -7  -1    0.55    0.42
  -9  -7   1    0.10    0.30
  -9  -7   1   -0.22    0.27
  -9   7   1    0.24    0.35
  -9   7   1   -0.17    0.27
   9   7  -1    0.19    0.31
  -9   7   1    0.18    0.32
   9   7  -1   -0.21    0.28
   9   7  -1    0.39    0.30
  -9   7   1    0.06    0.27
   7  -7  -1    1.01    0.49
  -7  -7   1    1.40    0.52
  -7  -7   1    2.13    0.57
  -7   7   1    0.52    0.39
   7   7  -1    1.03    0.43
  -7   7   1    0.39    0.34
   7   7  -1    1.70    0.53
  -7   7   1    1.15    0.47
   7   7  -1    0.71    0.37
  -7   7   1    0.99    0.47
  -5  -7   1    1.59    0.53
   5  -7  -1    1.46    0.54
  -5   7   1    1.51    0.47
  -5   7   1    2.39    0.66
  -5   7   1    1.21    0.45
   5   7  -1    1.46    0.46
   5   7  -1    0.87    0.40
  -5   7   1    1.33    0.47
  -3  -7   1    2.71    0.66
   3  -7  -1    2.08    0.66
  -3  -7   1    1.84    0.61
  -3   7   1    2.69    0.60
   3   7  -1    1.78    0.49
  -3   7   1    2.26    0.61
  -3   7   1    2.24    0.56
  -3   7   1    3.25    0.64
   3   7  -1    2.75    0.66
   1  -7  -1   -0.07    0.29
  -1  -7   1    0.31    0.35
  -1  -7   1    0.08    0.28
   1   7  -1    0.10    0.29
  -1   7   1    0.23    0.28
  -1   7   1    0.23    0.30
   1   7  -1    0.34    0.33
   1   7  -1    0.17    0.26
   1  -7   1    0.10    0.32
   1  -7   1   -0.07    0.25
  -1  -7  -1    0.00    0.30
  -1   7  -1   -0.06    0.28
   1   7   1   -0.09    0.23
  -1   7  -1   -0.06    0.23
   1   7   1    0.06    0.28
  -1   7  -1   -0.06    0.21
   3  -7   1    2.33    0.64
   3  -7   1    3.01    0.73
  -3  -7  -1    3.13    0.77
  -3   7  -1    2.11    0.59
  -3   7  -1    3.18    0.64
   3   7   1    3.99    0.72
  -3   7  -1    3.91    0.65
   3   7   1    3.04    0.70
  -3   7  -1    2.98    0.69
   5  -7   1    2.01    0.65
  -5  -7  -1    2.65    0.60
   5  -7   1    2.96    0.69
  -5  -7  -1    1.45    0.54
  -5   7  -1    2.15    0.56
  -5   7  -1    2.52    0.65
   5   7   1    2.96    0.69
   5   7   1    2.25    0.59
  -5   7  -1    2.48    0.64
   7  -7   1    0.12    0.33
  -7  -7  -1    0.14    0.32
  -7  -7  -1    0.06    0.36
  -7   7  -1    0.17    0.31
  -7   7  -1   -0.04    0.30
  -7   7  -1   -0.01    0.32
   7   7   1    0.34    0.36
   7   7   1    0.17    0.30
  -9  -7  -1    0.34    0.36
   9  -7   1    0.04    0.34
  -9  -7  -1    0.00    0.33
  -9   7  -1    0.07    0.31
  -9   7  -1    0.09    0.34
   9   7   1    0.28    0.35
   9   7   1    0.14    0.27
  -9   7  -1   -0.27    0.27
  11  -7   1    2.73    0.79
 -11  -7  -1    1.98    0.61
 -11   7  -1    1.28    0.57
 -11   7  -1    2.60    0.64
 -11   7  -1    2.08    0.63
 -13  -7  -1    1.58    0.56
 -13   7  -1    1.03    0.50
 -13   7  -1    1.09    0.52
 -15   7  -1   -0.20    0.32
 -15   7  -1   -0.18    0.31
 -10   8   1    4.24    0.92
   6  -8  -1   15.36    1.70
  -6   8   1   18.17    1.41
   4  -8  -1   14.78    1.67
  -4  -8   1   16.25    1.62
   4   8  -1   17.01    1.39
  -4   8   1   14.81    1.28
   2  -8  -1    6.65    1.19
  -2  -8   1    6.12    1.11
   2   8  -1    7.25    0.99
  -2   8   1    5.86    0.93
   0  -8  -1    4.37    0.99
   0  -8   1    4.51    1.01
   0   8  -1    4.93    0.87
   2  -8   1    9.22    1.34
  -2  -8  -1   12.67    1.49
  -2   8  -1   10.51    1.17
   4  -8   1   15.35    1.68
  -4  -8  -1   16.43    1.71
   6  -8   1   12.24    1.55
  -6  -8  -1   10.28    1.39
  -6   8  -1   12.93    1.38
   1   9   1    3.76    0.88
  42   0  -2    0.44    0.47
  40   0  -2    0.79    0.54
  38   0  -2   17.75    1.52
 -38   0   2   21.31    1.59
  36   0  -2   30.49    1.96
 -36   0   2   32.95    1.96
  34   0  -2   -0.05    0.24
 -34   0   2    0.14    0.32
 -34   0   2    0.55    0.49
 -34   0   2    0.01    0.26
 -32   0   2    4.82    0.96
 -32   0   2    5.45    0.82
 -32   0   2    5.86    0.83
  32   0  -2    5.63    0.85
 -32   0   2    4.65    0.91
 -30   0   2   19.25    1.36
 -30   0   2   20.89    1.53
 -30   0   2   19.47    1.34
  30   0  -2   17.99    1.30
 -30   0   2   18.42    1.60
  30   0  -2   18.31    1.61
 -28   0   2   87.33    3.46
 -28   0   2   92.10    3.42
 -28   0   2   88.28    3.58
 -28   0   2   89.38    3.15
  28   0  -2   84.55    3.27
 -28   0   2   86.30    3.94
  28   0  -2   83.22    3.94
  28   0  -2   91.71    3.20
 -26   0   2    7.04    0.62
 -26   0   2    5.38    0.72
 -26   0   2    6.44    0.96
 -26   0   2    5.99    0.84
  26   0  -2    8.12    1.06
  26   0  -2    6.47    0.65
 -26   0   2    7.62    0.81
  26   0  -2    6.70    0.77
 -24   0   2    3.60    0.58
 -24   0   2    4.69    0.78
 -24   0   2    4.02    0.68
 -24   0   2    4.11    0.48
  24   0  -2    3.76    0.58
  24   0  -2    3.11    0.66
 -24   0   2    3.50    0.58
 -22   0   2    0.26    0.21
 -22   0   2    0.34    0.26
 -22   0   2    0.39    0.24
 -22   0   2    0.43    0.23
  22   0  -2    0.32    0.20
 -22   0   2   -0.03    0.11
  22   0  -2   -0.03    0.19
 -20   0   2  136.17    4.42
 -20   0   2  135.93    4.12
  20   0  -2  136.87    4.15
  20   0  -2  132.82    4.95
 -20   0   2  132.72    4.81
 -20   0   2  130.99    4.44
 -20   0   2  131.88    4.36
 -18   0   2  119.84    4.32
  18   0  -2  119.08    3.69
 -18   0   2  121.28    3.69
  18   0  -2  123.20    4.45
 -18   0   2  117.92    3.99
 -18   0   2  118.03    3.91
 -18   0   2  119.06    3.94
 -16   0   2   -0.03    0.10
  16   0  -2    0.13    0.17
 -16   0   2    0.04    0.12
 -16   0   2    0.27    0.20
 -16   0   2    0.17    0.12
 -16   0   2   -0.03    0.11
  16   0  -2    0.30    0.16
 -14   0   2   35.92    1.46
 -14   0   2   35.32    1.61
  14   0  -2   32.61    1.30
 -14   0   2   36.48    1.47
  14   0  -2   33.82    1.29
  14   0  -2   32.98    1.62
 -14   0   2   33.28    1.45
 -14   0   2   33.60    1.27
 -12   0   2  113.61    3.84
 -12   0   2  116.95    3.40
 -12   0   2  116.49    3.45
 -12   0   2  111.13    3.62
  12   0  -2  117.51    3.42
  12   0  -2  112.68    3.93
 -12   0   2  115.32    3.58
 -12   0   2  110.25    3.49
  12   0  -2  118.02    3.33
 -10   0   2  302.21    8.31
  10   0  -2  301.68    7.81
  10   0  -2  310.30    8.78
 -10   0   2  293.17    8.53
 -10   0   2  305.58    8.52
 -10   0   2  293.68    8.81
  10   0  -2  298.16    8.18
  10   0  -2  288.92    9.03
  10   0  -2  288.57    8.53
 -10   0   2  293.35    8.03
 -10   0   2  291.21    8.15
   8   0  -2   44.05    1.66
   8   0  -2   44.57    1.38
   8   0  -2   42.60    1.42
  -8   0   2   43.51    1.55
   8   0  -2   42.10    1.36
  -8   0   2   43.60    1.46
  -8   0   2   44.33    1.36
  -8   0   2   42.58    1.40
   8   0  -2   46.01    1.46
  -8   0   2   42.50    1.53
   8   0  -2   44.23    1.56
  -6   0   2   45.79    1.42
  -6   0   2   43.77    1.55
   6   0  -2   47.63    1.52
  -6   0   2   45.80    1.43
   6   0  -2   47.90    1.41
   6   0  -2   45.81    1.60
  -6   0   2   48.06    1.53
   6   0  -2   44.62    1.44
  -6   0   2   45.40    1.52
  -6   0   2   42.77    1.42
  -6   0   2   43.64    1.34
   6   0  -2   43.78    1.40
  -4   0   2   80.97    2.49
  -4   0   2   77.90    2.16
  -4   0   2   78.41    2.35
   4   0  -2   78.23    2.33
   4   0  -2   81.42    2.18
   4   0  -2   83.69    2.46
  -4   0   2   78.82    2.44
  -4   0   2   78.29    2.32
  -4   0   2   78.68    2.39
   4   0  -2   78.85    2.48
  -4   0   2   78.76    2.19
   4   0  -2   81.30    2.38
  -2   0   2  192.00    5.65
   2   0  -2  191.68    5.44
  -2   0   2  199.17    5.29
   2   0  -2  185.17    5.28
  -2   0   2  192.09    4.95
  -2   0   2  196.98    5.12
   2   0  -2  190.37    5.71
  -2   0   2  188.21    5.69
  -2   0   2  186.87    5.44
   0   0   2   94.52    2.53
   0   0   2   92.95    2.53
   0   0   2   91.67    2.71
   0   0   2   94.56    2.77
   0   0  -2   94.82    2.72
   0   0  -2   94.33    2.59
   0   0   2   96.96    2.86
   0   0   2   94.54    2.80
   0   0   2   96.16    2.62
   2   0   2   10.04    0.42
   2   0   2   10.34    0.44
   2   0   2    9.81    0.48
   2   0   2   10.23    0.47
   2   0   2    9.95    0.43
  -2   0  -2   10.40    0.48
  -2   0  -2   10.82    0.46
  -2   0  -2   10.08    0.46
  -2   0  -2   10.55    0.42
   4   0   2   13.41    0.55
  -4   0  -2   14.12    0.56
  -4   0  -2   13.29    0.66
  -4   0  -2   13.17    0.59
  -4   0  -2   14.59    0.60
  -4   0  -2   13.72    0.59
   4   0   2   14.60    0.61
  -4   0  -2   15.08    0.57
   4   0   2   14.46    0.60
   4   0   2   14.99    0.70
  -6   0  -2  207.79    5.77
  -6   0  -2  210.49    5.93
  -6   0  -2  204.55    5.77
  -6   0  -2  219.67    5.79
  -6   0  -2  213.35    6.04
   6   0   2  215.31    6.04
   6   0   2  219.31    5.71
  -6   0  -2  220.60    6.04
  -6   0  -2  206.50    6.40
   6   0   2  206.69    6.42
  -8   0  -2  209.93    5.89
  -8   0  -2  208.75    5.80
  -8   0  -2  211.09    6.01
  -8   0  -2  208.00    5.80
  -8   0  -2  215.30    5.77
  -8   0  -2  200.09    6.43
   8   0   2  212.21    5.70
 -10   0  -2    3.52    0.47
 -10   0  -2    3.17    0.27
 -10   0  -2    2.96    0.36
  10   0   2    2.36    0.33
 -10   0  -2    3.14    0.38
 -10   0  -2    2.70    0.30
 -10   0  -2    2.71    0.28
 -12   0  -2   35.58    1.34
 -12   0  -2   33.89    1.45
 -12   0  -2   35.04    1.42
 -12   0  -2   34.06    1.65
  12   0   2   33.71    1.39
 -12   0  -2   35.08    1.26
 -12   0  -2   35.04    1.33
 -14   0  -2   52.14    1.83
 -14   0  -2   50.25    1.75
 -14   0  -2   49.32    1.91
 -14   0  -2   50.03    2.24
  14   0   2   48.17    1.88
 -14   0  -2   52.42    1.86
 -16   0  -2  177.39    5.17
 -16   0  -2  172.58    5.19
  16   0   2  157.60    4.94
 -16   0  -2  163.33    4.89
 -16   0  -2  167.65    5.75
 -16   0  -2  164.04    5.05
 -16   0  -2  164.47    4.98
  18   0   2   31.94    1.51
 -18   0  -2   31.17    1.37
 -18   0  -2   29.24    1.75
 -18   0  -2   33.32    1.44
 -18   0  -2   29.75    1.49
 -18   0  -2   32.46    1.63
 -18   0  -2   33.04    1.36
 -20   0  -2   18.22    1.37
 -20   0  -2   21.31    1.32
 -20   0  -2   19.43    1.08
 -20   0  -2   18.51    1.16
 -20   0  -2   18.74    1.00
 -20   0  -2   17.88    1.01
  20   0   2   17.34    1.11
 -22   0  -2    2.43    0.62
 -22   0  -2    2.32    0.53
 -22   0  -2    3.15    0.46
 -22   0  -2    2.29    0.41
 -22   0  -2    2.85    0.56
  22   0   2    2.16    0.48
 -22   0  -2    2.63    0.46
  24   0   2   36.49    2.26
  24   0   2   37.37    1.88
 -24   0  -2   38.67    1.73
 -24   0  -2   39.82    1.72
 -24   0  -2   37.60    1.79
 -24   0  -2   39.64    2.08
 -26   0  -2   59.81    2.40
 -26   0  -2   60.75    3.14
 -26   0  -2   65.36    2.90
 -26   0  -2   62.30    2.44
  26   0   2   58.84    3.15
  26   0   2   57.66    2.60
 -28   0  -2    0.15    0.29
  28   0   2    0.02    0.21
  28   0   2    0.38    0.41
 -28   0  -2    0.11    0.32
 -30   0  -2    5.83    0.99
 -30   0  -2    6.89    1.18
  30   0   2    7.68    0.99
  32   0   2   13.00    1.30
 -32   0  -2   12.77    1.40
  34   0   2   36.25    2.21
  36   0   2    2.85    0.77
  38   0   2    4.53    0.98
  40   0   2    0.60    0.56
  43  -1  -2    4.83    1.05
  43   1  -2    5.50    1.11
  41  -1  -2   21.05    1.75
 -41  -1   2   20.33    1.69
  41   1  -2   20.88    1.73
 -39  -1   2    0.63    0.52
  39  -1  -2    0.11    0.39
  39   1  -2    0.55    0.45
 -37  -1   2    6.74    1.02
  37  -1  -2    6.60    1.04
  37   1  -2    5.45    0.96
 -35  -1   2   -0.11    0.34
 -35  -1   2   -0.11    0.28
  35  -1  -2    0.13    0.31
 -35   1   2    0.25    0.37
 -35   1   2    0.36    0.37
 -35   1   2    0.43    0.43
  35   1  -2    0.43    0.39
 -33  -1   2   49.81    2.30
 -33  -1   2   43.34    2.51
 -33  -1   2   43.56    2.33
 -33  -1   2   46.55    2.81
  33  -1  -2   44.11    2.31
 -33   1   2   45.33    2.46
 -33   1   2   46.76    2.56
  33   1  -2   51.60    2.35
  33   1  -2   44.42    2.32
 -33   1   2   48.37    2.87
 -33   1   2   47.44    2.31
 -31  -1   2   23.33    1.51
 -31  -1   2   23.76    1.43
 -31  -1   2   22.47    1.82
  31  -1  -2   24.87    1.55
 -31  -1   2   20.53    1.60
 -31   1   2   20.54    1.56
 -31   1   2   25.17    1.89
 -31   1   2   24.31    1.52
  31   1  -2   23.25    1.45
 -31   1   2   22.40    1.59
  31   1  -2   22.56    1.51
 -29  -1   2    1.79    0.51
 -29  -1   2    1.53    0.46
  29  -1  -2    1.94    0.62
 -29  -1   2    2.28    0.49
  29  -1  -2    1.80    0.49
 -29  -1   2    3.11    0.71
 -29  -1   2    2.09    0.63
  29   1  -2    1.39    0.45
 -29   1   2    1.70    0.51
 -29   1   2    1.37    0.52
 -29   1   2    1.20    0.44
 -29   1   2    3.17    0.62
  29   1  -2    1.36    0.54
 -27  -1   2    7.04    0.73
 -27  -1   2    5.24    0.89
 -27  -1   2    5.27    0.70
 -27  -1   2    6.23    0.90
  27  -1  -2    6.38    0.76
 -27  -1   2    6.31    0.79
  27  -1  -2    5.93    0.98
 -27   1   2    5.79    0.74
 -27   1   2    4.80    0.74
 -27   1   2    7.22    1.03
  27   1  -2    6.51    0.80
 -27   1   2    6.27    0.90
  25  -1  -2   43.46    1.98
 -25  -1   2   44.13    2.41
  25  -1  -2   47.17    1.78
 -25  -1   2   45.39    1.96
 -25  -1   2   48.62    2.13
 -25  -1   2   44.62    2.03
  25  -1  -2   38.63    2.37
 -25  -1   2   46.23    2.25
 -25   1   2   49.02    2.23
 -25   1   2   45.83    2.07
 -25   1   2   46.12    2.24
 -25   1   2   46.11    1.74
  25   1  -2   45.50    2.03
 -25   1   2   46.14    2.46
 -23  -1   2  125.38    4.80
 -23  -1   2  129.16    4.33
 -23  -1   2  126.79    4.15
 -23  -1   2  124.08    4.39
  23  -1  -2  126.15    4.95
  23  -1  -2  127.31    3.90
  23  -1  -2  128.75    4.09
 -23  -1   2  126.58    4.30
 -23   1   2  124.62    4.38
 -23   1   2  129.97    4.49
  23   1  -2  124.64    4.11
 -23   1   2  122.19    4.23
 -23   1   2  127.85    3.87
  21  -1  -2    0.23    0.18
 -21  -1   2    0.32    0.18
 -21  -1   2    0.24    0.24
 -21  -1   2    0.55    0.25
 -21  -1   2    0.64    0.29
  21  -1  -2    0.50    0.17
 -21  -1   2    0.76    0.27
 -21   1   2    0.22    0.23
 -21   1   2    0.67    0.19
 -21   1   2    0.27    0.22
  21   1  -2    0.09    0.17
 -21   1   2    1.19    0.36
 -21   1   2    0.08    0.17
 -19  -1   2   16.47    0.92
  19  -1  -2   16.08    0.76
 -19  -1   2   15.45    1.11
 -19  -1   2   15.55    0.93
  19  -1  -2   15.56    0.90
 -19  -1   2   15.40    0.98
 -19  -1   2   16.42    1.06
  19  -1  -2   15.28    1.17
 -19   1   2   15.65    0.74
  19   1  -2   17.07    0.97
 -19   1   2   15.43    0.97
 -19   1   2   13.97    0.99
 -19   1   2   16.06    1.15
 -19   1   2   13.44    0.96
  17  -1  -2   42.54    2.05
  17  -1  -2   38.91    1.56
  17  -1  -2   40.53    1.41
 -17  -1   2   41.27    1.78
 -17  -1   2   43.32    1.41
 -17  -1   2   41.80    1.65
 -17  -1   2   39.30    1.67
  17  -1  -2   42.53    1.45
 -17  -1   2   40.67    1.91
 -17   1   2   41.85    1.96
 -17   1   2   40.61    1.79
 -17   1   2   42.11    1.42
  17   1  -2   42.18    1.66
 -17   1   2   42.74    1.75
 -17   1   2   39.08    1.76
  15  -1  -2  211.01    5.90
  15  -1  -2  223.98    5.89
  15  -1  -2  208.00    6.92
 -15  -1   2  211.89    6.34
 -15  -1   2  211.95    6.12
 -15  -1   2  211.99    6.24
 -15  -1   2  208.74    6.14
 -15  -1   2  205.27    6.66
  15   1  -2  207.73    5.91
 -15   1   2  206.43    5.87
 -15   1   2  212.36    6.47
 -15   1   2  211.89    6.23
 -15   1   2  211.10    6.15
 -15   1   2  208.69    6.72
 -13  -1   2   57.66    2.12
  13  -1  -2   59.43    2.41
 -13  -1   2   57.51    2.04
  13  -1  -2   57.56    2.09
  13  -1  -2   59.49    1.84
 -13  -1   2   58.53    2.09
 -13  -1   2   59.04    2.11
  13  -1  -2   63.39    1.83
 -13  -1   2   59.33    2.27
 -13   1   2   60.64    2.13
 -13   1   2   61.82    2.22
 -13   1   2   58.45    2.30
 -13   1   2   59.46    2.12
  13   1  -2   59.52    2.00
 -13   1   2   60.42    1.83
  11  -1  -2   12.92    0.82
 -11  -1   2   12.51    0.69
 -11  -1   2   12.28    0.66
  11  -1  -2   12.86    0.51
 -11  -1   2   12.71    0.72
  11  -1  -2   11.27    0.63
  11  -1  -2   13.68    0.54
  11  -1  -2   12.13    0.58
 -11  -1   2   11.45    0.67
 -11   1   2   11.69    0.69
  11   1  -2   12.16    0.66
 -11   1   2   13.41    0.75
 -11   1   2   11.44    0.74
 -11   1   2   13.35    0.72
 -11   1   2   14.05    0.85
  -9  -1   2    0.54    0.15
  -9  -1   2    1.38    0.22
  -9  -1   2    1.12    0.23
   9  -1  -2    0.72    0.12
   9  -1  -2    1.02    0.15
   9  -1  -2    0.58    0.18
  -9  -1   2    0.46    0.14
   9  -1  -2    0.80    0.17
   9  -1  -2    0.72    0.11
  -9  -1   2    0.84    0.19
  -9   1   2    0.66    0.17
  -9   1   2    0.46    0.16
  -9   1   2    1.05    0.22
   9   1  -2    0.80    0.18
   9   1  -2    0.61    0.16
  -9   1   2    0.43    0.15
  -9   1   2    0.77    0.20
   9   1  -2    0.50    0.16
  -9   1   2    0.71    0.11
  -7  -1   2  368.06   10.25
  -7  -1   2  355.89    9.95
   7  -1  -2  384.68    9.45
  -7  -1   2  370.72    9.51
  -7  -1   2  348.94    9.90
  -7  -1   2  354.72    9.41
   7  -1  -2  361.68   10.51
   7  -1  -2  371.83    9.83
   7  -1  -2  345.78   10.47
   7  -1  -2  354.63   10.77
   7  -1  -2  371.89    9.29
  -7   1   2  366.82   10.31
  -7   1   2  376.89    9.81
  -7   1   2  360.98   10.78
   7   1  -2  364.67   10.59
  -7   1   2  350.10    9.56
   7   1  -2  364.21    9.98
   7   1  -2  351.71    9.40
  -7   1   2  363.14    9.91
  -7   1   2  350.09   10.51
   7   1  -2  374.14    9.50
   7   1  -2  372.54   10.44
   5  -1  -2  307.12    9.11
  -5  -1   2  286.85    7.96
  -5  -1   2  300.32    8.44
   5  -1  -2  306.32    8.34
   5  -1  -2  295.64    8.08
   5  -1  -2  323.97    8.02
  -5  -1   2  299.43    8.37
   5  -1  -2  304.12    8.91
   5  -1  -2  303.31    8.89
  -5  -1   2  312.81    8.46
  -5  -1   2  301.78    8.68
   5  -1  -2  314.17    7.88
   5   1  -2  301.01    7.98
  -5   1   2  311.84    9.11
   5   1  -2  327.90    8.03
  -5   1   2  298.91    8.71
   5   1  -2  311.55    8.68
  -5   1   2  301.30    8.90
  -5   1   2  324.77    8.34
   5   1  -2  318.59    8.82
  -5   1   2  311.24    8.39
   5   1  -2  292.54    8.44
  -5   1   2  314.31    8.11
   3  -1  -2    5.43    0.36
  -3  -1   2    6.15    0.36
  -3  -1   2    5.18    0.33
   3  -1  -2    5.35    0.35
  -3  -1   2    5.17    0.34
  -3  -1   2    4.73    0.30
   3  -1  -2    5.84    0.35
  -3  -1   2    4.98    0.30
   3  -1  -2    5.57    0.30
   3  -1  -2    5.97    0.32
  -3   1   2    6.05    0.31
   3   1  -2    5.37    0.30
   3   1  -2    5.70    0.36
  -3   1   2    6.49    0.36
  -3   1   2    5.83    0.32
   3   1  -2    5.93    0.29
  -3   1   2    5.67    0.35
   3   1  -2    5.18    0.33
  -3   1   2    5.56    0.35
   3   1  -2    5.94    0.36
  -3   1   2    5.86    0.35
  -1  -1   2  155.80    4.15
   1  -1  -2  154.23    4.69
  -1  -1   2  156.51    4.50
   1  -1  -2  157.89    4.12
  -1  -1   2  151.12    4.60
  -1  -1   2  154.72    4.24
   1  -1  -2  156.44    4.45
   1  -1  -2  155.63    4.34
  -1  -1   2  151.30    4.51
  -1   1   2  153.72    4.69
   1   1  -2  151.35    4.37
   1   1  -2  150.10    4.51
  -1   1   2  162.50    4.11
  -1   1   2  154.06    4.02
   1   1  -2  155.48    4.10
   1   1  -2  150.63    4.35
  -1   1   2  156.47    4.46
  -1   1   2  158.68    4.34
   1   1  -2  153.99    4.60
   1   1  -2  159.11    4.52
   1  -1   2  185.90    4.74
   1  -1   2  179.64    4.77
   1  -1   2  178.32    5.24
  -1  -1  -2  177.78    5.07
   1  -1   2  180.40    5.32
  -1  -1  -2  175.13    4.75
   1  -1   2  176.72    5.19
   1  -1   2  185.11    4.90
  -1  -1  -2  178.71    5.41
  -1  -1  -2  172.72    5.02
  -1   1  -2  175.57    5.25
  -1   1  -2  174.19    4.75
   1   1   2  182.77    5.09
  -1   1  -2  175.59    4.99
   1   1   2  177.72    5.02
   1   1   2  186.07    4.75
  -1   1  -2  175.28    5.32
   1   1   2  186.06    5.42
   1   1   2  185.46    4.67
   3  -1   2  550.91   14.25
   3  -1   2  542.89   13.70
   3  -1   2  533.47   15.11
   3  -1   2  525.97   14.73
  -3  -1  -2  519.71   14.29
  -3  -1  -2  516.64   13.70
  -3  -1  -2  493.98   14.84
   3  -1   2  527.71   13.54
   3  -1   2  509.59   15.38
  -3   1  -2  535.68   15.41
  -3   1  -2  498.54   15.08
  -3   1  -2  549.08   14.24
  -3   1  -2  519.38   13.70
   3   1   2  566.44   15.45
   3   1   2  532.66   14.29
   3   1   2  519.83   13.47
   3   1   2  543.77   15.05
  -3   1  -2  521.44   14.74
  -3   1  -2  542.62   13.78
  -5  -1  -2   48.32    1.66
  -5  -1  -2   50.36    1.47
  -5  -1  -2   50.45    1.59
   5  -1   2   49.87    1.70
  -5  -1  -2   49.63    1.47
   5  -1   2   50.88    1.57
   5  -1   2   51.37    1.82
   5  -1   2   48.15    1.77
   5  -1   2   48.10    1.58
  -5   1  -2   48.28    1.54
   5   1   2   51.41    1.56
  -5   1  -2   48.45    1.60
  -5   1  -2   48.24    1.78
  -5   1  -2   48.64    1.69
  -5   1  -2   46.87    1.40
  -5   1  -2   48.76    1.60
   5   1   2   50.88    1.48
   7  -1   2   30.20    1.33
  -7  -1  -2   32.96    0.96
   7  -1   2   29.99    1.20
  -7  -1  -2   33.27    0.97
  -7  -1  -2   30.41    1.13
   7  -1   2   30.56    1.16
  -7  -1  -2   30.79    1.16
   7  -1   2   31.71    1.09
  -7   1  -2   30.00    0.95
  -7   1  -2   28.79    1.19
  -7   1  -2   29.82    1.16
  -7   1  -2   29.80    1.19
  -7   1  -2   30.71    1.34
  -7   1  -2   31.56    1.07
   7   1   2   31.27    1.14
  -9  -1  -2    4.82    0.41
   9  -1   2    4.83    0.41
  -9  -1  -2    5.45    0.44
  -9  -1  -2    5.01    0.38
  -9  -1  -2    6.34    0.30
  -9  -1  -2    5.46    0.27
   9  -1   2    5.55    0.52
  -9  -1  -2    4.64    0.41
   9  -1   2    5.53    0.37
   9   1   2    5.61    0.43
  -9   1  -2    5.37    0.46
  -9   1  -2    5.19    0.34
  -9   1  -2    5.13    0.42
  -9   1  -2    5.98    0.55
  -9   1  -2    5.53    0.30
  -9   1  -2    4.84    0.41
 -11  -1  -2  166.49    4.96
  11  -1   2  159.66    5.52
 -11  -1  -2  165.71    4.84
  11  -1   2  169.19    4.78
 -11  -1  -2  168.48    4.86
 -11  -1  -2  173.98    4.81
 -11  -1  -2  172.85    4.76
 -11  -1  -2  165.01    4.88
 -11   1  -2  164.51    4.83
 -11   1  -2  164.66    4.66
  11   1   2  160.70    4.74
  11   1   2  174.49    4.76
 -11   1  -2  166.85    4.74
 -11   1  -2  162.59    5.44
 -11   1  -2  161.76    4.91
 -11   1  -2  164.55    5.07
  13  -1   2  141.41    4.31
  13  -1   2  137.21    5.02
 -13  -1  -2  142.97    4.34
 -13  -1  -2  148.20    4.29
 -13  -1  -2  142.36    4.38
 -13  -1  -2  153.54    4.25
 -13  -1  -2  147.14    4.47
 -13  -1  -2  135.15    4.38
 -13  -1  -2  141.73    4.91
 -13   1  -2  148.18    4.50
 -13   1  -2  146.77    4.24
 -13   1  -2  147.86    4.99
 -13   1  -2  142.48    4.37
  13   1   2  157.27    4.26
  13   1   2  146.68    4.32
 -13   1  -2  143.86    4.56
 -13   1  -2  144.97    4.17
 -15  -1  -2    0.57    0.28
  15  -1   2    1.04    0.30
 -15  -1  -2    2.44    0.43
 -15  -1  -2    0.85    0.25
 -15  -1  -2    1.19    0.22
 -15  -1  -2    0.95    0.24
 -15   1  -2    0.88    0.20
 -15   1  -2    1.82    0.46
 -15   1  -2    1.50    0.37
 -15   1  -2    0.44    0.21
 -15   1  -2    0.81    0.25
  15   1   2    1.08    0.28
 -15   1  -2    0.86    0.20
 -17  -1  -2   11.36    0.64
 -17  -1  -2   10.01    0.80
 -17  -1  -2    9.17    0.69
  17  -1   2    9.39    0.91
 -17  -1  -2    9.27    0.67
  17  -1   2    9.02    0.73
 -17  -1  -2    9.21    0.87
 -17   1  -2    9.89    0.76
 -17   1  -2   10.54    0.95
 -17   1  -2    9.09    0.71
 -17   1  -2   10.44    0.84
 -17   1  -2   10.39    0.61
 -17   1  -2    9.67    0.60
  17   1   2    8.11    0.69
 -19  -1  -2   45.37    1.91
 -19  -1  -2   47.71    2.09
 -19  -1  -2   48.49    1.77
  19  -1   2   43.48    1.93
  19  -1   2   44.52    2.36
 -19  -1  -2   46.18    1.86
 -19  -1  -2   48.23    2.35
 -19   1  -2   47.36    2.34
  19   1   2   42.00    1.90
 -19   1  -2   48.48    1.74
 -19   1  -2   44.25    2.05
 -19   1  -2   45.77    1.98
 -19   1  -2   43.15    1.93
 -19   1  -2   48.37    1.74
 -21  -1  -2  109.78    3.71
  21  -1   2  106.00    3.72
 -21  -1  -2  107.43    3.63
 -21  -1  -2  106.58    3.87
  21  -1   2  107.62    4.45
 -21  -1  -2  103.33    4.29
 -21   1  -2  114.00    3.51
 -21   1  -2  104.21    4.29
 -21   1  -2  112.62    3.92
 -21   1  -2  111.86    3.89
 -21   1  -2  103.65    3.73
 -21   1  -2  112.96    3.49
  21   1   2  110.26    3.75
 -23  -1  -2    4.84    0.62
 -23  -1  -2    4.47    0.73
  23  -1   2    4.16    0.66
 -23  -1  -2    5.02    0.86
 -23  -1  -2    5.44    0.62
  23  -1   2    5.77    0.94
 -23   1  -2    4.95    0.66
  23   1   2    4.03    0.65
 -23   1  -2    6.38    0.84
 -23   1  -2    5.31    0.53
 -23   1  -2    5.68    0.56
 -23   1  -2    3.62    0.75
 -23   1  -2    5.11    0.71
  25  -1   2   18.81    1.62
 -25  -1  -2   20.96    1.46
 -25  -1  -2   22.92    1.31
  25  -1   2   20.76    1.37
 -25  -1  -2   22.08    1.27
 -25  -1  -2   20.94    1.65
 -25   1  -2   22.02    1.39
 -25   1  -2   20.24    1.32
  25   1   2   18.94    1.31
 -25   1  -2   20.75    1.45
 -25   1  -2   21.76    1.67
 -27  -1  -2    6.63    1.07
 -27  -1  -2    7.95    0.81
  27  -1   2    6.66    1.11
 -27  -1  -2    9.50    1.10
 -27  -1  -2    7.96    0.84
  27  -1   2    7.63    0.93
 -27   1  -2    7.99    1.03
  27   1   2    7.70    0.94
 -27   1  -2    6.82    0.85
 -27   1  -2    7.00    1.11
 -29  -1  -2   54.91    2.71
 -29  -1  -2   51.14    2.34
 -29  -1  -2   51.48    2.96
 -29  -1  -2   52.38    2.31
  29  -1   2   49.87    2.46
 -29   1  -2   50.12    2.62
 -29   1  -2   48.07    2.90
  29   1   2   45.48    2.39
 -31  -1  -2   13.29    1.08
 -31  -1  -2   13.31    1.11
 -31  -1  -2   13.09    1.41
  31  -1   2    8.42    1.10
 -31   1  -2   15.71    1.50
  31   1   2   12.16    1.24
  33  -1   2    5.91    0.99
  33   1   2    5.00    0.91
  35  -1   2    3.36    0.82
  35   1   2    2.17    0.67
  37  -1   2    8.28    1.21
  37   1   2    6.82    1.16
  39  -1   2   17.57    1.74
  39   1   2   17.95    1.75
  42  -2  -2    0.03    0.54
  42   2  -2    1.14    0.60
 -40  -2   2    0.24    0.43
  40  -2  -2   -0.10    0.44
  40   2  -2    0.51    0.46
  38  -2  -2    8.85    1.20
 -38  -2   2    7.79    1.16
  38   2  -2    6.76    1.10
 -36  -2   2   12.76    1.35
  36  -2  -2   13.58    1.34
 -36  -2   2   14.81    1.30
 -36   2   2   10.88    1.36
  36   2  -2   12.19    1.25
  36   2  -2   11.27    1.28
 -34  -2   2   -0.17    0.32
 -34  -2   2    0.36    0.36
 -34  -2   2   -0.07    0.29
  34  -2  -2    0.27    0.34
  34   2  -2   -0.04    0.25
 -34   2   2    0.53    0.44
  34   2  -2    0.20    0.35
 -34   2   2   -0.27    0.32
 -32  -2   2    1.55    0.52
 -32  -2   2    0.89    0.41
 -32  -2   2    1.50    0.56
  32  -2  -2    1.38    0.49
 -32   2   2    2.11    0.63
  32   2  -2    1.87    0.54
 -32   2   2    2.19    0.72
 -32   2   2    1.87    0.52
 -32   2   2    1.48    0.53
 -30  -2   2    5.96    0.86
 -30  -2   2    5.44    0.92
  30  -2  -2    4.74    0.75
 -30  -2   2    5.86    0.80
 -30   2   2    4.52    0.94
 -30   2   2    5.85    0.79
 -30   2   2    5.26    0.87
  30   2  -2    4.83    0.79
 -30   2   2    4.40    0.85
  28  -2  -2   45.91    2.08
 -28  -2   2   46.29    2.22
 -28  -2   2   41.84    2.26
 -28  -2   2   41.85    2.06
  28  -2  -2   41.07    2.54
  28   2  -2   42.10    2.08
 -28   2   2   45.85    2.12
 -28   2   2   43.34    2.27
 -28   2   2   39.76    2.23
 -28   2   2   41.36    2.50
 -26  -2   2    2.33    0.50
  26  -2  -2    1.80    0.44
  26  -2  -2    2.55    0.66
 -26  -2   2    1.84    0.50
 -26  -2   2    2.41    0.54
  26   2  -2    2.88    0.56
 -26   2   2    2.22    0.55
 -26   2   2    1.87    0.47
 -26   2   2    5.08    0.88
 -26   2   2    2.92    0.64
 -24  -2   2    9.01    0.78
  24  -2  -2    7.67    1.01
 -24  -2   2    6.65    0.68
 -24  -2   2    5.78    0.75
  24  -2  -2    6.96    0.71
 -24  -2   2    6.90    0.86
 -24   2   2    4.98    0.84
 -24   2   2    6.21    0.73
  24   2  -2    5.52    0.72
 -24   2   2    6.68    0.83
 -24   2   2    7.79    0.91
  22  -2  -2    0.78    0.36
 -22  -2   2    0.79    0.31
 -22  -2   2    0.90    0.31
 -22  -2   2    1.81    0.43
  22  -2  -2    0.08    0.14
 -22  -2   2    1.03    0.36
 -22   2   2    1.09    0.41
 -22   2   2    0.61    0.31
 -22   2   2    1.33    0.39
 -22   2   2    0.77    0.30
  22   2  -2    1.06    0.32
 -20  -2   2   46.81    1.54
 -20  -2   2   40.57    1.86
  20  -2  -2   43.65    2.26
 -20  -2   2   45.20    1.83
  20  -2  -2   45.24    1.77
 -20  -2   2   44.47    1.97
 -20  -2   2   45.34    1.97
 -20   2   2   43.20    1.89
 -20   2   2   43.70    2.19
 -20   2   2   40.99    1.98
  20   2  -2   40.41    1.81
 -20   2   2   45.41    2.06
 -18  -2   2   65.44    1.99
  18  -2  -2   58.95    2.12
  18  -2  -2   59.52    2.42
 -18  -2   2   59.22    2.33
 -18  -2   2   57.22    2.34
 -18  -2   2   62.41    2.37
  18  -2  -2   58.44    2.69
 -18  -2   2   61.80    2.26
  18  -2  -2   66.58    1.87
 -18   2   2   62.36    2.43
 -18   2   2   60.36    2.32
 -18   2   2   57.37    2.45
  18   2  -2   59.89    2.26
 -18   2   2   57.84    2.59
 -16  -2   2    1.39    0.33
 -16  -2   2    1.92    0.37
 -16  -2   2    2.15    0.21
  16  -2  -2    1.76    0.42
  16  -2  -2    1.33    0.27
  16  -2  -2    2.08    0.15
  16  -2  -2    2.52    0.18
 -16  -2   2    2.05    0.38
  16  -2  -2    2.05    0.39
 -16   2   2    5.41    0.60
  16   2  -2    1.92    0.36
 -16   2   2    1.99    0.40
 -16   2   2    1.96    0.38
 -16   2   2    2.53    0.49
  14  -2  -2   14.59    0.89
 -14  -2   2   14.88    0.61
 -14  -2   2   14.44    0.79
 -14  -2   2   14.05    0.86
  14  -2  -2   14.57    0.72
  14  -2  -2   13.36    0.97
 -14  -2   2   15.44    0.88
 -14   2   2   14.56    0.71
 -14   2   2   14.67    0.85
 -14   2   2   13.92    0.87
 -14   2   2   13.76    0.95
 -14   2   2   15.18    0.93
  14   2  -2   14.64    0.83
  12  -2  -2   36.75    1.58
 -12  -2   2   38.39    1.27
 -12  -2   2   36.73    1.43
  12  -2  -2   38.00    1.29
 -12  -2   2   38.03    1.53
 -12  -2   2   35.46    1.50
  12   2  -2   35.94    1.43
 -12   2   2   37.78    1.29
 -12   2   2   37.21    1.67
 -12   2   2   36.55    1.60
 -12   2   2   37.20    1.49
 -12   2   2   37.05    1.52
  10  -2  -2  141.84    3.83
  10  -2  -2  141.51    3.84
 -10  -2   2  131.07    3.97
 -10  -2   2  131.50    4.17
 -10  -2   2  143.11    4.25
  10  -2  -2  138.13    4.46
  10  -2  -2  138.35    3.77
 -10  -2   2  142.42    4.14
 -10  -2   2  137.72    4.21
  10   2  -2  131.86    3.97
 -10   2   2  132.09    4.48
 -10   2   2  134.51    4.37
 -10   2   2  143.60    3.83
 -10   2   2  147.13    3.83
 -10   2   2  140.84    4.17
 -10   2   2  139.44    4.12
  -8  -2   2    8.35    0.45
   8  -2  -2    9.49    0.40
  -8  -2   2    8.11    0.52
  -8  -2   2    9.93    0.58
  -8  -2   2    9.23    0.58
   8  -2  -2    9.32    0.65
  -8  -2   2   10.04    0.56
   8  -2  -2    9.79    0.37
   8  -2  -2    8.87    0.61
  -8   2   2    8.93    0.57
  -8   2   2    9.43    0.40
  -8   2   2    8.83    0.60
  -8   2   2    9.50    0.37
  -8   2   2    9.32    0.56
  -8   2   2    8.42    0.61
   8   2  -2    8.13    0.52
   6  -2  -2   13.04    0.74
  -6  -2   2   11.64    0.66
  -6  -2   2   11.55    0.63
  -6  -2   2   12.75    0.65
   6  -2  -2   12.24    0.73
  -6  -2   2   12.75    0.61
  -6  -2   2   11.92    0.62
   6  -2  -2   12.56    0.50
   6  -2  -2   13.18    0.44
  -6   2   2   13.23    0.44
  -6   2   2   13.74    0.51
  -6   2   2   12.07    0.69
  -6   2   2   16.26    0.71
  -6   2   2   13.34    0.74
   6   2  -2   12.99    0.67
   6   2  -2   11.58    0.62
  -6   2   2   12.93    0.75
  -6   2   2   12.80    0.66
   6   2  -2   13.26    0.70
  -4  -2   2    1.56    0.24
   4  -2  -2    0.91    0.21
  -4  -2   2    0.90    0.18
   4  -2  -2    0.90    0.21
  -4  -2   2    1.01    0.20
   4  -2  -2    0.82    0.14
  -4  -2   2    1.14    0.20
  -4   2   2    0.82    0.19
  -4   2   2    1.00    0.19
  -4   2   2    0.96    0.21
   4   2  -2    0.87    0.17
  -4   2   2    1.06    0.22
  -4   2   2    1.04    0.07
  -4   2   2    1.18    0.21
   4   2  -2    1.39    0.24
  -4   2   2    1.10    0.15
  -2  -2   2  173.64    5.01
  -2  -2   2  178.18    4.92
  -2  -2   2  172.88    4.77
  -2  -2   2  178.37    5.21
  -2  -2   2  171.83    5.32
   2  -2  -2  168.28    5.38
   2  -2  -2  171.82    4.94
  -2   2   2  178.84    4.55
   2   2  -2  171.85    5.21
   2   2  -2  181.14    5.33
  -2   2   2  175.21    4.85
   2   2  -2  174.18    5.02
  -2   2   2  181.57    5.47
  -2   2   2  177.25    5.14
  -2   2   2  171.48    5.34
  -2   2   2  183.00    4.94
   0  -2   2   19.32    0.82
   0  -2   2   20.19    0.90
   0  -2  -2   20.53    0.79
   0  -2   2   19.23    0.81
   0  -2  -2   19.64    0.94
   0  -2  -2   19.34    0.82
   0  -2   2   19.26    0.81
   0  -2   2   19.73    0.84
   0  -2   2   19.19    0.93
   0  -2   2   20.71    0.83
   0  -2  -2   18.97    0.94
   0   2  -2   20.28    0.81
   0   2  -2   21.44    0.85
   0   2   2   20.33    0.95
   0   2   2   20.30    0.66
   0   2  -2   19.54    0.76
   0   2  -2   19.66    0.84
   0   2  -2   19.81    0.82
   0   2   2   20.13    0.65
   0   2   2   20.09    0.78
  -2  -2  -2    0.06    0.09
   2  -2   2    0.26    0.12
  -2  -2  -2    0.30    0.12
   2  -2   2    0.28    0.13
   2  -2   2    0.91    0.16
  -2  -2  -2    0.42    0.10
   2  -2   2    0.15    0.09
   2  -2   2    0.35    0.13
  -2   2  -2    0.32    0.11
  -2   2  -2    0.41    0.12
   2   2   2    0.23    0.09
   2   2   2    0.07    0.09
   2   2   2    0.45    0.10
  -2   2  -2    0.12    0.08
  -2   2  -2    0.33    0.13
  -2   2  -2    0.36    0.13
   2   2   2    0.41    0.09
  -4  -2  -2    2.66    0.32
   4  -2   2    2.26    0.28
   4  -2   2    2.47    0.33
   4  -2   2    2.19    0.28
   4  -2   2    2.65    0.25
   4   2   2    2.76    0.17
   4   2   2    3.10    0.37
  -4   2  -2    2.50    0.33
  -4   2  -2    2.59    0.29
  -4   2  -2    2.60    0.23
  -4   2  -2    2.59    0.32
  -4   2  -2    2.85    0.30
  -4   2  -2    2.77    0.23
  -4   2  -2    4.00    0.34
   4   2   2    2.77    0.25
  -4   2  -2    2.36    0.18
   4   2   2    2.63    0.15
   6  -2   2   57.87    1.95
   6  -2   2   63.38    1.92
  -6  -2  -2   57.54    2.09
   6  -2   2   59.61    2.16
   6  -2   2   60.73    2.20
  -6   2  -2   58.75    2.00
  -6   2  -2   63.80    1.81
  -6   2  -2   60.01    1.99
  -6   2  -2   61.45    2.19
  -6   2  -2   62.75    1.88
  -6   2  -2   64.88    2.26
  -6   2  -2   59.99    2.23
   6   2   2   62.43    1.91
   8  -2   2  113.01    3.91
   8  -2   2  114.62    3.44
  -8  -2  -2  116.76    3.68
   8  -2   2  123.92    3.43
   8  -2   2  115.27    3.77
   8   2   2  114.53    3.39
  -8   2  -2  113.54    3.53
  -8   2  -2  119.15    3.32
  -8   2  -2  117.26    3.78
  -8   2  -2  114.22    3.91
  -8   2  -2  122.61    3.99
  -8   2  -2  118.41    3.36
  -8   2  -2  118.52    3.50
  10  -2   2    0.29    0.17
  10  -2   2    0.32    0.12
 -10  -2  -2    0.13    0.12
  10  -2   2    0.21    0.14
 -10   2  -2    1.95    0.34
 -10   2  -2    0.23    0.11
  10   2   2    0.07    0.11
 -10   2  -2    0.03    0.07
 -10   2  -2    0.04    0.12
 -10   2  -2   -0.01    0.11
 -10   2  -2    0.45    0.18
 -12  -2  -2   19.23    1.00
  12  -2   2   19.39    1.00
  12  -2   2   21.49    0.86
 -12  -2  -2   20.20    1.07
  12  -2   2   26.33    1.32
 -12   2  -2   18.85    0.99
 -12   2  -2   18.53    1.06
 -12   2  -2   20.06    0.83
  12   2   2   20.87    1.01
 -12   2  -2   21.66    0.80
 -12   2  -2   19.26    1.19
 -12   2  -2   19.33    1.08
 -14  -2  -2   15.06    0.87
  14  -2   2   13.42    1.02
  14  -2   2   15.25    0.71
  14  -2   2   15.55    0.90
 -14  -2  -2   14.26    0.91
 -14   2  -2   12.13    0.88
 -14   2  -2   15.22    0.89
 -14   2  -2   13.49    1.03
  14   2   2   15.22    0.88
 -14   2  -2   15.14    0.95
 -14   2  -2   15.07    0.65
 -14   2  -2   13.96    0.69
  16  -2   2   74.72    3.20
 -16  -2  -2   74.88    2.72
  16  -2   2   76.19    2.71
 -16  -2  -2   75.32    2.81
 -16   2  -2   76.91    2.91
 -16   2  -2   78.73    2.74
 -16   2  -2   82.08    2.48
 -16   2  -2   78.83    2.39
 -16   2  -2   78.30    2.88
 -16   2  -2   72.32    3.13
  16   2   2   77.07    2.70
 -18  -2  -2   13.62    0.91
  18  -2   2   15.50    1.22
  18  -2   2   13.66    0.94
 -18  -2  -2   14.12    0.95
 -18   2  -2   14.39    1.01
 -18   2  -2   13.25    1.13
  18   2   2   14.52    0.96
 -18   2  -2   14.65    1.05
 -18   2  -2   15.12    0.96
 -18   2  -2   14.85    0.70
 -18   2  -2   14.06    0.75
  20  -2   2    9.01    1.03
 -20  -2  -2    7.84    0.78
  20  -2   2    7.01    0.75
 -20  -2  -2    7.32    0.71
  20   2   2    7.62    0.77
 -20   2  -2    8.39    0.78
 -20   2  -2    8.43    0.89
 -20   2  -2    7.76    0.98
 -20   2  -2    7.21    0.74
  22  -2   2    0.28    0.32
 -22  -2  -2    0.98    0.34
  22  -2   2    0.15    0.22
 -22  -2  -2    0.69    0.29
 -22   2  -2    1.04    0.34
  22   2   2    0.29    0.26
 -22   2  -2    0.79    0.37
 -22   2  -2    0.28    0.24
 -22   2  -2    1.30    0.50
 -24  -2  -2   26.96    1.54
  24  -2   2   27.85    1.58
  24  -2   2   23.97    1.84
 -24  -2  -2   27.84    1.50
  24   2   2   26.94    1.56
 -24   2  -2   27.80    1.91
 -24   2  -2   28.66    1.73
 -24   2  -2   25.88    1.60
 -24   2  -2   26.98    1.55
  26  -2   2   17.68    1.59
 -26  -2  -2   20.30    1.32
  26  -2   2   15.93    1.23
 -26  -2  -2   19.13    1.26
 -26   2  -2   18.88    1.31
  26   2   2   16.26    1.25
 -26   2  -2   17.89    1.32
 -26   2  -2   19.42    1.44
 -26   2  -2   19.78    1.63
 -28  -2  -2    0.27    0.30
  28  -2   2    0.02    0.24
 -28  -2  -2    0.19    0.28
 -28   2  -2    0.54    0.43
  28   2   2    0.14    0.26
 -28   2  -2    0.51    0.31
 -28   2  -2   -0.07    0.30
 -28   2  -2    0.16    0.32
 -30  -2  -2    3.12    0.65
  30  -2   2    3.79    0.76
 -30  -2  -2    3.26    0.65
 -30   2  -2    3.66    0.77
  30   2   2    1.47    0.50
 -30   2  -2    2.89    0.71
 -32  -2  -2    3.02    0.66
 -32  -2  -2    1.93    0.58
  32  -2   2    3.90    0.80
  32   2   2    2.20    0.62
  34  -2   2   13.36    1.40
  34   2   2   12.66    1.37
  36  -2   2    0.39    0.48
  36   2   2    1.15    0.58
  38  -2   2    1.58    0.69
  38   2   2    0.49    0.51
 -39  -3   2    0.87    0.57
  39   3  -2    1.05    0.55
 -37  -3   2   -0.20    0.36
  37   3  -2    0.28    0.42
 -35  -3   2    2.70    0.71
  35   3  -2    2.77    0.71
 -33  -3   2   10.06    1.18
 -33  -3   2    9.00    1.09
  33   3  -2    6.85    1.01
 -33   3   2    9.41    1.22
  33   3  -2    7.05    1.01
 -31  -3   2    8.87    1.09
  31  -3  -2    9.87    1.01
 -31  -3   2    7.91    1.00
  31   3  -2   10.15    1.10
 -31   3   2    8.61    1.29
 -31   3   2   12.12    1.35
 -31   3   2    9.03    1.15
 -29  -3   2    2.97    0.65
 -29  -3   2    2.10    0.58
 -29   3   2    2.88    0.78
 -29   3   2    4.26    0.71
  29   3  -2    2.36    0.57
 -29   3   2    3.65    0.77
 -29   3   2    2.79    0.68
  27  -3  -2    3.99    0.88
 -27  -3   2    2.18    0.55
  27  -3  -2    2.57    0.54
 -27  -3   2    2.52    0.60
 -27   3   2    3.38    0.71
  27   3  -2    3.12    0.64
 -27   3   2    2.13    0.65
 -27   3   2    2.14    0.53
 -27   3   2    3.44    0.73
  25  -3  -2   10.88    1.25
 -25  -3   2   10.46    1.04
 -25  -3   2   12.78    1.03
  25  -3  -2   11.07    0.89
 -25   3   2   10.37    1.20
 -25   3   2   10.58    1.11
  25   3  -2   10.41    0.98
 -25   3   2   12.04    0.97
 -25   3   2    9.01    1.02
 -23  -3   2   24.80    1.50
 -23  -3   2   23.97    1.45
  23  -3  -2   26.53    1.80
  23  -3  -2   23.54    1.28
 -23   3   2   23.31    1.52
  23   3  -2   25.36    1.43
 -23   3   2   27.66    1.46
 -23   3   2   23.36    1.65
 -23   3   2   25.59    1.59
  21  -3  -2   15.15    0.92
 -21  -3   2   14.73    1.06
  21  -3  -2   14.57    1.25
 -21  -3   2   13.29    1.03
  21   3  -2   16.24    1.06
 -21   3   2   12.94    1.07
 -21   3   2   15.23    1.04
 -21   3   2   17.31    1.20
 -21   3   2   13.49    1.15
 -19  -3   2    6.43    0.73
 -19  -3   2    7.02    0.75
  19  -3  -2    8.18    0.62
  19  -3  -2    7.38    0.90
 -19  -3   2    7.19    0.59
  19  -3  -2    8.55    0.81
 -19   3   2    7.81    0.82
 -19   3   2    8.22    0.61
 -19   3   2    6.67    0.84
  19   3  -2    6.40    0.69
 -19   3   2    8.12    0.84
 -19   3   2    7.66    0.73
 -17  -3   2   15.31    1.04
 -17  -3   2   22.79    1.02
 -17  -3   2   15.60    1.05
  17  -3  -2   17.18    0.89
  17  -3  -2   17.25    1.16
 -17  -3   2   17.91    0.83
  17  -3  -2   16.06    1.22
 -17   3   2   19.23    1.08
 -17   3   2   18.45    0.90
 -17   3   2   16.11    1.18
  17   3  -2   17.50    1.03
 -17   3   2   16.56    1.10
 -17   3   2   17.58    1.16
  15  -3  -2   47.92    2.29
  15  -3  -2   50.86    2.22
 -15  -3   2   52.64    1.90
 -15  -3   2   47.86    2.03
  15  -3  -2   48.58    1.71
 -15  -3   2   53.00    1.80
 -15  -3   2   47.26    2.04
 -15   3   2   49.41    2.15
 -15   3   2   46.46    2.22
 -15   3   2   50.87    2.09
 -15   3   2   52.37    1.75
 -15   3   2   49.72    1.98
  15   3  -2   51.95    1.97
  13  -3  -2   21.36    1.22
 -13  -3   2   19.96    1.12
 -13  -3   2   22.28    0.96
 -13  -3   2   19.17    1.09
 -13  -3   2   21.53    1.00
  13  -3  -2   20.98    1.27
  13  -3  -2   21.49    0.88
 -13   3   2   20.49    1.20
 -13   3   2   21.00    0.87
 -13   3   2   20.45    1.13
  13   3  -2   21.07    1.06
 -13   3   2   19.37    1.05
 -13   3   2   20.52    1.24
  11  -3  -2   16.19    0.68
  11  -3  -2   14.35    0.97
 -11  -3   2   15.17    0.80
 -11  -3   2   16.18    0.79
 -11  -3   2   14.99    0.89
  11  -3  -2   14.11    0.98
 -11  -3   2   14.31    0.83
 -11  -3   2   15.26    0.91
 -11   3   2   15.96    1.02
 -11   3   2   16.07    0.67
 -11   3   2   15.90    0.87
 -11   3   2   14.03    0.88
 -11   3   2   15.22    0.96
  11   3  -2   15.30    0.85
   9  -3  -2   32.47    0.99
  -9  -3   2   32.38    1.31
  -9  -3   2   30.97    1.28
   9  -3  -2   32.74    1.05
  -9  -3   2   29.55    1.27
   9  -3  -2   30.82    1.50
   9  -3  -2   30.97    1.53
  -9  -3   2   31.25    1.36
  -9  -3   2   29.80    1.37
  -9   3   2   33.54    1.00
  -9   3   2   32.78    1.39
  -9   3   2   29.36    1.42
  -9   3   2   33.68    1.06
  -9   3   2   27.17    1.44
   9   3  -2   30.37    1.28
  -9   3   2   32.35    1.34
  -7  -3   2   57.41    2.10
  -7  -3   2   55.63    1.95
  -7  -3   2   56.43    2.04
   7  -3  -2   56.88    2.29
   7  -3  -2   55.10    2.26
  -7  -3   2   58.35    2.06
   7  -3  -2   58.03    1.76
   7  -3  -2   62.08    1.67
  -7  -3   2   55.92    2.08
  -7   3   2   61.92    1.77
  -7   3   2   55.32    2.24
  -7   3   2   56.53    2.04
  -7   3   2   60.47    1.68
   7   3  -2   55.67    1.95
   7   3  -2   60.41    2.15
  -7   3   2   55.90    2.02
  -5  -3   2   53.29    1.91
   5  -3  -2   56.37    1.54
   5  -3  -2   52.31    2.15
  -5  -3   2   53.49    2.05
  -5  -3   2   54.48    2.04
  -5  -3   2   55.94    1.98
   5  -3  -2   54.50    1.75
   5  -3  -2   53.38    2.17
  -5  -3   2   53.67    1.85
  -5  -3   2   57.59    2.00
   5   3  -2   54.04    1.99
  -5   3   2   57.12    1.74
  -5   3   2   54.19    1.93
   5   3  -2   53.88    1.99
   5   3  -2   54.92    1.86
  -5   3   2   54.62    2.02
  -5   3   2   56.38    1.56
  -5   3   2   52.05    2.11
  -3  -3   2   31.58    1.27
  -3  -3   2   29.08    1.28
   3  -3  -2   30.18    1.42
  -3  -3   2   29.28    1.18
   3  -3  -2   29.89    1.40
   3  -3  -2   31.45    0.93
   3  -3  -2   29.93    1.14
  -3  -3   2   30.91    1.30
  -3   3   2   30.45    1.39
   3   3  -2   29.58    1.29
  -3   3   2   28.77    1.24
  -3   3   2   30.99    1.27
   3   3  -2   29.11    1.27
   3   3  -2   29.01    1.24
  -3   3   2   32.45    0.93
   1  -3  -2   14.45    0.85
  -1  -3   2   12.72    0.74
  -1  -3   2   13.11    0.72
  -1  -3   2   11.32    0.75
   1  -3  -2   12.03    0.65
  -1  -3   2   12.58    0.68
   1  -3  -2   12.30    0.81
   1   3  -2   11.85    0.67
   1   3  -2   11.85    0.70
   1   3  -2   11.97    0.64
  -1   3   2   11.34    0.75
   1   3  -2   12.05    0.71
  -1   3   2   12.40    0.71
   1   3  -2   12.09    0.74
  -1   3   2   11.78    0.66
  -1   3   2   12.84    0.50
   1  -3   2   41.09    1.66
   1  -3   2   43.51    1.72
  -1  -3  -2   40.57    1.57
   1  -3   2   44.95    1.55
  -1  -3  -2   42.18    1.79
  -1  -3  -2   42.48    1.80
   1  -3   2   41.00    1.78
  -1   3  -2   40.62    1.66
   1   3   2   41.92    1.75
   1   3   2   44.39    1.53
   1   3   2   43.96    1.34
  -1   3  -2   46.29    1.72
  -1   3  -2   44.27    1.55
  -1   3  -2   44.26    1.74
  -1   3  -2   41.99    1.52
  -3  -3  -2   71.96    2.46
   3  -3   2   73.77    2.59
   3  -3   2   69.39    2.71
  -3  -3  -2   72.40    2.69
  -3  -3  -2   71.99    2.71
   3  -3   2   71.96    2.59
   3   3   2   73.20    2.29
  -3   3  -2   70.45    2.58
  -3   3  -2   78.05    2.38
  -3   3  -2   70.59    2.34
  -3   3  -2   74.27    2.32
  -3   3  -2   74.15    2.61
   3   3   2   74.90    2.17
  -5  -3  -2   44.70    1.86
   5  -3   2   43.55    1.80
   5  -3   2   44.76    1.78
  -5  -3  -2   46.13    1.75
  -5   3  -2   42.38    1.61
  -5   3  -2   45.17    1.50
  -5   3  -2   45.87    1.48
  -5   3  -2   40.95    1.78
  -5   3  -2   41.90    1.58
   5   3   2   43.49    1.48
   5   3   2   43.92    1.41
  -5   3  -2   41.10    1.78
  -5   3  -2   44.21    1.47
   5   3   2   45.94    1.44
  -7  -3  -2   13.43    0.88
   7  -3   2   13.72    0.84
   7  -3   2   13.17    0.75
   7  -3   2   15.05    0.64
  -7  -3  -2   13.75    0.84
   7  -3   2   13.30    0.86
  -7   3  -2   14.57    0.62
  -7   3  -2   12.70    0.87
   7   3   2   13.91    0.51
  -7   3  -2   12.05    0.72
   7   3   2   13.92    0.50
  -7   3  -2   14.26    0.64
   7   3   2   13.61    0.71
  -7   3  -2   12.71    0.77
  -7   3  -2   12.73    0.85
  -7   3  -2   13.69    0.60
   9  -3   2   18.56    0.94
   9  -3   2   19.09    0.75
   9  -3   2   16.66    1.02
  -9  -3  -2   16.72    1.00
  -9   3  -2   17.38    0.98
  -9   3  -2   17.85    0.78
  -9   3  -2   18.69    0.73
  -9   3  -2   17.42    1.09
   9   3   2   21.31    0.96
  -9   3  -2   19.39    0.95
  -9   3  -2   18.56    1.08
  -9   3  -2   19.40    0.73
 -11  -3  -2   46.37    1.93
  11  -3   2   46.67    1.49
  11  -3   2   44.87    2.01
  11  -3   2   45.29    1.76
 -11   3  -2   47.21    2.10
 -11   3  -2   45.43    1.76
 -11   3  -2   47.64    1.45
 -11   3  -2   42.10    1.94
 -11   3  -2   46.74    1.58
 -11   3  -2   46.00    1.87
  11   3   2   43.78    1.71
 -11   3  -2   47.43    1.47
  13  -3   2   24.51    1.39
  13  -3   2   24.37    1.18
 -13   3  -2   23.21    0.81
 -13   3  -2   21.77    1.35
  13   3   2   22.95    1.14
 -13   3  -2   21.14    1.21
 -13   3  -2   23.98    0.99
 -13   3  -2   22.71    1.14
 -13   3  -2   21.57    1.27
 -15  -3  -2   13.97    0.97
  15  -3   2   13.61    0.89
  15  -3   2   14.63    1.08
 -15   3  -2   14.39    0.74
 -15   3  -2   13.35    1.00
 -15   3  -2   14.25    0.99
 -15   3  -2   12.68    1.05
 -15   3  -2   13.02    0.86
  15   3   2   14.27    0.90
  17  -3   2   10.73    0.99
 -17  -3  -2   11.79    0.93
  17  -3   2   10.71    0.83
  17   3   2   11.97    0.86
 -17   3  -2   10.91    1.03
 -17   3  -2    9.94    0.80
 -17   3  -2   10.82    0.92
 -17   3  -2   11.07    0.92
 -19  -3  -2   15.40    1.06
 -19  -3  -2   16.49    1.15
  19  -3   2   17.77    1.12
  19  -3   2   16.17    1.31
 -19   3  -2   18.61    1.25
  19   3   2   16.66    1.08
 -19   3  -2   18.34    1.39
 -19   3  -2   17.55    1.09
 -19   3  -2   14.75    1.13
  21  -3   2   18.52    1.20
 -21  -3  -2   16.56    1.15
  21  -3   2   18.27    1.45
 -21  -3  -2   14.89    1.14
 -21   3  -2   15.47    1.20
 -21   3  -2   16.59    1.40
 -21   3  -2   19.31    1.18
 -21   3  -2   18.75    1.31
  21   3   2   18.04    1.19
  23  -3   2    5.12    0.74
 -23  -3  -2    5.29    0.76
 -23  -3  -2    5.50    0.74
  23  -3   2    6.15    0.97
 -23   3  -2    5.77    0.97
 -23   3  -2    6.23    0.89
  23   3   2    6.49    0.81
 -23   3  -2    6.72    0.87
 -23   3  -2    4.27    0.67
  25  -3   2    1.42    0.47
  25  -3   2    1.56    0.59
 -25  -3  -2    1.99    0.56
 -25  -3  -2    1.75    0.49
 -25   3  -2    1.85    0.51
 -25   3  -2    1.51    0.57
 -25   3  -2    2.43    0.63
 -25   3  -2    1.80    0.53
  25   3   2    1.14    0.45
  27  -3   2    7.48    0.95
 -27  -3  -2    8.07    0.94
 -27  -3  -2    7.25    0.94
  27   3   2    6.60    0.92
 -27   3  -2    8.26    1.23
 -27   3  -2    8.60    0.96
 -27   3  -2    7.97    1.07
 -27   3  -2    7.49    1.00
  29  -3   2   10.24    1.12
 -29  -3  -2   11.46    1.17
 -29  -3  -2   11.49    1.13
 -29   3  -2    8.00    1.07
  29   3   2    9.60    1.10
 -29   3  -2   10.43    1.25
 -29   3  -2    9.82    1.08
  31  -3   2    4.04    0.84
 -31   3  -2    4.11    0.77
  31   3   2    3.75    0.82
 -31   3  -2    4.11    0.88
  33  -3   2    0.36    0.41
  33   3   2    0.52    0.41
  35  -3   2    2.09    0.72
  35   3   2    1.44    0.59
  37  -3   2    3.82    0.94
  37   3   2    3.25    0.85
  39  -3   2    2.01    0.83
  38   4  -2    0.30    0.45
 -36  -4   2    1.04    0.57
  36   4  -2    0.41    0.45
 -34  -4   2    0.08    0.35
  34   4  -2   -0.08    0.29
 -32  -4   2   -0.01    0.33
  32   4  -2   -0.01    0.31
 -30  -4   2   -0.11    0.27
 -30   4   2    0.20    0.37
 -30   4   2    0.05    0.34
  30   4  -2    0.10    0.28
 -28  -4   2    0.83    0.46
 -28  -4   2    0.29    0.34
  28   4  -2    0.43    0.33
 -28   4   2    0.72    0.49
 -28   4   2    0.76    0.48
 -28   4   2    0.69    0.42
 -26  -4   2    1.64    0.52
 -26  -4   2    0.84    0.40
 -26   4   2    0.97    0.46
  26   4  -2    0.83    0.36
 -26   4   2    1.46    0.60
 -26   4   2    1.20    0.48
 -24  -4   2    0.39    0.30
 -24  -4   2    0.38    0.30
  24  -4  -2    0.43    0.39
 -24   4   2    0.39    0.31
 -24   4   2    0.74    0.37
 -24   4   2    0.50    0.37
  24   4  -2    1.11    0.41
 -24   4   2    0.48    0.36
  22  -4  -2    1.05    0.47
 -22  -4   2    0.65    0.31
 -22  -4   2    0.59    0.33
  22   4  -2    0.39    0.27
 -22   4   2    0.65    0.35
 -22   4   2    0.59    0.33
 -22   4   2    0.91    0.36
 -22   4   2    0.81    0.40
  20  -4  -2    0.10    0.24
 -20  -4   2   -0.03    0.18
 -20  -4   2    0.01    0.19
  20  -4  -2    0.07    0.26
 -20   4   2    0.18    0.24
 -20   4   2   -0.06    0.17
 -20   4   2    0.30    0.24
  20   4  -2    0.61    0.27
 -20   4   2    0.38    0.30
  18  -4  -2    4.34    0.72
  18  -4  -2    4.36    0.49
 -18  -4   2    3.87    0.62
 -18  -4   2    4.04    0.64
  18  -4  -2    4.43    0.75
 -18   4   2    5.80    0.82
 -18   4   2    3.89    0.44
 -18   4   2    4.07    0.67
  18   4  -2    4.00    0.59
 -18   4   2    4.18    0.68
 -18   4   2    3.67    0.57
  16  -4  -2    0.73    0.34
 -16  -4   2    0.44    0.25
 -16  -4   2    0.15    0.16
 -16  -4   2    0.18    0.17
 -16  -4   2   -0.06    0.13
  16  -4  -2    0.12    0.15
  16  -4  -2    0.13    0.21
  16   4  -2    0.05    0.18
 -16   4   2    0.03    0.18
 -16   4   2   -0.15    0.13
 -16   4   2    0.10    0.20
 -16   4   2    0.08    0.20
 -16   4   2    0.01    0.13
 -14  -4   2    2.10    0.34
 -14  -4   2    1.97    0.35
 -14  -4   2    2.09    0.46
  14  -4  -2    1.99    0.49
  14  -4  -2    2.07    0.48
  14  -4  -2    1.95    0.30
 -14  -4   2    1.45    0.38
 -14   4   2    1.16    0.37
 -14   4   2    2.24    0.42
 -14   4   2    1.10    0.37
  14   4  -2    0.85    0.28
 -14   4   2    1.67    0.41
 -14   4   2    1.71    0.27
 -12  -4   2    4.11    0.58
 -12  -4   2    3.47    0.50
 -12  -4   2    3.46    0.45
  12  -4  -2    5.01    0.67
  12  -4  -2    4.09    0.64
 -12  -4   2    4.35    0.56
 -12  -4   2    4.89    0.48
  12  -4  -2    4.68    0.38
 -12   4   2    4.30    0.59
 -12   4   2    4.07    0.60
 -12   4   2    4.28    0.52
 -12   4   2    3.63    0.61
  12   4  -2    4.47    0.54
 -12   4   2    4.71    0.36
  10  -4  -2    1.53    0.42
 -10  -4   2    1.72    0.35
 -10  -4   2    1.17    0.28
 -10  -4   2    1.24    0.30
  10  -4  -2    1.21    0.21
  10  -4  -2    0.81    0.30
 -10  -4   2    1.13    0.31
  10  -4  -2    1.46    0.16
 -10  -4   2    0.92    0.29
 -10   4   2    1.09    0.34
 -10   4   2    1.72    0.39
 -10   4   2    0.68    0.25
 -10   4   2    1.31    0.31
 -10   4   2    1.67    0.21
  10   4  -2    1.32    0.31
   8  -4  -2    0.48    0.23
   8  -4  -2    0.48    0.13
   8  -4  -2    0.47    0.26
  -8  -4   2    0.52    0.21
  -8  -4   2    0.52    0.23
  -8  -4   2    0.55    0.22
   8  -4  -2    0.55    0.14
  -8  -4   2    0.57    0.24
  -8   4   2    0.56    0.24
  -8   4   2    0.62    0.16
   8   4  -2    0.21    0.18
  -8   4   2    0.45    0.12
   8   4  -2    0.65    0.23
  -8   4   2    0.50    0.21
  -8   4   2    0.60    0.28
  -8   4   2    0.39    0.23
  -6  -4   2    3.20    0.45
  -6  -4   2    3.23    0.42
   6  -4  -2    3.13    0.31
  -6  -4   2    3.07    0.46
  -6  -4   2    3.59    0.44
   6  -4  -2    2.97    0.25
   6  -4  -2    2.93    0.50
   6  -4  -2    3.55    0.57
   6   4  -2    2.44    0.38
   6   4  -2    3.20    0.42
  -6   4   2    3.43    0.44
   6   4  -2    3.16    0.45
  -6   4   2    3.67    0.26
  -6   4   2    3.70    0.49
  -6   4   2    2.99    0.50
  -6   4   2    3.26    0.47
   6   4  -2    3.06    0.45
   4  -4  -2    0.97    0.32
  -4  -4   2    1.11    0.29
  -4  -4   2    0.93    0.26
   4  -4  -2    1.14    0.23
   4  -4  -2    1.25    0.17
  -4  -4   2    1.14    0.29
   4  -4  -2    1.15    0.32
  -4   4   2    0.84    0.25
  -4   4   2    1.24    0.33
   4   4  -2    0.92    0.26
   4   4  -2    0.77    0.25
  -4   4   2    0.92    0.25
   4   4  -2    0.92    0.27
  -4   4   2    1.24    0.17
  -4   4   2    0.95    0.16
  -2  -4   2    6.16    0.65
  -2  -4   2    6.41    0.52
   2  -4  -2    5.17    0.34
  -2  -4   2    5.77    0.58
   2  -4  -2    5.28    0.45
  -2  -4   2    4.93    0.53
   2  -4  -2    4.43    0.57
   2  -4  -2    4.56    0.61
  -2  -4   2    5.03    0.49
  -2   4   2    5.70    0.35
  -2   4   2    4.44    0.57
   2   4  -2    4.78    0.53
  -2   4   2    6.35    0.60
   2   4  -2    5.15    0.55
  -2   4   2    4.85    0.49
   2   4  -2    4.97    0.50
   2   4  -2    5.64    0.48
   0  -4   2    3.00    0.38
   0  -4   2    2.34    0.42
   0  -4   2    2.38    0.45
   0  -4   2    2.50    0.37
   0  -4   2    2.24    0.38
   0  -4  -2    2.37    0.45
   0  -4  -2    2.12    0.45
   0  -4  -2    2.03    0.34
   0   4   2    3.01    0.38
   0   4  -2    3.21    0.46
   0   4  -2    2.15    0.36
   0   4  -2    2.37    0.40
   0   4   2    2.05    0.41
   0   4   2    2.53    0.27
   0   4   2    2.66    0.42
   0   4  -2    2.47    0.35
   2  -4   2    2.11    0.41
   2  -4   2    2.24    0.39
  -2  -4  -2    1.79    0.41
   2  -4   2    2.13    0.35
  -2  -4  -2    2.75    0.40
  -2  -4  -2    2.21    0.44
   2  -4   2    3.42    0.53
   2  -4   2    2.41    0.33
  -2   4  -2    2.45    0.33
   2   4   2    2.40    0.32
   2   4   2    2.70    0.46
  -2   4  -2    2.23    0.36
  -2   4  -2    1.69    0.37
  -2   4  -2    2.13    0.40
   2   4   2    2.08    0.26
  -4  -4  -2    0.49    0.23
   4  -4   2    0.50    0.27
  -4  -4  -2    1.21    0.34
   4  -4   2    0.33    0.18
   4  -4   2    0.57    0.22
  -4  -4  -2    0.99    0.28
   4  -4   2    0.54    0.24
  -4   4  -2    1.01    0.32
  -4   4  -2    0.82    0.27
  -4   4  -2    0.83    0.21
   4   4   2    0.68    0.19
  -4   4  -2    1.06    0.26
   4   4   2    0.78    0.20
  -4   4  -2    0.21    0.15
   6  -4   2    0.83    0.25
  -6  -4  -2    0.64    0.24
   6  -4   2    0.56    0.27
  -6  -4  -2    0.61    0.27
   6  -4   2    0.56    0.23
   6  -4   2    0.53    0.24
  -6   4  -2    0.69    0.21
  -6   4  -2    0.27    0.18
  -6   4  -2    0.85    0.20
  -6   4  -2    0.68    0.26
  -6   4  -2    0.46    0.24
   6   4   2    0.27    0.14
  -6   4  -2    0.44    0.18
   6   4   2    0.67    0.21
   8  -4   2    6.78    0.65
   8  -4   2    6.46    0.59
  -8  -4  -2    6.68    0.68
  -8  -4  -2    6.85    0.73
  -8   4  -2    8.58    0.69
   8   4   2    6.77    0.55
  -8   4  -2    7.17    0.58
  -8   4  -2    7.19    0.45
   8   4   2    7.89    0.42
  -8   4  -2    7.92    0.73
  -8   4  -2    7.83    0.52
  -8   4  -2    6.63    0.73
 -10  -4  -2    0.04    0.14
 -10  -4  -2    0.27    0.20
  10  -4   2    0.36    0.22
  10  -4   2    0.08    0.15
 -10   4  -2    1.00    0.28
 -10   4  -2    0.81    0.33
 -10   4  -2    0.76    0.29
 -10   4  -2    0.73    0.30
 -10   4  -2    0.43    0.19
  10   4   2    0.82    0.25
 -12  -4  -2    2.27    0.47
  12  -4   2    3.13    0.48
 -12  -4  -2    2.12    0.47
  12  -4   2    2.29    0.48
 -12   4  -2    2.54    0.35
 -12   4  -2    2.48    0.42
  12   4   2    1.89    0.38
 -12   4  -2    2.85    0.55
 -12   4  -2    1.56    0.44
 -12   4  -2    2.53    0.49
  14  -4   2    0.18    0.18
  14  -4   2    1.32    0.40
 -14  -4  -2    1.37    0.38
 -14  -4  -2    1.03    0.34
 -14   4  -2    1.67    0.42
  14   4   2    1.27    0.35
 -14   4  -2    1.05    0.37
 -14   4  -2    0.99    0.39
 -14   4  -2    0.95    0.29
 -16  -4  -2    0.51    0.27
  16  -4   2    0.72    0.35
 -16  -4  -2    0.42    0.27
  16  -4   2   -0.06    0.16
 -16   4  -2    0.64    0.28
 -16   4  -2    0.07    0.23
  16   4   2    0.35    0.26
 -16   4  -2    1.20    0.43
 -16   4  -2    0.66    0.33
 -18  -4  -2    0.41    0.29
  18  -4   2    1.45    0.41
 -18  -4  -2    0.74    0.37
  18  -4   2    0.41    0.30
 -18   4  -2    0.13    0.27
 -18   4  -2    0.60    0.38
 -18   4  -2    0.70    0.30
  18   4   2    0.13    0.21
 -18   4  -2    1.31    0.44
  20  -4   2    1.44    0.52
  20  -4   2    1.05    0.37
 -20  -4  -2    1.39    0.46
 -20   4  -2    1.32    0.51
 -20   4  -2    1.56    0.43
 -20   4  -2    1.47    0.49
 -20   4  -2    1.44    0.46
  20   4   2    1.15    0.40
  22  -4   2    0.65    0.33
  22  -4   2    0.21    0.34
 -22  -4  -2    0.05    0.25
 -22   4  -2    0.65    0.36
 -22   4  -2    0.37    0.31
 -22   4  -2    0.56    0.32
 -22   4  -2    0.50    0.39
  22   4   2    0.69    0.36
  24  -4   2    2.09    0.68
  24  -4   2    1.22    0.45
 -24  -4  -2    1.67    0.53
 -24   4  -2    1.43    0.47
  24   4   2    2.87    0.63
 -24   4  -2    1.95    0.59
 -24   4  -2    1.38    0.59
 -24   4  -2    1.24    0.51
  26  -4   2    0.05    0.28
 -26  -4  -2    0.40    0.38
 -26   4  -2    0.14    0.40
  26   4   2    0.45    0.35
 -26   4  -2    0.09    0.35
 -26   4  -2    0.18    0.31
 -26   4  -2    0.17    0.41
  28  -4   2   -0.04    0.33
 -28   4  -2    0.75    0.41
 -28   4  -2    0.16    0.38
  28   4   2    0.26    0.34
 -28   4  -2    0.36    0.40
  30  -4   2    0.09    0.37
  30   4   2    0.28    0.40
 -30   4  -2    0.31    0.39
  32  -4   2    0.83    0.55
 -32   4  -2    0.69    0.46
  32   4   2    0.08    0.37
  34  -4   2    0.82    0.61
  34   4   2    1.02    0.56
  36   4   2    0.11    0.46
  35   5  -2    4.02    0.91
 -33  -5   2   -0.01    0.33
  33   5  -2    0.10    0.38
 -31  -5   2    1.06    0.51
  31   5  -2    0.72    0.50
 -29  -5   2   19.49    1.60
  29   5  -2   20.68    1.53
 -27  -5   2   18.59    1.48
 -27   5   2   15.89    1.49
  27   5  -2   16.13    1.32
 -27   5   2   16.57    1.58
 -25  -5   2    0.17    0.35
 -25  -5   2    0.62    0.39
 -25   5   2    0.76    0.53
 -25   5   2    0.51    0.46
 -25   5   2    1.62    0.57
  25   5  -2    1.08    0.45
 -23  -5   2    0.11    0.26
 -23  -5   2    0.34    0.30
 -23   5   2    0.03    0.28
  23   5  -2    0.64    0.36
 -23   5   2   -0.11    0.26
 -23   5   2    0.06    0.32
  21  -5  -2   23.19    1.72
 -21  -5   2   23.34    1.58
 -21  -5   2   22.39    1.53
  21  -5  -2   25.25    1.84
 -21   5   2   21.86    1.61
  21   5  -2   22.86    1.44
 -21   5   2   25.28    1.48
 -21   5   2   25.42    1.66
 -21   5   2   24.35    1.77
  19  -5  -2   39.49    2.36
  19  -5  -2   40.19    2.31
 -19  -5   2   40.91    2.14
 -19  -5   2   39.46    2.07
 -19   5   2   41.52    2.17
  19   5  -2   39.62    1.94
 -19   5   2   44.34    2.02
 -19   5   2   38.25    2.16
 -19   5   2   40.01    2.32
 -17  -5   2   15.35    1.19
  17  -5  -2   16.00    1.32
  17  -5  -2   14.32    1.28
  17   5  -2   13.82    1.03
 -17   5   2   16.86    1.12
 -17   5   2   14.44    1.17
 -17   5   2   13.68    1.18
 -17   5   2   15.69    1.32
  15  -5  -2   -0.11    0.19
  15  -5  -2    0.17    0.27
 -15  -5   2    0.40    0.27
 -15   5   2    0.07    0.22
 -15   5   2    0.03    0.18
 -15   5   2    0.01    0.21
 -15   5   2   -0.03    0.21
  15   5  -2    0.08    0.20
  13  -5  -2    5.84    0.84
  13  -5  -2    5.86    0.83
 -13  -5   2    7.35    0.70
 -13  -5   2    6.69    0.60
 -13  -5   2    5.73    0.74
 -13   5   2    7.07    0.72
  13   5  -2    6.17    0.57
 -13   5   2    6.73    0.81
  13   5  -2    6.61    0.69
 -13   5   2    7.07    0.83
  13   5  -2    6.80    0.81
 -13   5   2    7.33    0.91
 -11  -5   2   65.04    2.73
  11  -5  -2   72.35    3.09
 -11  -5   2   70.18    2.56
 -11  -5   2   67.57    2.53
 -11  -5   2   71.17    2.75
  11  -5  -2   68.42    3.07
 -11   5   2   64.18    2.67
 -11   5   2   66.37    2.82
 -11   5   2   67.82    2.61
  11   5  -2   68.57    2.53
  11   5  -2   68.27    2.53
 -11   5   2   67.77    3.00
  11   5  -2   65.37    2.75
  -9  -5   2   48.27    1.97
  -9  -5   2   46.08    2.08
   9  -5  -2   47.70    2.33
   9  -5  -2   47.20    2.35
  -9  -5   2   46.79    2.12
  -9   5   2   45.34    1.96
  -9   5   2   47.76    2.10
  -9   5   2   44.20    2.23
   9   5  -2   46.77    2.12
   9   5  -2   45.02    2.08
   9   5  -2   47.02    1.89
   9   5  -2   47.36    1.95
  -9   5   2   45.73    2.13
  -7  -5   2    2.01    0.45
  -7  -5   2    3.14    0.52
   7  -5  -2    2.71    0.56
  -7  -5   2    3.71    0.51
  -7  -5   2    2.43    0.44
   7  -5  -2    2.81    0.61
   7   5  -2    2.45    0.47
  -7   5   2    4.17    0.55
  -7   5   2    2.93    0.52
   7   5  -2    3.37    0.48
   7   5  -2    2.81    0.46
  -7   5   2    3.16    0.53
   7   5  -2    3.45    0.54
  -7   5   2    2.68    0.55
   5  -5  -2    1.95    0.33
  -5  -5   2    1.89    0.43
   5  -5  -2    1.13    0.37
  -5  -5   2    1.78    0.39
   5  -5  -2    0.97    0.38
  -5  -5   2    2.52    0.42
  -5  -5   2    1.99    0.41
  -5   5   2    1.57    0.39
  -5   5   2    1.73    0.45
   5   5  -2    1.55    0.38
   5   5  -2    1.74    0.38
  -5   5   2    1.22    0.34
  -5   5   2    1.51    0.38
   5   5  -2    1.80    0.36
   5   5  -2    1.54    0.38
   5   5  -2    1.74    0.38
  -3  -5   2   46.34    2.10
  -3  -5   2   46.78    1.94
   3  -5  -2   46.52    2.27
   3  -5  -2   44.01    2.20
  -3  -5   2   48.33    2.21
   3  -5  -2   47.26    1.82
  -3  -5   2   46.16    2.01
  -3  -5   2   44.21    1.81
  -3   5   2   46.98    2.20
   3   5  -2   45.61    1.99
   3   5  -2   48.63    1.96
   3   5  -2   48.17    1.85
  -3   5   2   45.58    1.97
  -3   5   2   43.45    1.94
   3   5  -2   49.09    1.92
   3   5  -2   43.12    2.04
  -1  -5   2   76.64    3.04
   1  -5  -2   71.72    3.12
   1  -5  -2   77.51    3.21
  -1  -5   2   74.97    2.92
  -1  -5   2   76.54    3.14
  -1  -5   2   78.87    2.63
   1  -5  -2   77.76    2.71
  -1  -5   2   79.81    2.76
   1   5  -2   78.31    2.75
   1   5  -2   79.20    2.74
   1   5  -2   77.58    2.94
  -1   5   2   73.19    2.79
  -1   5   2   76.18    2.80
   1   5  -2   77.70    3.00
  -1   5   2   73.32    3.09
   1  -5   2   12.24    0.92
  -1  -5  -2   12.01    1.01
  -1  -5  -2   11.48    0.98
   1  -5   2   10.78    0.76
   1  -5   2   13.77    1.07
  -1  -5  -2   13.04    0.86
   1  -5   2   13.53    0.82
   1  -5   2   11.11    0.89
   1   5   2   12.46    0.90
   1   5   2   11.45    0.97
  -1   5  -2   12.71    0.94
  -1   5  -2   13.23    0.82
  -1   5  -2   11.59    0.92
  -1   5  -2   13.59    0.89
   1   5   2   11.59    0.79
   3  -5   2    0.08    0.18
   3  -5   2   -0.01    0.17
  -3  -5  -2   -0.05    0.14
  -3  -5  -2    0.26    0.21
   3  -5   2    0.22    0.20
   3  -5   2    0.45    0.22
  -3  -5  -2    0.39    0.25
  -3   5  -2    0.33    0.21
  -3   5  -2    0.28    0.24
  -3   5  -2    0.25    0.20
  -3   5  -2    0.44    0.21
   3   5   2    0.57    0.21
  -3   5  -2    0.12    0.15
   3   5   2    0.37    0.19
   3   5   2    0.48    0.25
   5  -5   2   23.59    1.54
   5  -5   2   25.44    1.23
   5  -5   2   24.47    1.42
  -5  -5  -2   22.82    1.48
  -5  -5  -2   24.02    1.34
  -5  -5  -2   24.89    1.51
   5   5   2   24.04    1.45
  -5   5  -2   24.33    1.44
  -5   5  -2   25.54    1.18
  -5   5  -2   21.72    1.16
  -5   5  -2   22.21    1.40
  -5   5  -2   24.23    1.29
   5   5   2   25.43    1.11
  -5   5  -2   24.26    1.11
   7  -5   2   61.03    2.25
  -7  -5  -2   62.20    2.70
   7  -5   2   59.09    2.80
   7  -5   2   61.33    2.62
  -7  -5  -2   57.17    2.45
  -7   5  -2   57.84    2.35
  -7   5  -2   62.01    2.19
  -7   5  -2   59.92    2.62
  -7   5  -2   60.61    2.25
   7   5   2   62.45    2.14
  -7   5  -2   54.95    2.58
  -9  -5  -2   33.49    1.79
   9  -5   2   38.83    1.67
   9  -5   2   36.47    1.90
  -9   5  -2   37.38    1.95
   9   5   2   37.35    1.57
  -9   5  -2   33.03    1.89
  -9   5  -2   40.05    1.82
  -9   5  -2   39.28    1.65
  11  -5   2    0.00    0.18
  11  -5   2    0.01    0.18
 -11  -5  -2   -0.08    0.17
 -11  -5  -2   -0.09    0.20
 -11   5  -2    0.09    0.18
 -11   5  -2    0.12    0.23
 -11   5  -2   -0.03    0.20
 -11   5  -2    0.27    0.26
  11   5   2    0.15    0.19
 -13  -5  -2    1.67    0.47
  13  -5   2    2.51    0.56
  13  -5   2    2.95    0.52
 -13   5  -2    2.40    0.46
 -13   5  -2    2.35    0.59
 -13   5  -2    2.98    0.59
 -13   5  -2    1.31    0.44
  13   5   2    3.00    0.49
  15  -5   2   39.98    2.13
 -15  -5  -2   36.22    1.97
 -15  -5  -2   38.67    2.02
  15  -5   2   36.08    1.75
 -15   5  -2   36.78    1.71
 -15   5  -2   35.96    2.08
 -15   5  -2   37.59    1.94
 -15   5  -2   39.38    2.19
  15   5   2   35.04    1.71
  17  -5   2   39.91    1.87
 -17  -5  -2   39.51    2.10
 -17  -5  -2   41.45    2.09
  17  -5   2   36.48    2.15
  17   5   2   35.85    1.79
 -17   5  -2   36.88    2.15
 -17   5  -2   38.65    1.80
 -17   5  -2   37.42    2.23
 -17   5  -2   38.66    2.04
  19  -5   2    3.63    0.78
 -19  -5  -2    4.51    0.79
  19  -5   2    4.41    0.69
 -19   5  -2    4.64    0.81
 -19   5  -2    3.85    0.63
  19   5   2    4.70    0.71
 -19   5  -2    3.21    0.77
 -19   5  -2    2.90    0.68
  21  -5   2    0.19    0.29
 -21  -5  -2   -0.10    0.28
  21  -5   2    0.03    0.29
 -21   5  -2    0.24    0.34
  21   5   2   -0.08    0.22
 -21   5  -2    0.20    0.29
 -21   5  -2    0.00    0.30
 -21   5  -2    0.04    0.34
  23  -5   2    8.68    1.00
  23   5   2    6.90    0.91
 -23   5  -2    5.49    0.99
 -23   5  -2    8.67    1.13
 -25   5  -2   26.20    1.84
  25   5   2   23.65    1.61
  27   5   2    8.19    1.08
  29   5   2   -0.21    0.36
  31   5   2    0.80    0.52
  33   5   2    6.84    1.15
  34   6  -2    0.90    0.60
  32   6  -2    0.92    0.53
  30   6  -2    8.67    1.18
  28   6  -2   41.91    2.37
  26   6  -2   10.52    1.17
  24   6  -2   -0.17    0.28
  22  -6  -2    3.22    0.83
 -22   6   2    2.87    0.75
  22   6  -2    3.43    0.71
 -22   6   2    2.80    0.75
  20  -6  -2   52.85    2.99
 -20  -6   2   54.30    2.76
  20   6  -2   51.95    2.45
 -20   6   2   54.50    2.75
  20   6  -2   55.72    2.80
  18  -6  -2   41.33    2.51
 -18  -6   2   39.86    2.26
  18   6  -2   45.00    2.11
  18   6  -2   39.74    2.27
 -18   6   2   39.01    2.30
 -18   6   2   40.81    2.49
 -18   6   2   42.55    2.09
 -18   6   2   41.45    2.27
 -16  -6   2    1.50    0.50
  16  -6  -2    0.62    0.42
 -16   6   2    1.35    0.49
 -16   6   2    0.97    0.47
  16   6  -2    0.43    0.34
 -16   6   2    0.82    0.41
  16   6  -2    0.75    0.38
 -16   6   2    1.36    0.46
 -14  -6   2    0.43    0.34
  14  -6  -2    0.34    0.33
  14  -6  -2    0.21    0.33
  14   6  -2    0.47    0.30
 -14   6   2    0.16    0.32
  14   6  -2    0.62    0.35
 -14   6   2    0.08    0.27
 -14   6   2    0.41    0.28
  14   6  -2    1.39    0.49
 -14   6   2    0.28    0.31
 -12  -6   2   45.37    2.25
  12  -6  -2   45.53    2.51
  12  -6  -2   46.02    2.48
 -12   6   2   45.35    2.23
  12   6  -2   42.88    1.96
  12   6  -2   42.60    2.21
 -12   6   2   47.02    2.11
 -12   6   2   42.52    2.26
  12   6  -2   42.04    2.22
 -12   6   2   41.91    2.38
  10  -6  -2   80.33    3.62
  10  -6  -2   82.47    3.70
 -10  -6   2   82.39    3.02
 -10  -6   2   83.95    3.39
 -10  -6   2   82.52    3.32
  10   6  -2   80.44    3.31
  10   6  -2   83.59    3.02
 -10   6   2   77.57    3.36
 -10   6   2   83.00    3.16
  10   6  -2   88.25    3.47
 -10   6   2   81.71    3.26
 -10   6   2   84.53    3.63
  -8  -6   2   18.56    1.29
  -8  -6   2   17.36    1.16
  -8  -6   2   20.58    1.22
   8  -6  -2   19.84    1.47
  -8  -6   2   22.08    1.43
   8  -6  -2   20.86    1.58
   8   6  -2   17.40    1.27
  -8   6   2   19.39    1.33
   8   6  -2   19.87    1.18
   8   6  -2   22.25    1.27
  -8   6   2   20.75    1.35
  -8   6   2   22.28    1.33
   8   6  -2   19.42    1.22
   8   6  -2   19.69    1.35
  -6  -6   2    1.01    0.37
  -6  -6   2    0.48    0.29
  -6  -6   2    0.99    0.34
  -6  -6   2   -0.01    0.18
   6  -6  -2    0.90    0.41
   6  -6  -2    0.56    0.37
  -6   6   2    0.40    0.32
  -6   6   2    0.46    0.28
   6   6  -2    0.92    0.35
  -6   6   2    1.02    0.39
  -6   6   2    0.99    0.36
   6   6  -2    0.58    0.30
   6   6  -2    0.97    0.39
   6   6  -2    0.56    0.31
   6   6  -2    0.77    0.29
  -4  -6   2   16.27    1.06
  -4  -6   2   18.45    1.29
  -4  -6   2   17.02    1.17
   4  -6  -2   20.05    1.45
  -4  -6   2   18.58    1.19
   4  -6  -2   18.82    1.44
  -4  -6   2   19.47    1.38
   4   6  -2   18.07    1.08
   4   6  -2   16.55    1.23
  -4   6   2   17.59    1.19
   4   6  -2   18.82    1.22
  -4   6   2   19.01    1.24
   4   6  -2   18.87    1.17
   4   6  -2   19.12    1.20
  -4   6   2   19.18    1.39
  -4   6   2   17.87    1.24
  -2  -6   2   99.75    3.97
  -2  -6   2  105.90    3.86
  -2  -6   2  106.19    3.45
   2  -6  -2  104.84    4.21
  -2  -6   2  101.79    4.10
   2  -6  -2  100.18    4.17
  -2  -6   2  100.16    3.59
  -2   6   2  102.03    3.73
  -2   6   2  102.23    3.71
   2   6  -2  102.36    3.40
  -2   6   2  100.08    4.06
   2   6  -2  102.01    3.81
   2   6  -2   98.57    3.57
   2   6  -2   99.79    3.92
   2   6  -2  108.33    3.64
   0  -6   2   54.72    2.68
   0  -6   2   52.59    2.52
   0  -6   2   55.14    2.16
   0  -6  -2   55.69    2.69
   0  -6   2   55.31    2.23
   0  -6  -2   56.67    2.30
   0  -6  -2   54.30    2.70
   0   6   2   50.06    2.30
   0   6  -2   56.14    2.48
   0   6  -2   54.98    2.22
   0   6  -2   53.64    2.28
   0   6   2   56.18    2.32
   0   6  -2   53.41    2.50
   0   6   2   53.40    2.62
  -2  -6  -2    0.30    0.29
   2  -6   2    1.06    0.34
   2  -6   2    0.56    0.33
   2  -6   2    0.64    0.32
  -2  -6  -2    0.69    0.33
  -2  -6  -2    1.09    0.36
   2   6   2    0.37    0.29
  -2   6  -2    0.14    0.21
  -2   6  -2    0.22    0.23
  -2   6  -2    1.23    0.43
  -2   6  -2    0.23    0.23
   2   6   2    0.27    0.26
   4  -6   2    0.14    0.28
  -4  -6  -2    0.01    0.28
   4  -6   2    0.50    0.30
  -4  -6  -2    0.56    0.34
  -4  -6  -2    0.33    0.27
   4  -6   2    0.66    0.27
  -4   6  -2    0.58    0.35
   4   6   2    0.66    0.34
  -4   6  -2    0.17    0.27
  -4   6  -2    0.21    0.24
   4   6   2    0.64    0.30
  -4   6  -2    0.48    0.27
   6  -6   2   67.71    3.22
   6  -6   2   67.09    2.51
  -6  -6  -2   66.82    3.07
   6  -6   2   64.53    2.94
  -6  -6  -2   61.71    2.73
  -6   6  -2   69.21    3.00
  -6   6  -2   67.03    2.70
   6   6   2   63.42    2.99
  -6   6  -2   69.75    2.54
  -6   6  -2   65.76    2.99
   8  -6   2   74.53    3.25
  -8  -6  -2   70.38    3.04
   8  -6   2   74.96    3.49
  -8  -6  -2   74.43    3.30
  -8   6  -2   75.71    3.27
   8   6   2   74.10    3.29
  -8   6  -2   75.86    3.30
  -8   6  -2   71.62    2.92
 -10  -6  -2    9.97    1.01
  10  -6   2    8.50    0.98
  10   6   2    7.77    0.99
 -10   6  -2    8.82    1.06
 -10   6  -2    8.37    1.03
 -10   6  -2    9.80    0.98
 -12  -6  -2    0.25    0.26
  12  -6   2    0.19    0.32
 -12  -6  -2    0.02    0.29
 -12   6  -2   -0.06    0.27
 -12   6  -2    0.16    0.29
 -12   6  -2    0.05    0.28
 -14  -6  -2   13.93    1.25
 -14  -6  -2   16.57    1.35
  14  -6   2   17.28    1.40
 -14   6  -2   16.74    1.44
 -14   6  -2   15.63    1.39
 -14   6  -2   15.06    1.24
 -16  -6  -2   59.35    2.92
  16  -6   2   62.23    3.07
 -16   6  -2   59.91    3.11
 -16   6  -2   58.84    2.79
 -16   6  -2   66.23    3.17
 -18   6  -2   24.17    1.81
 -18   6  -2   20.36    1.56
 -18   6  -2   21.97    1.78
 -20   6  -2    0.17    0.37
  24   6   2   27.70    1.80
  26   6   2   26.82    1.81
  28   6   2    0.95    0.57
  30   6   2    0.26    0.51
  29   7  -2   14.04    1.48
  27   7  -2   15.39    1.52
  25   7  -2    0.36    0.44
  23   7  -2    0.66    0.46
  21   7  -2   11.12    1.18
  19   7  -2   38.57    2.09
  17  -7  -2    6.46    1.16
 -17   7   2    6.74    1.07
  17   7  -2    6.38    0.89
 -15  -7   2    0.74    0.46
  15  -7  -2    1.13    0.57
  15   7  -2    1.60    0.57
 -15   7   2    2.11    0.63
  15   7  -2    1.91    0.53
 -15   7   2    2.76    0.71
  15   7  -2    2.14    0.65
  13  -7  -2    0.68    0.49
 -13  -7   2    0.84    0.45
 -13   7   2    1.51    0.51
 -13   7   2    2.52    0.67
 -13   7   2    1.94    0.62
  13   7  -2    2.15    0.61
  13   7  -2    2.13    0.61
  11  -7  -2   48.37    2.84
 -11  -7   2   51.85    2.53
 -11   7   2   50.04    2.35
  11   7  -2   46.69    2.29
  11   7  -2   47.86    2.46
 -11   7   2   45.72    2.51
  11   7  -2   47.78    2.53
 -11   7   2   44.90    2.40
  -9  -7   2   31.58    1.87
   9  -7  -2   30.82    2.16
   9   7  -2   30.72    1.95
   9   7  -2   32.53    1.79
  -9   7   2   31.61    2.09
   9   7  -2   30.96    1.85
  -9   7   2   33.54    1.94
  -9   7   2   33.91    2.00
  -9   7   2   32.10    1.80
  -7  -7   2    0.06    0.29
  -7  -7   2    0.28    0.33
   7  -7  -2    0.63    0.45
   7   7  -2    0.62    0.40
  -7   7   2    0.56    0.36
  -7   7   2    0.48    0.40
  -7   7   2    1.11    0.51
   7   7  -2    0.90    0.43
  -7   7   2    1.07    0.44
   7   7  -2    0.96    0.39
   5  -7  -2    0.95    0.51
  -5  -7   2    0.12    0.35
  -5   7   2    0.22    0.28
   5   7  -2   -0.09    0.28
   5   7  -2    0.37    0.29
  -5   7   2    0.40    0.30
  -5   7   2    0.49    0.38
  -5   7   2    0.25    0.33
  -3  -7   2   22.16    1.60
  -3  -7   2   23.28    1.71
   3  -7  -2   21.29    1.73
  -3   7   2   22.43    1.50
   3   7  -2   22.38    1.58
   3   7  -2   24.43    1.51
  -3   7   2   24.57    1.75
   3   7  -2   22.35    1.48
  -3   7   2   23.64    1.56
  -1  -7   2   57.87    2.93
  -1  -7   2   53.08    2.69
   1  -7  -2   52.63    2.89
   1   7  -2   57.01    2.74
   1   7  -2   53.31    2.42
  -1   7   2   54.95    2.58
   1   7  -2   52.62    2.55
  -1   7   2   51.80    2.76
   1  -7   2    4.30    0.88
  -1  -7  -2    4.95    0.94
   1  -7   2    5.32    0.86
  -1   7  -2    5.31    0.85
  -1   7  -2    5.87    0.87
   1   7   2    3.55    0.69
  -1   7  -2    4.61    0.73
   1   7   2    4.37    0.82
   3  -7   2    1.55    0.60
  -3  -7  -2    2.39    0.68
   3  -7   2    2.32    0.63
  -3   7  -2    2.43    0.62
  -3   7  -2    1.73    0.49
   3   7   2    1.51    0.54
  -3   7  -2    2.31    0.63
   3   7   2    1.60    0.50
  -5  -7  -2    6.38    0.86
   5  -7   2    6.97    0.95
  -5  -7  -2    6.74    1.05
   5  -7   2    5.58    1.03
  -5   7  -2    6.81    0.99
  -5   7  -2    5.30    0.91
   5   7   2    6.86    0.93
   5   7   2    8.79    1.11
  -5   7  -2    8.39    0.97
  -7  -7  -2   55.73    2.94
  -7  -7  -2   56.70    2.69
   7  -7   2   55.79    3.08
   7  -7   2   59.62    2.92
  -7   7  -2   58.19    2.63
  -7   7  -2   59.73    2.95
  -7   7  -2   57.54    2.89
   7   7   2   54.50    2.90
   7   7   2   53.20    2.59
  -9  -7  -2   16.08    1.46
  -9  -7  -2   15.96    1.34
  -9   7  -2   15.86    1.43
  -9   7  -2   18.70    1.53
  -9   7  -2   16.57    1.30
 -11  -7  -2    0.66    0.42
 -11  -7  -2    0.50    0.43
 -11   7  -2    0.50    0.40
 -11   7  -2    0.44    0.44
 -11   7  -2    0.76    0.49
 -13   7  -2    0.28    0.37
 -13   7  -2   -0.11    0.35
 -15   7  -2   30.45    1.98
  -8   8   2   24.42    1.68
  -6   8   2    1.65    0.59
   6   8  -2    0.39    0.46
   4  -8  -2   25.68    2.07
  -4  -8   2   25.15    1.96
   4   8  -2   24.83    1.69
  -4   8   2   24.26    1.69
   2  -8  -2  106.01    4.94
  -2  -8   2  114.95    4.91
  -2   8   2  112.39    4.38
   2   8  -2  102.53    4.12
   0  -8   2   56.66    3.20
   0  -8  -2   59.69    3.33
   0   8  -2   53.67    2.67
   2  -8   2    6.49    1.17
  -2  -8  -2    6.13    1.16
  -2   8  -2    6.65    0.98
  -4  -8  -2    8.05    1.29
   4  -8   2    6.74    1.21
  -4   8  -2    7.71    1.14
  -4   8  -2    8.44    1.10
  -6  -8  -2   68.77    3.61
  -8  -8  -2   85.44    4.11
  -3   9   2    8.45    1.19
  -1   9   2   15.20    1.54
   1   9   2    1.30    0.63
  44   0  -3    0.12    0.53
  42   0  -3    0.04    0.42
  40   0  -3    0.62    0.46
 -40   0   3    0.21    0.42
 -38   0   3    0.23    0.39
  38   0  -3    0.05    0.38
 -36   0   3    0.13    0.30
  36   0  -3    0.04    0.30
 -36   0   3   -0.21    0.33
 -34   0   3    0.24    0.34
  34   0  -3   -0.12    0.22
 -34   0   3   -0.34    0.28
 -34   0   3    0.12    0.32
 -34   0   3    0.00    0.25
 -32   0   3   -0.04    0.34
 -32   0   3    0.24    0.30
 -32   0   3   -0.04    0.30
  32   0  -3   -0.16    0.23
 -32   0   3    0.17    0.29
  30   0  -3   -0.06    0.31
 -30   0   3   -0.26    0.20
 -30   0   3   -0.08    0.24
 -30   0   3   -0.17    0.27
 -30   0   3    0.23    0.35
  30   0  -3   -0.10    0.20
 -28   0   3    0.06    0.21
  28   0  -3    0.15    0.22
  28   0  -3   -0.16    0.26
 -28   0   3   -0.19    0.16
 -28   0   3    0.04    0.27
 -28   0   3    0.31    0.28
 -28   0   3    0.01    0.22
  28   0  -3   -0.12    0.18
  26   0  -3   -0.06    0.16
 -26   0   3   -0.05    0.15
  26   0  -3    0.08    0.17
  26   0  -3   -0.08    0.26
 -26   0   3    0.06    0.23
 -26   0   3    0.29    0.25
 -26   0   3    0.06    0.22
 -26   0   3    0.17    0.21
  24   0  -3    0.06    0.17
 -24   0   3   -0.02    0.18
 -24   0   3   -0.04    0.20
 -24   0   3    0.02    0.22
  24   0  -3    0.11    0.23
 -24   0   3    0.00    0.17
  24   0  -3   -0.10    0.14
 -24   0   3    0.04    0.15
 -22   0   3    0.05    0.17
  22   0  -3   -0.06    0.12
  22   0  -3    0.24    0.25
 -22   0   3   -0.05    0.16
 -22   0   3   -0.02    0.12
 -22   0   3    0.12    0.17
 -22   0   3    0.09    0.17
  22   0  -3   -0.02    0.13
  20   0  -3    0.34    0.20
 -20   0   3    0.09    0.16
 -20   0   3   -0.11    0.11
 -20   0   3   -0.05    0.14
  20   0  -3    0.55    0.29
  20   0  -3    0.00    0.12
 -20   0   3    0.66    0.28
 -20   0   3    0.16    0.19
  18   0  -3   -0.08    0.08
  18   0  -3   -0.04    0.15
 -18   0   3    0.11    0.16
 -18   0   3    0.18    0.16
 -18   0   3    0.05    0.15
 -18   0   3    0.09    0.19
 -18   0   3    0.01    0.10
  18   0  -3    0.00    0.10
  16   0  -3    0.23    0.19
 -16   0   3   -0.05    0.11
 -16   0   3    0.20    0.12
  16   0  -3    0.07    0.09
  16   0  -3    0.09    0.10
 -16   0   3    0.06    0.13
 -16   0   3   -0.04    0.12
 -16   0   3   -0.02    0.13
 -14   0   3    0.09    0.12
 -14   0   3    0.01    0.11
  14   0  -3    0.35    0.14
  14   0  -3   -0.11    0.10
 -14   0   3    0.09    0.13
 -14   0   3    0.04    0.09
  14   0  -3    0.09    0.10
 -12   0   3    0.21    0.14
 -12   0   3    0.10    0.07
 -12   0   3    0.25    0.11
  12   0  -3    0.36    0.10
 -12   0   3    0.17    0.13
  12   0  -3    0.18    0.11
 -12   0   3    0.01    0.08
  12   0  -3    0.05    0.10
  12   0  -3    0.27    0.16
 -12   0   3    0.23    0.15
 -10   0   3    0.03    0.10
  10   0  -3    0.02    0.08
 -10   0   3    0.70    0.20
 -10   0   3    0.09    0.10
  10   0  -3    0.11    0.11
 -10   0   3    0.10    0.08
  10   0  -3    0.15    0.09
 -10   0   3   -0.01    0.07
  10   0  -3    0.09    0.08
   8   0  -3    0.04    0.07
   8   0  -3    0.55    0.10
   8   0  -3    0.07    0.07
  -8   0   3   -0.06    0.05
   8   0  -3    0.05    0.06
  -8   0   3    0.09    0.07
  -8   0   3   -0.04    0.06
  -8   0   3    0.18    0.11
  -8   0   3    0.10    0.08
   8   0  -3    0.00    0.07
  -8   0   3    0.55    0.14
   8   0  -3   -0.01    0.06
  -6   0   3   -0.02    0.05
  -6   0   3    0.03    0.08
  -6   0   3    0.35    0.10
   6   0  -3    0.03    0.05
  -6   0   3   -0.04    0.06
  -6   0   3    0.12    0.08
  -6   0   3    0.00    0.07
   6   0  -3    0.10    0.08
   6   0  -3    0.46    0.13
  -6   0   3    0.07    0.06
   6   0  -3    0.04    0.05
   4   0  -3    0.08    0.04
  -4   0   3    0.10    0.05
  -4   0   3   -0.07    0.03
  -4   0   3    0.06    0.08
  -4   0   3    0.04    0.06
   4   0  -3    0.11    0.08
   4   0  -3    0.12    0.06
  -4   0   3    0.04    0.07
  -4   0   3    0.25    0.08
  -4   0   3    0.07    0.08
  -2   0   3    0.15    0.05
  -2   0   3    0.21    0.09
  -2   0   3    0.51    0.11
  -2   0   3    0.05    0.06
   2   0  -3    0.16    0.10
  -2   0   3    0.07    0.08
   2   0  -3    0.39    0.12
   2   0  -3    0.08    0.04
   0   0  -3    0.20    0.10
   0   0   3    0.18    0.06
   0   0   3    0.06    0.06
   0   0   3    0.06    0.06
   0   0   3    0.02    0.05
   0   0   3    0.17    0.06
   0   0  -3    0.06    0.06
   0   0   3    0.09    0.07
   0   0   3    0.23    0.10
   2   0   3    0.17    0.09
   2   0   3    0.00    0.06
  -2   0  -3    0.40    0.12
  -2   0  -3    0.23    0.09
   2   0   3    0.14    0.08
   2   0   3    0.09    0.07
  -2   0  -3   -0.01    0.04
   2   0   3    0.16    0.08
  -2   0  -3    0.21    0.09
  -4   0  -3    0.11    0.09
   4   0   3    0.00    0.05
  -4   0  -3    0.01    0.06
  -4   0  -3    0.07    0.07
   4   0   3    0.06    0.08
   4   0   3    0.22    0.10
  -4   0  -3    0.01    0.07
  -4   0  -3    0.14    0.09
  -6   0  -3    0.05    0.06
  -6   0  -3    0.39    0.16
   6   0   3    0.45    0.12
  -6   0  -3    0.08    0.09
   6   0   3    0.04    0.09
  -6   0  -3   -0.01    0.07
  -6   0  -3    0.54    0.14
  -8   0  -3    0.05    0.06
  -8   0  -3    0.00    0.08
  -8   0  -3    0.16    0.10
  -8   0  -3    0.22    0.14
  -8   0  -3    0.17    0.12
   8   0   3    0.06    0.08
  -8   0  -3    0.20    0.11
   8   0   3    0.05    0.11
 -10   0  -3    0.04    0.09
 -10   0  -3    0.01    0.07
 -10   0  -3   -0.01    0.11
 -10   0  -3   -0.03    0.09
 -10   0  -3    0.06    0.08
 -10   0  -3    0.17    0.12
  10   0   3    0.05    0.11
 -12   0  -3    0.04    0.12
 -12   0  -3    0.00    0.11
 -12   0  -3    0.25    0.13
 -12   0  -3   -0.05    0.08
 -12   0  -3    0.09    0.13
 -12   0  -3    0.04    0.10
  12   0   3    0.33    0.16
 -14   0  -3   -0.01    0.12
  14   0   3    0.27    0.17
 -14   0  -3    0.07    0.11
 -14   0  -3   -0.03    0.12
 -14   0  -3    0.13    0.13
 -14   0  -3    0.11    0.17
 -14   0  -3    0.37    0.15
 -16   0  -3    0.03    0.14
 -16   0  -3   -0.04    0.10
  16   0   3   -0.18    0.12
 -16   0  -3   -0.05    0.13
 -16   0  -3    0.37    0.24
 -16   0  -3    0.01    0.11
 -16   0  -3    0.05    0.14
 -18   0  -3   -0.13    0.13
 -18   0  -3    0.07    0.18
 -18   0  -3    0.08    0.14
 -18   0  -3   -0.16    0.14
 -18   0  -3    0.07    0.15
  18   0   3    0.04    0.17
 -18   0  -3    0.18    0.21
 -20   0  -3   -0.16    0.19
  20   0   3    0.08    0.16
 -20   0  -3    0.01    0.15
 -20   0  -3   -0.05    0.16
 -20   0  -3    0.03    0.17
 -20   0  -3    0.06    0.14
 -20   0  -3    0.17    0.21
 -22   0  -3    0.20    0.24
 -22   0  -3   -0.20    0.16
  22   0   3    0.40    0.26
 -22   0  -3   -0.02    0.17
 -22   0  -3    0.11    0.21
 -22   0  -3    0.05    0.16
 -22   0  -3   -0.09    0.21
 -24   0  -3    0.14    0.23
 -24   0  -3   -0.15    0.21
  24   0   3    0.28    0.28
 -24   0  -3   -0.13    0.22
  24   0   3   -0.12    0.28
 -24   0  -3    0.00    0.22
 -24   0  -3    0.72    0.30
  26   0   3    0.34    0.29
 -26   0  -3    0.07    0.31
  26   0   3   -0.05    0.28
 -26   0  -3   -0.12    0.21
 -26   0  -3    0.02    0.27
  28   0   3   -0.05    0.23
 -28   0  -3    0.06    0.32
 -28   0  -3   -0.29    0.27
  30   0   3   -0.10    0.27
 -30   0  -3   -0.04    0.32
  32   0   3    0.09    0.33
  34   0   3   -0.03    0.38
  36   0   3   -0.16    0.34
  38   0   3    0.11    0.46
  43  -1  -3    0.60    0.55
 -43  -1   3    0.32    0.48
  43   1  -3    0.39    0.50
 -41  -1   3    1.49    0.65
  41  -1  -3    0.96    0.56
  41   1  -3    0.88    0.56
 -39  -1   3    1.72    0.63
  39  -1  -3    2.57    0.73
  39   1  -3    2.41    0.70
 -39   1   3    3.21    0.77
  37  -1  -3    2.82    0.76
 -37  -1   3    2.81    0.72
 -37   1   3    1.42    0.56
 -37   1   3    3.87    0.92
  37   1  -3    2.71    0.70
 -35  -1   3    0.52    0.49
  35  -1  -3    0.53    0.39
 -35  -1   3    0.43    0.36
 -35  -1   3    0.97    0.52
 -35   1   3    0.92    0.52
  35   1  -3    0.59    0.40
 -35   1   3    1.12    0.46
 -35   1   3    1.16    0.51
 -33  -1   3    6.01    0.91
 -33  -1   3    4.02    0.92
  33  -1  -3    4.68    0.81
 -33  -1   3    4.67    0.89
 -33  -1   3    3.76    0.68
 -33   1   3    4.78    0.81
  33   1  -3    5.54    0.87
 -33   1   3    6.29    0.96
  33   1  -3    5.08    0.77
 -33   1   3    4.80    0.90
 -33   1   3    5.50    1.04
  31  -1  -3   -0.12    0.33
 -31  -1   3    0.20    0.34
 -31  -1   3   -0.05    0.30
 -31  -1   3    0.12    0.28
 -31  -1   3    0.00    0.23
  31  -1  -3    0.66    0.36
 -31   1   3    0.37    0.31
 -31   1   3    0.20    0.31
 -31   1   3    0.47    0.39
  31   1  -3    0.57    0.31
  31   1  -3    0.32    0.30
  31   1  -3   -0.18    0.32
 -31   1   3    0.28    0.31
 -29  -1   3    6.47    0.81
 -29  -1   3    9.07    0.97
 -29  -1   3    6.90    1.03
  29  -1  -3    6.49    0.80
 -29  -1   3    7.08    0.97
 -29  -1   3    7.29    0.79
  29  -1  -3    5.63    0.98
 -29   1   3    6.22    0.93
 -29   1   3    6.37    0.82
 -29   1   3    8.37    0.97
  29   1  -3    7.51    0.81
  29   1  -3    5.66    0.79
  29   1  -3    5.31    0.94
 -29   1   3    7.35    1.08
 -27  -1   3    3.54    0.61
 -27  -1   3    3.10    0.53
 -27  -1   3    3.33    0.62
 -27  -1   3    4.18    0.79
 -27  -1   3    2.85    0.62
  27  -1  -3    2.79    0.55
  27  -1  -3    4.02    0.81
 -27   1   3    3.03    0.63
  27   1  -3    2.91    0.58
 -27   1   3    2.39    0.55
 -27   1   3    3.50    0.75
  27   1  -3    2.85    0.52
  27   1  -3    3.49    0.75
 -27   1   3    2.53    0.58
  25  -1  -3   17.05    1.09
 -25  -1   3   15.82    1.29
  25  -1  -3   16.06    1.36
  25  -1  -3   17.31    0.92
 -25  -1   3   16.19    1.04
 -25  -1   3   16.76    1.18
 -25  -1   3   16.91    1.13
 -25  -1   3   16.86    1.24
 -25   1   3   16.15    1.19
 -25   1   3   14.58    1.16
 -25   1   3   16.16    0.87
  25   1  -3   16.48    1.11
 -25   1   3   17.43    1.17
 -25   1   3   16.57    1.34
  25   1  -3   15.39    1.04
  23  -1  -3    3.46    0.68
 -23  -1   3    3.99    0.69
 -23  -1   3    3.24    0.57
  23  -1  -3    4.76    0.46
 -23  -1   3    3.38    0.50
 -23  -1   3    4.10    0.65
  23  -1  -3    4.22    0.55
 -23  -1   3    3.14    0.53
 -23   1   3    2.90    0.54
 -23   1   3    4.41    0.68
 -23   1   3    4.22    0.42
  23   1  -3    3.26    0.51
 -23   1   3    2.20    0.55
  23   1  -3    4.07    0.57
 -23   1   3    3.47    0.58
 -21  -1   3   16.56    1.21
  21  -1  -3   18.74    0.91
  21  -1  -3   20.09    1.06
 -21  -1   3   19.67    1.20
  21  -1  -3   20.02    1.39
 -21  -1   3   18.20    1.04
 -21  -1   3   18.43    1.18
 -21  -1   3   18.59    1.12
  21   1  -3   18.63    1.07
 -21   1   3   19.21    1.20
 -21   1   3   18.41    0.88
 -21   1   3   19.40    1.21
 -21   1   3   20.56    1.19
 -21   1   3   17.38    1.27
  21   1  -3   18.12    1.07
 -19  -1   3    6.51    0.70
  19  -1  -3    6.60    0.55
  19  -1  -3    7.07    0.49
 -19  -1   3    7.29    0.76
  19  -1  -3    7.44    0.82
 -19  -1   3    6.92    0.58
 -19  -1   3    8.39    0.68
 -19  -1   3    7.18    0.72
  19   1  -3    6.60    0.63
 -19   1   3    7.75    0.69
 -19   1   3    8.33    0.73
  19   1  -3    6.85    0.60
 -19   1   3    6.22    0.70
 -19   1   3    8.02    0.50
 -19   1   3    7.36    0.80
 -17  -1   3    5.20    0.53
 -17  -1   3    3.79    0.53
 -17  -1   3    3.73    0.44
  17  -1  -3    3.26    0.33
  17  -1  -3    3.36    0.39
 -17  -1   3    3.22    0.48
 -17  -1   3    3.29    0.48
  17  -1  -3    3.94    0.60
 -17   1   3    4.51    0.54
 -17   1   3    3.87    0.57
  17   1  -3    3.63    0.45
 -17   1   3    3.84    0.33
 -17   1   3    2.77    0.47
  17   1  -3    4.37    0.49
 -17   1   3    3.55    0.51
  15  -1  -3   41.89    1.87
 -15  -1   3   37.67    1.52
  15  -1  -3   39.21    1.36
 -15  -1   3   37.29    1.59
  15  -1  -3   36.02    1.38
  15  -1  -3   41.15    1.34
 -15  -1   3   37.44    1.56
  15  -1  -3   38.68    1.50
 -15   1   3   39.69    1.61
  15   1  -3   36.26    1.47
 -15   1   3   33.68    1.60
 -15   1   3   36.29    1.59
  15   1  -3   35.56    1.52
 -15   1   3   38.21    1.72
  13  -1  -3   11.72    0.81
  13  -1  -3   10.66    0.55
 -13  -1   3   11.00    0.71
 -13  -1   3   11.19    0.71
 -13  -1   3   10.88    0.72
  13  -1  -3   11.44    0.64
  13  -1  -3   10.81    0.58
  13  -1  -3   12.04    0.55
 -13  -1   3   11.43    0.68
  13   1  -3   11.37    0.66
 -13   1   3   10.30    0.72
 -13   1   3    9.88    0.71
  13   1  -3   11.37    0.69
 -13   1   3   10.87    0.70
 -13   1   3   11.50    0.74
 -11  -1   3   33.63    1.30
  11  -1  -3   36.51    1.20
 -11  -1   3   35.22    1.37
 -11  -1   3   36.09    1.44
  11  -1  -3   36.40    1.21
 -11  -1   3   34.32    1.43
  11  -1  -3   37.16    1.25
 -11  -1   3   34.12    1.39
  11  -1  -3   35.99    1.36
 -11  -1   3   33.48    1.29
  11  -1  -3   36.94    1.55
 -11   1   3   35.60    1.43
 -11   1   3   37.25    1.22
 -11   1   3   34.86    1.47
  11   1  -3   34.54    1.40
 -11   1   3   34.50    1.55
  11   1  -3   34.51    1.38
 -11   1   3   35.32    1.48
 -11   1   3   36.66    1.38
   9  -1  -3    0.12    0.09
   9  -1  -3    0.32    0.10
  -9  -1   3    0.02    0.06
  -9  -1   3    0.00    0.06
  -9  -1   3    0.05    0.09
  -9  -1   3    0.01    0.07
  -9  -1   3    0.00    0.07
   9  -1  -3    0.35    0.15
   9  -1  -3    0.06    0.07
  -9  -1   3    0.00    0.09
   9   1  -3    0.02    0.07
   9   1  -3   -0.02    0.06
  -9   1   3    0.03    0.09
  -9   1   3    0.25    0.12
   9   1  -3    0.06    0.08
  -9   1   3    0.11    0.09
  -9   1   3   -0.02    0.08
  -9   1   3    0.08    0.07
  -9   1   3    0.35    0.14
   7  -1  -3   39.30    1.40
  -7  -1   3   37.79    1.43
  -7  -1   3   38.04    1.39
   7  -1  -3   38.73    1.46
   7  -1  -3   39.34    1.14
  -7  -1   3   37.39    1.19
  -7  -1   3   38.19    1.38
   7  -1  -3   35.82    1.38
  -7  -1   3   37.05    1.29
   7  -1  -3   38.57    1.27
  -7   1   3   35.08    1.36
  -7   1   3   39.89    1.28
   7   1  -3   37.41    1.39
   7   1  -3   39.52    1.21
   7   1  -3   37.68    1.30
  -7   1   3   39.29    1.47
  -7   1   3   37.76    1.45
  -7   1   3   37.50    1.29
   7   1  -3   36.90    1.28
   5  -1  -3    6.43    0.42
  -5  -1   3    5.93    0.37
   5  -1  -3    5.20    0.38
  -5  -1   3    5.75    0.40
   5  -1  -3    5.53    0.34
   5  -1  -3    5.94    0.38
   5  -1  -3    6.21    0.25
   5   1  -3    6.01    0.28
  -5   1   3    5.81    0.35
   5   1  -3    5.35    0.39
  -5   1   3    5.58    0.38
  -5   1   3    4.92    0.32
  -5   1   3    6.33    0.42
   5   1  -3    6.31    0.28
  -5   1   3    5.97    0.25
  -3  -1   3   29.20    1.11
   3  -1  -3   28.74    1.11
  -3  -1   3   28.08    1.12
  -3  -1   3   28.58    1.00
   3  -1  -3   29.59    0.86
   3  -1  -3   28.50    1.04
  -3   1   3   29.58    1.04
   3   1  -3   29.19    1.10
   3   1  -3   28.84    0.92
   3   1  -3   27.74    1.09
   3   1  -3   28.95    0.94
  -3   1   3   29.23    1.06
  -3   1   3   29.31    1.10
  -3   1   3   30.02    0.84
   1  -1  -3   83.60    2.51
  -1  -1   3   77.02    2.56
   1  -1  -3   78.96    2.46
  -1  -1   3   79.52    2.31
   1  -1  -3   78.84    2.60
  -1  -1   3   81.82    2.42
  -1  -1   3   83.12    2.53
   1  -1  -3   81.72    2.24
  -1  -1   3   83.05    2.18
  -1  -1   3   80.84    2.48
  -1  -1   3   81.90    2.37
  -1   1   3   83.07    2.47
   1   1  -3   79.65    2.20
   1   1  -3   77.69    2.48
   1   1  -3   79.82    2.47
   1   1  -3   81.41    2.44
  -1   1   3   79.30    2.43
  -1   1   3   85.86    2.23
  -1   1   3   81.17    2.49
  -1   1   3   81.73    2.19
  -1  -1  -3   86.96    2.72
   1  -1   3   90.24    2.73
  -1  -1  -3   92.87    2.70
   1  -1   3   91.99    2.47
   1  -1   3   87.88    2.81
  -1  -1  -3   90.59    2.52
   1  -1   3   90.32    2.49
   1  -1   3   91.14    2.61
   1  -1   3   90.69    2.76
  -1  -1  -3   88.07    2.87
   1   1   3   89.49    2.66
  -1   1  -3   88.40    2.48
  -1   1  -3   87.17    2.77
  -1   1  -3   86.72    2.64
  -1   1  -3   89.08    2.71
   1   1   3   91.52    2.47
   3  -1   3   16.21    0.72
   3  -1   3   14.45    0.73
   3  -1   3   15.58    0.75
  -3  -1  -3   16.24    0.68
   3  -1   3   17.02    0.68
   3  -1   3   15.94    0.70
  -3  -1  -3   16.09    0.61
   3   1   3   16.22    0.66
  -3   1  -3   16.45    0.71
  -3   1  -3   14.95    0.64
  -3   1  -3   16.04    0.75
   3   1   3   16.43    0.59
  -3   1  -3   15.66    0.73
  -5  -1  -3   10.66    0.43
   5  -1   3    9.58    0.58
   5  -1   3   10.32    0.57
   5  -1   3   10.26    0.58
  -5  -1  -3   10.32    0.54
   5   1   3   10.38    0.40
  -5   1  -3    9.70    0.57
  -5   1  -3    9.35    0.51
   5   1   3    9.50    0.52
  -5   1  -3   10.13    0.54
  -5   1  -3   10.19    0.59
  -5   1  -3    8.94    0.60
  -7  -1  -3   42.58    1.50
  -7  -1  -3   42.61    1.30
  -7  -1  -3   40.35    1.54
   7  -1   3   40.67    1.54
   7  -1   3   38.80    1.66
  -7  -1  -3   42.49    1.29
  -7   1  -3   41.85    1.19
  -7   1  -3   41.66    1.56
   7   1   3   41.84    1.29
  -7   1  -3   43.25    1.53
   7   1   3   41.02    1.46
  -7   1  -3   41.22    1.50
  -7   1  -3   40.06    1.43
  -7   1  -3   38.15    1.67
  -9  -1  -3   -0.02    0.09
   9  -1   3    0.20    0.12
  -9  -1  -3    0.16    0.08
   9  -1   3    0.15    0.14
  -9  -1  -3    0.16    0.07
   9  -1   3   -0.01    0.09
  -9  -1  -3    0.01    0.09
  -9  -1  -3    0.04    0.11
  -9   1  -3    0.07    0.12
  -9   1  -3    0.18    0.13
  -9   1  -3    0.09    0.06
   9   1   3    0.06    0.12
  -9   1  -3    0.03    0.10
  -9   1  -3    0.11    0.10
  -9   1  -3    0.09    0.11
 -11  -1  -3   39.29    1.55
 -11  -1  -3   37.00    1.40
  11  -1   3   34.79    1.72
 -11  -1  -3   35.43    1.49
 -11  -1  -3   36.54    1.51
  11  -1   3   36.29    1.49
 -11  -1  -3   39.17    1.25
 -11  -1  -3   39.83    1.27
  11   1   3   35.22    1.45
 -11   1  -3   36.52    1.53
 -11   1  -3   36.35    1.36
 -11   1  -3   35.08    1.48
 -11   1  -3   35.89    1.50
 -11   1  -3   35.05    1.70
 -11   1  -3   36.98    1.19
  13  -1   3   -0.01    0.16
 -13  -1  -3    0.27    0.12
 -13  -1  -3    0.38    0.17
 -13  -1  -3    0.01    0.11
 -13  -1  -3    0.09    0.10
 -13  -1  -3    0.16    0.14
  13  -1   3   -0.08    0.09
 -13   1  -3    0.14    0.14
 -13   1  -3    0.10    0.11
 -13   1  -3   -0.06    0.08
 -13   1  -3    0.10    0.12
 -13   1  -3    0.10    0.17
  13   1   3   -0.05    0.11
 -13   1  -3   -0.09    0.10
 -15  -1  -3   16.83    0.98
  15  -1   3   15.42    1.17
 -15  -1  -3   18.07    0.80
 -15  -1  -3   17.10    0.89
 -15  -1  -3   17.32    1.18
 -15  -1  -3   16.59    1.04
 -15  -1  -3   14.73    0.97
  15  -1   3   14.99    0.96
 -15   1  -3   19.32    1.24
  15   1   3   18.98    1.03
 -15   1  -3   16.83    0.84
 -15   1  -3   16.72    1.00
 -15   1  -3   17.37    0.76
 -15   1  -3   16.50    0.97
 -15   1  -3   14.76    0.98
  17  -1   3    5.21    0.63
 -17  -1  -3    6.40    0.47
 -17  -1  -3    4.42    0.49
 -17  -1  -3    4.98    0.73
 -17  -1  -3    4.50    0.55
 -17  -1  -3    5.07    0.65
  17  -1   3    4.88    0.75
 -17  -1  -3    4.40    0.60
 -17   1  -3    5.73    0.44
 -17   1  -3    5.05    0.74
 -17   1  -3    6.34    0.50
  17   1   3    4.43    0.58
 -17   1  -3    5.64    0.67
 -17   1  -3    5.14    0.58
 -17   1  -3    4.78    0.60
 -19  -1  -3    5.70    0.63
 -19  -1  -3    5.74    0.72
 -19  -1  -3    5.55    0.56
 -19  -1  -3    5.38    0.80
  19  -1   3    5.87    0.69
  19  -1   3    6.43    0.88
 -19   1  -3    6.07    0.71
 -19   1  -3    5.23    0.51
  19   1   3    4.41    0.62
 -19   1  -3    6.07    0.49
 -19   1  -3    5.11    0.69
 -19   1  -3    5.12    0.80
 -19   1  -3    7.00    0.68
 -21  -1  -3    9.42    0.78
 -21  -1  -3    6.39    0.63
  21  -1   3    7.60    1.01
 -21  -1  -3    8.38    1.01
  21  -1   3    5.69    0.73
 -21  -1  -3    6.23    0.80
  21   1   3    5.19    0.70
 -21   1  -3    6.56    0.72
 -21   1  -3    7.37    0.80
 -21   1  -3    7.00    0.59
 -21   1  -3    6.76    0.93
 -21   1  -3    6.90    0.83
 -23  -1  -3    3.29    0.75
 -23  -1  -3    3.94    0.55
 -23  -1  -3    3.37    0.65
  23  -1   3    5.04    0.91
  23  -1   3    3.34    0.62
 -23  -1  -3    3.60    0.57
 -23   1  -3    4.79    0.88
 -23   1  -3    4.03    0.50
  23   1   3    3.79    0.65
 -23   1  -3    3.04    0.57
 -23   1  -3    3.38    0.63
 -23   1  -3    4.78    0.75
 -25  -1  -3   11.17    0.95
  25  -1   3   10.28    1.29
 -25  -1  -3   11.85    1.18
 -25  -1  -3   13.07    0.95
  25  -1   3   13.02    1.09
  25   1   3   11.80    1.10
 -25   1  -3   15.65    1.12
 -25   1  -3   13.36    1.22
 -25   1  -3   11.69    1.32
 -25   1  -3   11.17    1.07
  27  -1   3    2.82    0.64
 -27  -1  -3    2.33    0.51
 -27  -1  -3    2.86    0.58
 -27  -1  -3    3.46    0.75
  27  -1   3    2.74    0.81
 -27   1  -3    2.11    0.54
 -27   1  -3    3.21    0.80
  27   1   3    1.61    0.50
 -27   1  -3    2.21    0.60
 -29  -1  -3    2.25    0.66
  29  -1   3    2.56    0.63
 -29  -1  -3    1.78    0.51
  29   1   3    1.28    0.49
 -29   1  -3    1.83    0.59
 -29   1  -3    1.31    0.58
 -31  -1  -3   -0.14    0.32
  31  -1   3    0.14    0.31
 -31   1  -3   -0.01    0.35
  31   1   3    0.19    0.29
  33  -1   3    6.67    1.05
  33   1   3    6.66    1.05
  35  -1   3   -0.12    0.36
  35   1   3    0.41    0.44
  37  -1   3    0.01    0.43
  37   1   3    1.29    0.64
 -42  -2   3    0.51    0.55
  42  -2  -3    0.38    0.55
  42   2  -3    0.38    0.47
  40  -2  -3    1.30    0.60
 -40  -2   3    1.80    0.68
  40   2  -3   -0.03    0.39
 -38  -2   3   17.73    1.55
  38  -2  -3   18.45    1.53
  38   2  -3   17.03    1.58
 -36  -2   3   13.65    1.24
 -36  -2   3   14.22    1.42
  36  -2  -3   13.74    1.31
 -36   2   3   12.96    1.45
  36   2  -3   14.50    1.39
  36   2  -3   14.76    1.30
 -34  -2   3   -0.10    0.29
 -34  -2   3    0.36    0.37
  34  -2  -3    0.49    0.39
 -34  -2   3    0.40    0.37
 -34   2   3   -0.12    0.35
  34   2  -3    0.10    0.33
  34   2  -3    0.54    0.39
 -34   2   3   -0.24    0.29
 -34   2   3    0.31    0.35
 -32  -2   3    0.48    0.35
 -32  -2   3    0.09    0.28
 -32  -2   3    0.66    0.40
  32  -2  -3   -0.08    0.26
 -32   2   3    0.05    0.36
 -32   2   3   -0.01    0.30
 -32   2   3    0.08    0.30
  32   2  -3    0.20    0.29
 -32   2   3    0.02    0.31
  32   2  -3    0.25    0.31
  30  -2  -3   31.03    2.15
  30  -2  -3   29.11    1.66
 -30  -2   3   29.47    1.71
 -30  -2   3   29.15    1.87
 -30  -2   3   31.56    1.86
  30   2  -3   28.73    1.70
 -30   2   3   31.01    1.92
 -30   2   3   26.23    1.81
  30   2  -3   28.54    1.72
 -30   2   3   31.10    1.76
 -30   2   3   30.19    2.10
 -28  -2   3   39.96    2.17
 -28  -2   3   46.10    2.23
 -28  -2   3   38.47    1.99
  28  -2  -3   41.22    2.48
 -28   2   3   39.22    2.37
 -28   2   3   43.45    2.09
  28   2  -3   43.94    2.11
 -28   2   3   39.64    2.19
 -28   2   3   43.45    2.26
  28   2  -3   36.63    1.95
  26  -2  -3    0.71    0.30
 -26  -2   3    2.23    0.54
  26  -2  -3    1.55    0.54
 -26  -2   3    2.37    0.52
 -26  -2   3    2.45    0.50
 -26  -2   3    2.34    0.57
 -26   2   3    2.09    0.54
 -26   2   3    2.24    0.61
 -26   2   3    1.41    0.45
  26   2  -3    2.13    0.49
  26   2  -3    2.03    0.48
 -26   2   3    1.43    0.43
  24  -2  -3    0.28    0.27
 -24  -2   3    0.76    0.32
 -24  -2   3    0.55    0.27
 -24  -2   3    0.37    0.26
  24  -2  -3    0.41    0.24
 -24  -2   3    0.13    0.20
 -24   2   3    0.27    0.23
  24   2  -3    0.31    0.24
 -24   2   3    0.18    0.24
 -24   2   3    0.26    0.26
  24   2  -3    0.27    0.23
 -24   2   3    0.18    0.25
 -22  -2   3   16.79    1.15
  22  -2  -3   18.73    1.40
 -22  -2   3   17.24    1.17
 -22  -2   3   17.90    1.13
  22  -2  -3   20.24    1.07
 -22  -2   3   16.82    1.07
 -22   2   3   18.47    1.24
 -22   2   3   19.70    1.21
 -22   2   3   16.45    1.19
  22   2  -3   19.79    1.20
 -22   2   3   18.94    1.36
  22   2  -3   17.05    1.10
 -20  -2   3   92.86    3.31
  20  -2  -3   97.25    2.83
 -20  -2   3   95.03    3.42
  20  -2  -3   98.11    3.45
 -20  -2   3   90.48    3.29
 -20  -2   3   96.17    3.32
  20  -2  -3   95.86    3.84
  20  -2  -3   93.53    3.03
  20   2  -3   92.82    3.18
  20   2  -3   92.48    3.35
 -20   2   3   93.58    3.53
 -20   2   3   90.46    3.35
 -20   2   3   90.56    3.31
 -20   2   3   93.72    3.68
  18  -2  -3   38.75    1.72
 -18  -2   3   37.34    1.74
  18  -2  -3   41.06    1.24
  18  -2  -3   38.84    1.28
 -18  -2   3   35.88    1.66
 -18  -2   3   38.77    1.68
  18  -2  -3   38.47    1.97
  18  -2  -3   39.12    1.50
 -18  -2   3   37.41    1.65
  18   2  -3   33.10    1.56
 -18   2   3   36.96    1.86
 -18   2   3   39.90    1.77
  18   2  -3   36.00    1.69
 -18   2   3   36.98    1.80
 -18   2   3   37.87    1.71
 -16  -2   3   -0.02    0.11
  16  -2  -3    0.12    0.09
  16  -2  -3    0.14    0.18
  16  -2  -3   -0.01    0.11
  16  -2  -3    0.09    0.11
 -16  -2   3   -0.01    0.10
 -16  -2   3    0.18    0.15
  16  -2  -3    0.19    0.08
 -16  -2   3    0.43    0.20
 -16   2   3    0.04    0.14
 -16   2   3    0.11    0.15
 -16   2   3   -0.03    0.13
  16   2  -3    0.56    0.21
  16   2  -3    0.13    0.13
 -16   2   3   -0.01    0.12
  14  -2  -3    6.26    0.44
  14  -2  -3    7.84    0.36
  14  -2  -3    8.24    0.71
 -14  -2   3    5.34    0.57
  14  -2  -3    7.50    0.61
 -14  -2   3    6.93    0.58
 -14  -2   3    7.91    0.59
  14  -2  -3    7.30    0.37
 -14   2   3    8.02    0.63
  14   2  -3    6.57    0.55
  14   2  -3    6.71    0.59
 -14   2   3    7.60    0.60
 -14   2   3    6.74    0.63
 -14   2   3    7.02    0.63
  12  -2  -3  126.72    3.51
  12  -2  -3  125.72    3.44
 -12  -2   3  123.45    3.71
 -12  -2   3  125.39    3.95
  12  -2  -3  131.20    3.51
 -12  -2   3  121.23    3.91
 -12  -2   3  120.02    3.94
  12  -2  -3  121.98    4.29
  12  -2  -3  120.87    4.08
 -12  -2   3  123.32    3.67
 -12   2   3  122.61    4.17
 -12   2   3  134.48    3.52
 -12   2   3  122.10    4.09
  12   2  -3  122.81    3.71
 -12   2   3  123.13    3.82
  12   2  -3  122.36    3.96
 -12   2   3  126.24    3.90
  10  -2  -3  144.25    3.98
  10  -2  -3  134.46    4.67
 -10  -2   3  140.88    4.30
 -10  -2   3  139.62    4.20
  10  -2  -3  144.35    3.79
 -10  -2   3  138.10    4.08
  10  -2  -3  139.82    4.55
 -10  -2   3  140.53    4.39
 -10  -2   3  140.14    4.35
 -10   2   3  144.06    4.60
  10   2  -3  138.17    4.37
 -10   2   3  155.06    4.01
 -10   2   3  142.08    4.30
 -10   2   3  142.30    4.51
  10   2  -3  142.19    4.18
 -10   2   3  140.08    4.18
  10   2  -3  142.84    4.10
   8  -2  -3    1.57    0.13
  -8  -2   3    1.21    0.25
   8  -2  -3    1.81    0.19
  -8  -2   3    1.91    0.29
  -8  -2   3    1.29    0.25
  -8  -2   3    1.94    0.29
   8  -2  -3    1.60    0.31
   8  -2  -3    1.39    0.12
   8  -2  -3    1.46    0.29
  -8   2   3    1.51    0.18
  -8   2   3    1.80    0.31
   8   2  -3    1.68    0.28
  -8   2   3    1.43    0.27
   8   2  -3    1.24    0.26
   8   2  -3    1.78    0.26
  -8   2   3    1.07    0.24
  -8   2   3    1.37    0.26
   6  -2  -3    0.89    0.15
  -6  -2   3    1.16    0.24
  -6  -2   3    1.31    0.25
  -6  -2   3    1.07    0.22
   6  -2  -3    0.92    0.22
   6  -2  -3    1.80    0.30
  -6   2   3    1.18    0.25
  -6   2   3    1.30    0.26
  -6   2   3    1.08    0.21
  -6   2   3    1.65    0.30
   6   2  -3    1.78    0.23
   6   2  -3    0.72    0.20
  -6   2   3    1.14    0.24
  -6   2   3    0.87    0.16
  -4  -2   3  100.40    3.00
   4  -2  -3   99.59    3.36
  -4  -2   3   98.18    2.97
  -4  -2   3   99.36    3.13
   4  -2  -3   98.76    3.37
   4  -2  -3  100.03    3.00
  -4  -2   3  100.47    3.24
   4   2  -3   99.74    3.15
  -4   2   3  105.47    3.01
  -4   2   3   99.27    3.10
  -4   2   3  103.45    3.01
   4   2  -3  102.90    3.11
  -4   2   3  101.66    3.31
  -4   2   3  103.90    3.39
  -4   2   3  102.36    3.20
   4   2  -3  104.78    3.18
  -2  -2   3  179.19    4.88
  -2  -2   3  178.97    5.27
  -2  -2   3  170.13    4.82
   2  -2  -3  165.61    5.46
   2  -2  -3  177.50    5.01
  -2  -2   3  170.93    5.25
   2  -2  -3  172.99    5.45
   2   2  -3  168.47    5.05
  -2   2   3  180.52    4.54
  -2   2   3  180.00    5.48
  -2   2   3  172.03    5.36
   2   2  -3  171.92    5.17
   2   2  -3  180.15    5.27
  -2   2   3  172.77    5.13
   2   2  -3  174.07    4.68
  -2   2   3  181.37    4.62
   0  -2  -3   39.73    1.65
   0  -2  -3   36.43    1.56
   0  -2   3   40.63    1.55
   0  -2   3   39.69    1.26
   0  -2  -3   42.20    1.47
   0  -2   3   40.24    1.43
   0  -2   3   38.95    1.40
   0  -2  -3   41.02    1.38
   0  -2   3   42.47    1.45
   0   2   3   42.46    1.19
   0   2  -3   38.96    1.44
   0   2   3   39.05    1.37
   0   2   3   41.67    1.21
   0   2  -3   39.90    1.42
   0   2  -3   39.14    1.28
   0   2   3   41.28    1.61
   0   2  -3   40.64    1.45
  -2  -2  -3    5.75    0.32
  -2  -2  -3    5.53    0.47
   2  -2   3    5.41    0.42
   2  -2   3    5.86    0.38
   2  -2   3    5.43    0.41
   2  -2   3    5.17    0.45
  -2  -2  -3    6.01    0.45
  -2   2  -3    6.32    0.45
   2   2   3    6.13    0.49
   2   2   3    6.13    0.34
   2   2   3    6.04    0.33
  -2   2  -3    5.52    0.42
  -2   2  -3    5.27    0.36
  -2   2  -3    6.33    0.40
  -2   2  -3    5.70    0.40
  -4  -2  -3   13.31    0.47
  -4  -2  -3   12.83    0.73
   4  -2   3   12.93    0.69
   4  -2   3   13.12    0.67
   4  -2   3   12.39    0.74
  -4   2  -3   13.72    0.45
   4   2   3   12.77    0.47
  -4   2  -3   12.60    0.63
  -4   2  -3   12.18    0.72
  -4   2  -3   13.36    0.71
  -4   2  -3   12.07    0.74
   4   2   3   12.79    0.60
  -4   2  -3   13.76    0.66
   6  -2   3  158.57    4.58
   6  -2   3  165.15    5.02
  -6  -2  -3  156.37    4.86
   6  -2   3  155.85    5.07
  -6   2  -3  162.29    4.62
   6   2   3  157.86    4.47
  -6   2  -3  168.81    5.05
  -6   2  -3  159.48    5.09
  -6   2  -3  167.69    4.64
  -6   2  -3  154.27    4.64
  -6   2  -3  170.50    5.17
   8  -2   3   70.28    2.58
   8  -2   3   70.79    2.39
   8  -2   3   71.40    2.64
  -8  -2  -3   72.31    2.54
  -8   2  -3   73.86    2.71
  -8   2  -3   74.23    2.28
  -8   2  -3   72.34    2.43
  -8   2  -3   71.33    2.42
  -8   2  -3   72.12    2.61
   8   2   3   75.60    2.34
  -8   2  -3   78.93    2.74
  -8   2  -3   72.89    2.06
  10  -2   3    2.62    0.39
  10  -2   3    2.48    0.41
  10  -2   3    2.56    0.41
 -10  -2  -3    2.74    0.41
 -10   2  -3    2.97    0.49
 -10   2  -3    1.66    0.35
 -10   2  -3    2.73    0.28
  10   2   3    2.19    0.35
 -10   2  -3    2.61    0.41
 -10   2  -3    2.73    0.19
 -10   2  -3    3.03    0.42
  12  -2   3    0.12    0.14
 -12  -2  -3    0.24    0.18
  12  -2   3    0.18    0.18
 -12   2  -3    0.25    0.21
 -12   2  -3    0.04    0.14
 -12   2  -3    0.16    0.11
 -12   2  -3    0.37    0.20
 -12   2  -3    0.32    0.11
 -12   2  -3    0.52    0.22
  12   2   3    0.08    0.15
  14  -2   3   78.69    3.15
  14  -2   3   75.00    2.70
 -14  -2  -3   77.54    2.83
  14   2   3   77.27    2.68
 -14   2  -3   74.30    2.70
 -14   2  -3   78.31    3.15
 -14   2  -3   81.03    2.33
 -14   2  -3   73.44    2.78
 -14   2  -3   81.63    2.47
 -14   2  -3   74.69    2.86
  16  -2   3   84.14    3.47
  16  -2   3   81.33    2.95
 -16  -2  -3   84.68    3.09
 -16   2  -3   85.63    3.16
 -16   2  -3   81.58    3.07
 -16   2  -3   83.94    3.45
 -16   2  -3   89.17    2.69
 -16   2  -3   85.68    3.00
  16   2   3   81.80    2.92
  18  -2   3    3.03    0.54
 -18  -2  -3    3.77    0.52
  18  -2   3    4.28    0.75
 -18  -2  -3    4.15    0.60
 -18   2  -3    3.52    0.57
  18   2   3    3.91    0.58
 -18   2  -3    4.77    0.43
 -18   2  -3    4.90    0.79
 -18   2  -3    3.37    0.61
 -18   2  -3    3.22    0.54
 -20  -2  -3    0.74    0.31
  20  -2   3    0.95    0.43
 -20  -2  -3    0.13    0.16
  20  -2   3    0.29    0.24
  20   2   3   -0.05    0.18
 -20   2  -3    0.34    0.32
 -20   2  -3    0.20    0.23
 -20   2  -3    0.44    0.25
 -20   2  -3   -0.20    0.14
  22  -2   3   15.90    1.15
 -22  -2  -3   16.69    1.09
  22  -2   3   14.06    1.32
 -22  -2  -3   15.65    1.12
  22   2   3   14.54    1.11
 -22   2  -3   15.58    1.12
 -22   2  -3   15.67    1.14
 -22   2  -3   15.16    1.19
 -22   2  -3   17.01    1.42
 -24  -2  -3   43.60    2.06
 -24  -2  -3   46.11    2.20
  24  -2   3   43.97    2.18
  24  -2   3   48.67    2.73
 -24   2  -3   46.44    2.32
 -24   2  -3   43.12    2.52
 -24   2  -3   47.89    2.29
 -24   2  -3   47.76    2.23
  24   2   3   47.34    2.21
 -26  -2  -3   14.87    1.18
  26  -2   3   15.53    1.24
  26  -2   3   18.38    1.65
 -26  -2  -3   15.95    1.15
 -26   2  -3   17.28    1.32
  26   2   3   15.80    1.24
 -26   2  -3   16.94    1.55
 -26   2  -3   14.28    1.24
 -26   2  -3   17.58    1.30
 -28  -2  -3    0.09    0.26
  28  -2   3   -0.16    0.24
 -28  -2  -3    0.47    0.33
  28   2   3    0.46    0.33
 -28   2  -3   -0.16    0.31
 -28   2  -3    0.01    0.28
 -28   2  -3    0.16    0.36
 -28   2  -3    0.45    0.40
 -30  -2  -3    0.03    0.29
  30  -2   3    0.21    0.33
 -30  -2  -3    0.09    0.32
 -30   2  -3   -0.03    0.29
 -30   2  -3    0.45    0.42
  30   2   3    0.77    0.44
  32  -2   3   19.03    1.56
  32   2   3   20.53    1.60
  34  -2   3   16.56    1.59
  34   2   3   17.80    1.64
  36  -2   3    0.35    0.47
  36   2   3    0.35    0.45
  38  -2   3    0.63    0.58
  41   3  -3    2.78    0.79
 -39  -3   3    6.00    1.11
  39   3  -3    4.91    0.98
 -37  -3   3   13.79    1.48
  37   3  -3   12.46    1.36
 -35  -3   3    3.07    0.78
  35   3  -3    2.52    0.67
 -33  -3   3   16.91    1.46
 -33  -3   3   16.92    1.39
  33   3  -3   16.23    1.39
  33   3  -3   16.48    1.35
 -33   3   3   17.61    1.65
 -33   3   3   20.07    1.63
 -31  -3   3   -0.19    0.23
  31  -3  -3    0.07    0.29
 -31  -3   3    0.03    0.26
 -31   3   3    0.24    0.37
  31   3  -3    0.07    0.31
  31   3  -3   -0.01    0.26
 -31   3   3   -0.23    0.32
 -31   3   3   -0.24    0.26
 -31   3   3    0.09    0.31
 -29  -3   3   42.15    2.24
 -29  -3   3   39.19    2.10
  29  -3  -3   38.22    1.90
 -29   3   3   44.42    2.15
 -29   3   3   34.85    2.17
  29   3  -3   39.10    2.13
 -29   3   3   40.64    2.28
 -29   3   3   42.64    2.54
  29   3  -3   34.58    1.98
 -27  -3   3    3.77    0.70
 -27  -3   3    2.93    0.64
  27  -3  -3    2.56    0.53
 -27   3   3    1.97    0.57
 -27   3   3    2.08    0.63
 -27   3   3    3.27    0.71
  27   3  -3    3.25    0.66
  27   3  -3    3.11    0.63
 -27   3   3    3.39    0.65
 -25  -3   3   32.08    1.79
  25  -3  -3   34.75    2.17
 -25  -3   3   33.17    1.84
  25  -3  -3   33.59    1.59
  25   3  -3   31.49    1.71
 -25   3   3   33.62    1.92
  25   3  -3   32.41    1.83
 -25   3   3   34.83    1.80
 -25   3   3   33.61    1.94
  23  -3  -3   18.44    1.46
 -23  -3   3   16.17    1.16
  23  -3  -3   17.25    1.03
 -23  -3   3   16.75    1.22
 -23  -3   3   17.52    1.10
  23   3  -3   19.44    1.29
 -23   3   3   17.29    1.26
  23   3  -3   18.67    1.20
 -23   3   3   19.14    1.24
 -23   3   3   16.14    1.25
 -23   3   3   16.60    1.35
  21  -3  -3   42.55    2.30
 -21  -3   3   38.12    1.95
 -21  -3   3   40.54    1.96
  21  -3  -3   43.88    2.10
 -21  -3   3   44.11    1.87
  21  -3  -3   44.94    1.72
 -21   3   3   42.15    2.11
  21   3  -3   43.21    2.05
 -21   3   3   41.81    2.03
 -21   3   3   41.85    2.20
  21   3  -3   38.94    1.85
 -21   3   3   43.19    1.98
 -19  -3   3   32.82    1.68
  19  -3  -3   35.62    1.78
 -19  -3   3   37.15    1.60
  19  -3  -3   34.05    1.38
  19  -3  -3   33.85    1.93
 -19  -3   3   34.11    1.69
  19   3  -3   31.98    1.68
 -19   3   3   33.89    1.64
 -19   3   3   31.40    1.72
  19   3  -3   33.00    1.59
 -19   3   3   30.25    1.65
 -19   3   3   33.05    1.84
 -17  -3   3   18.29    1.13
  17  -3  -3   17.77    1.16
  17  -3  -3   16.30    1.22
 -17  -3   3   17.74    1.12
 -17  -3   3   17.49    1.00
  17  -3  -3   18.40    0.87
 -17   3   3   17.35    1.16
  17   3  -3   17.90    1.14
 -17   3   3   19.93    1.29
 -17   3   3   18.25    1.09
 -17   3   3   19.10    1.17
  17   3  -3   17.67    1.06
 -15  -3   3   59.91    2.40
 -15  -3   3   64.75    2.48
  15  -3  -3   62.58    2.58
 -15  -3   3   67.25    2.10
 -15  -3   3   66.27    2.36
  15  -3  -3   63.60    1.99
  15  -3  -3   63.06    2.71
 -15   3   3   62.65    2.66
  15   3  -3   61.07    2.46
 -15   3   3   63.48    2.39
 -15   3   3   60.11    2.40
 -15   3   3   58.69    2.50
  15   3  -3   61.38    2.30
 -13  -3   3    8.15    0.63
  13  -3  -3    6.59    0.41
  13  -3  -3    6.91    0.65
 -13  -3   3    6.60    0.55
 -13  -3   3    7.41    0.46
  13  -3  -3    6.36    0.70
 -13  -3   3    6.76    0.61
 -13  -3   3    6.30    0.64
 -13   3   3    6.90    0.72
 -13   3   3    7.37    0.63
 -13   3   3    6.35    0.66
 -13   3   3    6.94    0.60
  13   3  -3    6.75    0.67
  13   3  -3    7.45    0.60
  11  -3  -3   83.69    3.28
 -11  -3   3   85.38    2.98
 -11  -3   3   90.95    2.88
 -11  -3   3   85.73    2.85
 -11  -3   3   90.84    3.00
  11  -3  -3   88.46    2.52
 -11  -3   3   84.08    3.03
  11  -3  -3   91.14    2.45
  11  -3  -3   86.71    3.22
 -11   3   3   87.02    2.96
 -11   3   3   86.91    3.23
 -11   3   3   96.44    2.56
 -11   3   3   84.21    3.11
  11   3  -3   85.70    2.84
 -11   3   3   86.68    2.95
  11   3  -3   84.89    3.07
   9  -3  -3    0.94    0.15
  -9  -3   3    1.17    0.26
  -9  -3   3    0.92    0.24
  -9  -3   3    0.77    0.23
   9  -3  -3    0.95    0.27
   9  -3  -3    1.19    0.13
  -9  -3   3    0.67    0.23
  -9  -3   3    1.26    0.24
   9  -3  -3    0.95    0.29
   9   3  -3    1.05    0.28
  -9   3   3    0.74    0.26
   9   3  -3    0.99    0.25
  -9   3   3    1.20    0.17
  -9   3   3    0.55    0.21
  -9   3   3    0.62    0.23
  -9   3   3    0.73    0.24
  -7  -3   3   83.24    2.72
  -7  -3   3   85.55    2.89
   7  -3  -3   84.54    3.14
  -7  -3   3   85.46    2.89
  -7  -3   3   85.16    2.79
   7  -3  -3   85.60    2.59
   7  -3  -3   83.59    3.11
  -7  -3   3   85.89    2.90
  -7   3   3   84.01    2.83
  -7   3   3   91.01    2.59
   7   3  -3   87.26    2.75
  -7   3   3   86.29    3.08
  -7   3   3   85.62    2.79
  -7   3   3   83.31    2.94
   7   3  -3   85.81    2.91
  -5  -3   3   19.60    0.95
  -5  -3   3   20.52    1.01
  -5  -3   3   20.79    1.03
  -5  -3   3   19.86    1.00
   5  -3  -3   19.69    1.11
  -5  -3   3   19.56    0.92
   5  -3  -3   20.26    0.86
   5  -3  -3   19.54    1.10
   5   3  -3   20.89    0.95
   5   3  -3   21.29    0.98
   5   3  -3   18.65    0.98
  -5   3   3   18.88    0.98
  -5   3   3   18.09    0.95
  -5   3   3   20.53    0.99
  -5   3   3   20.86    1.09
  -3  -3   3  128.13    3.93
  -3  -3   3  131.61    3.79
  -3  -3   3  123.90    3.74
  -3  -3   3  124.48    4.06
   3  -3  -3  129.42    4.33
   3  -3  -3  120.19    4.26
   3  -3  -3  128.01    3.82
  -3  -3   3  127.53    4.09
   3   3  -3  131.08    3.95
  -3   3   3  126.66    3.97
   3   3  -3  127.97    4.03
  -3   3   3  125.60    4.20
  -3   3   3  120.86    3.79
   3   3  -3  126.32    3.63
   3   3  -3  134.77    4.11
  -1  -3   3   35.48    1.40
  -1  -3   3   37.15    1.56
  -1  -3   3   36.27    1.44
   1  -3  -3   37.80    1.68
  -1  -3   3   36.64    1.60
   1  -3  -3   36.10    1.41
  -1   3   3   36.17    1.10
   1   3  -3   37.63    1.33
  -1   3   3   35.91    1.38
   1   3  -3   35.97    1.45
   1   3  -3   35.95    1.43
  -1   3   3   36.95    1.08
  -1   3   3   35.45    1.58
   1   3  -3   34.52    1.43
  -1  -3  -3   57.53    2.32
   1  -3   3   56.73    2.21
   1  -3   3   56.70    2.10
  -1  -3  -3   59.50    2.10
  -1  -3  -3   62.27    2.37
   1  -3   3   60.64    2.04
  -1   3  -3   60.87    2.15
  -1   3  -3   57.70    2.23
   1   3   3   59.28    1.73
  -1   3  -3   58.98    2.04
  -1   3  -3   58.35    1.93
   1   3   3   60.02    1.97
  -1   3  -3   58.20    2.15
  -3  -3  -3   76.54    2.90
   3  -3   3   74.03    2.77
  -3  -3  -3   79.75    2.68
  -3  -3  -3   80.98    2.39
   3  -3   3   77.52    2.52
  -3  -3  -3   73.10    2.86
   3  -3   3   75.57    2.68
  -3   3  -3   79.16    2.75
  -3   3  -3   76.92    2.49
  -3   3  -3   76.14    2.54
   3   3   3   77.79    2.40
  -3   3  -3   75.22    2.79
  -3   3  -3   80.67    2.75
  -3   3  -3   73.96    2.44
   3   3   3   77.16    2.27
   3   3   3   83.87    2.40
   5  -3   3   37.44    1.59
  -5  -3  -3   38.15    1.77
   5  -3   3   38.23    1.70
  -5  -3  -3   36.99    1.61
   5  -3   3   39.31    1.54
  -5   3  -3   38.66    1.68
   5   3   3   40.41    1.26
  -5   3  -3   39.38    1.51
   5   3   3   40.35    1.23
  -5   3  -3   36.71    1.51
  -5   3  -3   39.62    1.42
  -5   3  -3   36.69    1.68
  -5   3  -3   41.84    1.29
   5   3   3   39.50    1.37
  -7  -3  -3   85.64    3.03
   7  -3   3   86.35    2.84
   7  -3   3   85.16    3.13
  -7  -3  -3   88.50    3.28
   7  -3   3   87.30    3.11
  -7   3  -3   83.54    3.14
  -7   3  -3   95.38    2.59
  -7   3  -3   85.31    3.17
  -7   3  -3   85.96    2.86
  -7   3  -3   92.19    2.73
  -7   3  -3   85.24    2.86
   7   3   3   90.28    2.71
  -9  -3  -3    1.00    0.29
   9  -3   3    0.94    0.30
   9  -3   3    0.36    0.18
   9   3   3    1.14    0.27
  -9   3  -3    1.66    0.38
  -9   3  -3    0.47    0.19
  -9   3  -3    0.66    0.26
  -9   3  -3    1.24    0.29
  -9   3  -3    1.33    0.21
  -9   3  -3    0.86    0.16
  11  -3   3   74.76    2.93
 -11  -3  -3   73.48    2.81
  11  -3   3   74.06    2.61
 -11   3  -3   73.27    2.69
 -11   3  -3   78.29    2.94
 -11   3  -3   81.84    2.30
 -11   3  -3   75.41    2.64
 -11   3  -3   69.10    2.93
  11   3   3   77.61    2.56
 -11   3  -3   78.44    2.36
  13  -3   3    0.16    0.18
 -13  -3  -3    0.35    0.23
  13  -3   3    0.33    0.22
 -13   3  -3    0.21    0.18
 -13   3  -3    0.47    0.15
  13   3   3    0.12    0.17
 -13   3  -3    0.21    0.17
 -13   3  -3    0.22    0.21
 -13   3  -3    0.20    0.19
 -15  -3  -3   53.60    2.31
  15  -3   3   53.18    2.15
  15  -3   3   53.99    2.45
 -15   3  -3   50.21    2.47
 -15   3  -3   52.61    2.34
  15   3   3   55.79    2.13
 -15   3  -3   53.60    2.26
 -15   3  -3   54.55    2.16
  17  -3   3   18.95    1.16
  17  -3   3   18.02    1.32
 -17  -3  -3   18.22    1.21
 -17   3  -3   18.09    1.13
 -17   3  -3   20.11    1.27
  17   3   3   21.28    1.19
 -17   3  -3   19.09    1.40
 -17   3  -3   17.66    1.23
 -19  -3  -3   27.68    1.59
  19  -3   3   28.76    1.80
  19  -3   3   28.72    1.53
 -19   3  -3   28.59    1.52
 -19   3  -3   26.78    1.60
  19   3   3   32.24    1.59
 -19   3  -3   26.08    1.60
 -19   3  -3   27.91    1.81
 -21  -3  -3   14.54    1.15
  21  -3   3   15.67    1.14
  21  -3   3   14.83    1.32
 -21   3  -3   17.29    1.27
 -21   3  -3   15.89    1.38
  21   3   3   14.97    1.10
 -21   3  -3   16.06    1.23
 -21   3  -3   14.76    1.08
 -23  -3  -3   17.28    1.29
  23  -3   3   15.99    1.22
  23  -3   3   16.69    1.48
  23   3   3   19.54    1.31
 -23   3  -3   18.46    1.58
 -23   3  -3   16.23    1.29
 -23   3  -3   20.02    1.44
 -23   3  -3   18.05    1.24
  25  -3   3   23.79    1.86
 -25  -3  -3   23.43    1.57
  25  -3   3   23.98    1.56
 -25   3  -3   24.63    1.55
  25   3   3   24.61    1.57
 -25   3  -3   22.59    1.61
 -25   3  -3   25.85    1.70
 -25   3  -3   25.62    1.91
 -27  -3  -3    1.74    0.53
  27  -3   3    1.38    0.52
 -27   3  -3    0.57    0.41
 -27   3  -3    2.32    0.67
  27   3   3    1.67    0.55
 -27   3  -3    1.48    0.61
 -27   3  -3    0.91    0.42
  29  -3   3   14.24    1.36
 -29   3  -3   14.54    1.26
 -29   3  -3   13.86    1.30
 -29   3  -3   14.40    1.43
  29   3   3   12.78    1.28
  31  -3   3    1.08    0.51
 -31   3  -3    1.96    0.63
  31   3   3    0.51    0.41
 -31   3  -3    0.92    0.50
  33  -3   3   18.85    1.61
  33   3   3   18.50    1.57
  35  -3   3    0.57    0.51
  35   3   3    1.74    0.66
  37  -3   3    5.83    1.19
 -38  -4   3   40.31    2.52
  38   4  -3   32.86    2.22
 -36  -4   3   21.48    1.79
  36   4  -3   21.19    1.68
 -34  -4   3    0.22    0.38
  34   4  -3    0.61    0.43
 -32  -4   3    1.88    0.61
  32   4  -3    1.52    0.56
 -30  -4   3   57.59    2.80
 -30  -4   3   51.62    2.74
 -30   4   3   57.17    2.90
 -30   4   3   51.05    2.83
  30   4  -3   52.21    2.60
 -28  -4   3   70.68    3.14
 -28  -4   3   65.17    3.09
 -28   4   3   68.83    3.21
  28   4  -3   65.84    3.11
  28   4  -3   63.84    2.89
 -28   4   3   74.58    3.04
 -28   4   3   62.00    3.17
 -28   4   3   68.68    3.50
 -26  -4   3    6.29    0.90
 -26  -4   3    7.40    0.97
 -26   4   3    7.22    1.02
 -26   4   3    7.39    1.02
  26   4  -3    6.85    0.94
  26   4  -3    6.42    0.86
 -26   4   3    6.94    0.87
 -26   4   3    5.15    0.98
  24  -4  -3   -0.17    0.25
 -24  -4   3   -0.06    0.19
  24  -4  -3    0.11    0.30
 -24  -4   3   -0.14    0.20
 -24   4   3    0.17    0.29
 -24   4   3    0.25    0.30
 -24   4   3    0.02    0.24
  24   4  -3   -0.11    0.23
 -24   4   3    0.07    0.28
  24   4  -3    0.06    0.23
 -22  -4   3   35.03    1.94
  22  -4  -3   35.88    2.23
 -22  -4   3   38.71    2.02
  22  -4  -3   39.67    2.15
 -22   4   3   37.70    2.21
 -22   4   3   41.75    1.96
  22   4  -3   39.45    2.06
  22   4  -3   37.48    1.87
 -22   4   3   33.99    1.95
  20  -4  -3  175.76    6.01
  20  -4  -3  170.16    6.25
 -20  -4   3  164.64    5.62
 -20  -4   3  164.06    5.57
 -20   4   3  167.72    5.47
 -20   4   3  172.33    5.59
 -20   4   3  171.51    6.11
  20   4  -3  164.58    5.66
 -20   4   3  158.01    5.76
  20   4  -3  166.58    5.29
  18  -4  -3   57.34    2.80
 -18  -4   3   60.57    2.32
 -18  -4   3   57.37    2.53
  18  -4  -3   63.67    2.77
 -18  -4   3   61.11    2.54
 -18   4   3   59.61    2.79
 -18   4   3   59.10    2.54
  18   4  -3   56.64    2.55
 -18   4   3   57.48    2.42
 -18   4   3   59.74    2.65
  18   4  -3   56.75    2.35
 -16  -4   3    1.96    0.39
  16  -4  -3    0.92    0.36
 -16  -4   3    1.86    0.45
  16  -4  -3    1.61    0.47
 -16  -4   3    1.05    0.34
  16   4  -3    0.88    0.33
 -16   4   3    1.51    0.45
 -16   4   3    0.88    0.33
 -16   4   3    2.11    0.46
  16   4  -3    2.27    0.46
 -16   4   3    1.49    0.42
 -14  -4   3   26.24    1.27
  14  -4  -3   23.87    1.50
 -14  -4   3   26.48    1.21
 -14  -4   3   25.94    1.33
 -14  -4   3   23.95    1.39
  14  -4  -3   27.25    1.61
 -14  -4   3   26.93    1.41
 -14   4   3   25.61    1.53
 -14   4   3   23.70    1.31
 -14   4   3   26.95    1.42
 -14   4   3   22.75    1.40
  14   4  -3   25.35    1.31
 -12  -4   3  195.53    5.74
 -12  -4   3  209.59    6.11
 -12  -4   3  196.84    6.00
  12  -4  -3  190.54    6.61
  12  -4  -3  192.94    6.51
 -12  -4   3  190.10    6.10
 -12  -4   3  197.09    6.04
 -12   4   3  191.86    6.48
  12   4  -3  191.93    5.69
 -12   4   3  198.49    5.93
 -12   4   3  196.03    5.97
  12   4  -3  192.00    6.14
 -12   4   3  186.19    6.25
 -10  -4   3  219.56    6.60
 -10  -4   3  207.42    6.07
 -10  -4   3  215.02    6.51
  10  -4  -3  220.17    5.88
 -10  -4   3  210.20    6.47
 -10  -4   3  209.93    6.34
  10  -4  -3  210.81    6.95
  10  -4  -3  211.04    7.04
 -10   4   3  208.14    6.33
 -10   4   3  209.19    6.89
  10   4  -3  205.13    6.05
 -10   4   3  200.93    6.61
 -10   4   3  209.13    6.27
  10   4  -3  213.12    6.53
   8  -4  -3    4.01    0.61
   8  -4  -3    4.87    0.63
  -8  -4   3    4.74    0.56
  -8  -4   3    3.10    0.45
  -8  -4   3    4.10    0.51
  -8  -4   3    4.21    0.51
   8  -4  -3    4.15    0.34
  -8  -4   3    4.28    0.51
   8   4  -3    4.16    0.48
  -8   4   3    4.48    0.22
  -8   4   3    3.26    0.49
   8   4  -3    3.25    0.45
  -8   4   3    4.21    0.52
  -8   4   3    3.25    0.49
   8   4  -3    2.93    0.48
  -8   4   3    4.06    0.58
   6  -4  -3    1.86    0.28
   6  -4  -3    1.10    0.33
   6  -4  -3    1.34    0.35
  -6  -4   3    1.88    0.37
  -6  -4   3    1.25    0.32
  -6  -4   3    1.55    0.35
  -6  -4   3    1.83    0.36
   6   4  -3    2.21    0.40
  -6   4   3    1.47    0.37
  -6   4   3    0.94    0.28
  -6   4   3    1.41    0.33
   6   4  -3    1.14    0.28
  -6   4   3    2.96    0.44
   6   4  -3    1.29    0.30
  -4  -4   3  135.42    4.43
  -4  -4   3  133.68    4.49
  -4  -4   3  132.81    4.06
   4  -4  -3  127.29    4.67
  -4  -4   3  126.49    4.23
   4  -4  -3  136.79    4.11
   4   4  -3  139.68    4.44
  -4   4   3  131.17    4.18
  -4   4   3  134.27    4.34
   4   4  -3  136.32    4.28
   4   4  -3  137.61    4.43
  -4   4   3  128.70    4.61
   4   4  -3  136.02    4.00
  -4   4   3  143.19    3.60
  -2  -4   3  292.52    8.75
  -2  -4   3  289.72    8.97
  -2  -4   3  289.82    9.02
   2  -4  -3  282.08    9.10
  -2  -4   3  288.42    8.00
  -2  -4   3  296.52    8.39
   2  -4  -3  278.64    9.20
   2  -4  -3  293.09    8.32
   2   4  -3  294.08    8.39
   2   4  -3  300.61    8.83
   2   4  -3  295.91    8.00
  -2   4   3  309.01    7.52
   2   4  -3  288.44    8.74
  -2   4   3  285.53    8.54
  -2   4   3  285.35    9.00
  -2   4   3  283.58    8.16
   0  -4  -3   77.07    3.09
   0  -4  -3   76.90    2.72
   0  -4   3   77.52    2.93
   0  -4   3   78.14    2.63
   0  -4   3   77.36    3.05
   0  -4   3   78.90    2.87
   0  -4  -3   74.10    3.06
   0   4  -3   80.25    2.70
   0   4   3   77.02    3.00
   0   4   3   81.98    2.70
   0   4  -3   84.05    2.99
   0   4  -3   77.44    2.58
   0   4   3   82.37    2.27
   0   4  -3   79.89    2.88
   2  -4   3    0.76    0.24
   2  -4   3   -0.04    0.14
   2  -4   3    0.06    0.15
  -2  -4  -3    0.03    0.14
  -2  -4  -3    0.19    0.16
  -2  -4  -3    0.10    0.16
   2  -4   3   -0.02    0.13
  -2   4  -3    0.43    0.22
  -2   4  -3    0.05    0.12
   2   4   3    0.10    0.12
   2   4   3    0.09    0.16
  -2   4  -3    0.15    0.17
   2   4   3    0.06    0.12
  -2   4  -3    0.22    0.15
  -4  -4  -3   27.87    1.39
   4  -4   3   27.75    1.29
  -4  -4  -3   27.42    1.54
   4  -4   3   27.61    1.37
   4  -4   3   26.98    1.46
  -4   4  -3   30.86    1.24
  -4   4  -3   26.31    1.45
   4   4   3   31.49    1.13
  -4   4  -3   28.25    1.29
  -4   4  -3   27.94    1.28
   4   4   3   28.22    1.12
  -4   4  -3   28.26    1.44
  -6  -4  -3  269.71    8.18
  -6  -4  -3  267.26    8.72
   6  -4   3  271.98    8.49
   6  -4   3  272.92    7.69
   6  -4   3  279.60    8.66
  -6   4  -3  284.25    7.80
  -6   4  -3  295.01    7.70
   6   4   3  283.82    7.46
  -6   4  -3  266.53    8.49
  -6   4  -3  270.77    7.78
  -6   4  -3  261.63    8.56
   6   4   3  289.30    7.83
  -6   4  -3  271.92    7.77
  -8  -4  -3  126.93    4.28
   8  -4   3  123.95    3.97
   8  -4   3  124.68    4.44
   8  -4   3  128.66    4.43
  -8  -4  -3  122.93    4.52
  -8   4  -3  133.31    3.81
  -8   4  -3  122.03    4.46
  -8   4  -3  126.96    4.05
  -8   4  -3  124.35    3.99
  -8   4  -3  120.16    4.41
   8   4   3  130.45    3.80
  -8   4  -3  135.70    3.78
 -10  -4  -3    1.56    0.43
 -10  -4  -3    1.86    0.43
  10  -4   3    1.56    0.37
  10  -4   3    2.13    0.45
 -10   4  -3    1.52    0.38
 -10   4  -3    1.84    0.39
 -10   4  -3    3.39    0.59
  10   4   3    2.12    0.38
 -10   4  -3    1.48    0.42
  12  -4   3    4.92    0.65
  12  -4   3    4.93    0.61
 -12  -4  -3    5.16    0.68
  12   4   3    6.23    0.61
 -12   4  -3    5.15    0.66
 -12   4  -3    5.13    0.59
 -12   4  -3    5.82    0.77
 -12   4  -3    5.48    0.74
  14  -4   3  104.77    4.04
  14  -4   3  106.67    3.60
 -14  -4  -3  103.56    3.85
 -14   4  -3  103.94    4.10
 -14   4  -3  104.40    3.57
 -14   4  -3   98.67    3.96
  14   4   3  113.12    3.53
 -14   4  -3  106.31    3.73
  16  -4   3  150.80    4.76
  16  -4   3  146.49    5.39
 -16  -4  -3  148.33    5.12
 -16  -4  -3  143.01    5.25
 -16   4  -3  144.77    5.45
 -16   4  -3  149.82    4.77
 -16   4  -3  145.53    5.28
 -16   4  -3  153.02    4.97
  16   4   3  150.94    4.69
  18  -4   3   11.76    1.10
 -18  -4  -3    9.46    1.01
 -18  -4  -3   11.63    1.04
  18  -4   3   12.99    0.99
 -18   4  -3   10.95    0.92
  18   4   3   10.95    0.91
 -18   4  -3   11.69    1.21
 -18   4  -3   12.46    1.11
 -18   4  -3   10.18    1.02
 -20  -4  -3    0.03    0.24
 -20  -4  -3   -0.04    0.23
  20  -4   3    0.10    0.27
  20  -4   3    0.29    0.27
 -20   4  -3   -0.06    0.22
 -20   4  -3    0.36    0.26
 -20   4  -3   -0.08    0.21
  20   4   3    0.45    0.29
 -20   4  -3    0.29    0.33
  22  -4   3   25.01    1.53
  22  -4   3   22.27    1.72
 -22  -4  -3   24.68    1.64
  22   4   3   22.28    1.45
 -22   4  -3   23.04    1.64
 -22   4  -3   24.43    1.83
 -22   4  -3   25.64    1.66
 -22   4  -3   20.62    1.38
  24  -4   3   94.01    3.63
 -24  -4  -3   94.69    3.89
  24  -4   3   88.57    4.17
  24   4   3   99.53    3.68
 -24   4  -3   95.58    4.31
 -24   4  -3   84.73    3.87
 -24   4  -3   91.24    3.81
 -24   4  -3   92.93    3.56
  26  -4   3   30.97    1.89
 -26   4  -3   31.91    2.07
 -26   4  -3   36.70    1.99
  26   4   3   34.59    1.97
 -26   4  -3   34.31    2.17
  28  -4   3    0.15    0.35
 -28   4  -3    0.33    0.36
  28   4   3   -0.26    0.32
  30  -4   3    0.89    0.54
  30   4   3    1.10    0.52
 -30   4  -3    0.07    0.39
  32  -4   3   37.91    2.34
  32   4   3   41.59    2.41
  34  -4   3   26.05    1.94
  34   4   3   24.89    1.92
  36  -4   3    1.28    0.70
  37   5  -3    4.22    0.93
 -35  -5   3    0.34    0.46
  35   5  -3    0.30    0.48
 -33  -5   3    8.34    1.23
  33   5  -3    9.51    1.21
 -31  -5   3   -0.13    0.30
  31   5  -3    0.24    0.35
 -29  -5   3   12.67    1.37
  29   5  -3   12.21    1.25
 -27  -5   3    2.14    0.62
 -27   5   3    1.29    0.55
  27   5  -3    0.64    0.39
 -27   5   3    0.48    0.44
 -25  -5   3   14.06    1.28
 -25  -5   3   18.26    1.45
 -25   5   3   15.26    1.45
  25   5  -3   16.74    1.42
 -25   5   3   16.27    1.29
 -25   5   3   15.35    1.57
 -25   5   3   14.56    1.36
  25   5  -3   14.60    1.21
 -23  -5   3    2.81    0.66
 -23  -5   3    5.44    0.87
  23  -5  -3    5.91    0.98
  23   5  -3    5.42    0.88
  23   5  -3    4.08    0.73
 -23   5   3    6.72    0.99
 -23   5   3    5.93    0.83
 -23   5   3    5.61    0.93
 -23   5   3    4.76    0.94
 -21  -5   3   10.25    1.09
 -21  -5   3    8.38    0.98
  21  -5  -3   10.23    1.16
  21  -5  -3    7.68    1.11
 -21   5   3    9.88    1.20
  21   5  -3    9.85    1.09
 -21   5   3    9.25    1.09
 -21   5   3   12.07    1.20
  21   5  -3    9.14    0.95
 -21   5   3   11.56    1.00
 -19  -5   3    6.15    0.85
  19  -5  -3    5.70    0.93
 -19  -5   3    6.23    0.83
  19  -5  -3    3.81    0.77
 -19   5   3    5.29    0.83
  19   5  -3    5.17    0.82
 -19   5   3    4.37    0.78
  19   5  -3    3.45    0.63
 -19   5   3    5.37    0.91
 -19   5   3    6.45    0.79
 -17  -5   3    1.70    0.50
  17  -5  -3    2.60    0.64
 -17  -5   3    1.82    0.48
  17  -5  -3    1.20    0.45
 -17   5   3    2.03    0.53
 -17   5   3    1.57    0.45
 -17   5   3    2.45    0.58
 -17   5   3    1.43    0.47
  17   5  -3    1.19    0.40
  17   5  -3    1.78    0.50
 -15  -5   3   24.58    1.55
 -15  -5   3   28.22    1.57
  15  -5  -3   28.85    1.78
  15  -5  -3   24.20    1.68
  15   5  -3   26.69    1.46
 -15   5   3   26.57    1.63
 -15   5   3   27.65    1.58
 -15   5   3   28.59    1.52
  15   5  -3   27.16    1.63
 -15   5   3   27.33    1.74
  13  -5  -3    1.35    0.45
  13  -5  -3    0.36    0.30
 -13  -5   3    0.42    0.25
 -13  -5   3    0.32    0.26
 -13  -5   3    0.35    0.24
 -13  -5   3    0.14    0.22
  13   5  -3    0.24    0.24
 -13   5   3    0.12    0.22
 -13   5   3    0.85    0.33
 -13   5   3    0.38    0.27
  13   5  -3    0.62    0.28
 -13   5   3    0.35    0.29
 -11  -5   3   20.84    1.21
 -11  -5   3   22.65    1.29
  11  -5  -3   20.59    1.46
  11  -5  -3   23.98    1.53
 -11  -5   3   22.66    1.25
 -11  -5   3   22.24    1.36
  11   5  -3   22.28    1.23
 -11   5   3   23.25    1.30
 -11   5   3   22.27    1.34
  11   5  -3   24.13    1.27
  11   5  -3   20.71    1.27
  11   5  -3   19.07    1.29
 -11   5   3   24.04    1.42
 -11   5   3   18.38    1.37
  -9  -5   3    0.12    0.17
   9  -5  -3   -0.08    0.16
   9  -5  -3    0.17    0.25
  -9  -5   3    0.02    0.20
  -9  -5   3    0.12    0.19
  -9  -5   3   -0.05    0.16
  -9   5   3    0.16    0.20
  -9   5   3    0.15    0.20
  -9   5   3    0.13    0.20
   9   5  -3    0.20    0.18
   9   5  -3   -0.07    0.16
   9   5  -3    0.02    0.17
  -9   5   3    0.02    0.18
   9   5  -3   -0.11    0.17
   7  -5  -3   35.96    1.93
  -7  -5   3   32.08    1.65
  -7  -5   3   35.99    1.69
  -7  -5   3   35.69    1.60
   7  -5  -3   35.43    1.94
  -7  -5   3   36.35    1.77
   7   5  -3   35.41    1.68
  -7   5   3   32.09    1.62
  -7   5   3   36.10    1.75
   7   5  -3   34.11    1.57
   7   5  -3   35.20    1.55
  -7   5   3   34.33    1.68
   7   5  -3   32.43    1.66
  -7   5   3   34.25    1.86
   7   5  -3   35.42    1.71
  -5  -5   3    2.60    0.46
  -5  -5   3    3.99    0.56
   5  -5  -3    3.82    0.45
   5  -5  -3    4.06    0.71
   5  -5  -3    3.89    0.65
  -5  -5   3    3.52    0.54
  -5  -5   3    3.66    0.54
  -5   5   3    3.07    0.54
   5   5  -3    4.70    0.60
   5   5  -3    3.69    0.54
   5   5  -3    3.20    0.51
   5   5  -3    3.31    0.49
  -5   5   3    3.81    0.56
  -5   5   3    2.49    0.54
   5   5  -3    3.80    0.50
  -5   5   3    3.11    0.52
   3  -5  -3   25.66    1.21
  -3  -5   3   22.58    1.31
  -3  -5   3   24.64    1.38
   3  -5  -3   25.43    1.54
  -3  -5   3   25.83    1.49
   3  -5  -3   22.96    1.51
  -3  -5   3   24.45    1.29
  -3   5   3   23.61    1.46
   3   5  -3   25.83    1.25
  -3   5   3   23.98    1.33
   3   5  -3   23.59    1.33
  -3   5   3   24.33    1.30
   3   5  -3   21.21    1.23
   3   5  -3   23.19    1.35
  -1  -5   3    9.00    0.71
   1  -5  -3    9.19    0.97
  -1  -5   3    8.05    0.74
   1  -5  -3    9.99    0.74
   1  -5  -3    8.88    0.87
  -1  -5   3    7.71    0.79
  -1  -5   3    9.06    0.87
   1   5  -3    9.92    0.75
   1   5  -3    7.66    0.72
   1   5  -3    9.79    0.73
  -1   5   3    8.82    0.84
   1   5  -3    8.09    0.81
  -1   5   3   10.50    0.75
  -1   5   3   10.15    0.81
   1  -5   3   31.13    1.44
  -1  -5  -3   32.11    1.79
   1  -5   3   28.93    1.59
  -1  -5  -3   25.83    1.62
  -1  -5  -3   28.51    1.44
   1  -5   3   26.41    1.65
   1  -5   3   29.75    1.54
   1   5   3   32.04    1.71
  -1   5  -3   31.75    1.41
  -1   5  -3   29.49    1.56
   1   5   3   30.16    1.52
  -1   5  -3   30.08    1.41
  -1   5  -3   32.01    1.65
   1   5   3   29.26    1.37
   3  -5   3   13.47    0.96
   3  -5   3   13.26    1.03
   3  -5   3   13.03    1.10
   3  -5   3   12.74    0.87
  -3  -5  -3   14.64    1.12
  -3  -5  -3   12.32    0.91
  -3  -5  -3   12.39    1.07
  -3   5  -3   11.59    0.83
  -3   5  -3   11.66    0.98
  -3   5  -3   12.73    0.81
   3   5   3   11.29    0.98
  -3   5  -3   12.71    0.86
  -3   5  -3   11.86    0.95
  -5  -5  -3    4.35    0.72
   5  -5   3    5.82    0.67
   5  -5   3    5.27    0.61
   5  -5   3    5.45    0.73
  -5  -5  -3    4.98    0.65
  -5   5  -3    5.68    0.64
   5   5   3    5.12    0.72
  -5   5  -3    6.10    0.62
  -5   5  -3    5.69    0.75
  -5   5  -3    5.19    0.70
  -5   5  -3    5.75    0.52
   7  -5   3   20.09    1.36
   7  -5   3   20.79    1.18
  -7  -5  -3   19.10    1.25
  -7  -5  -3   20.68    1.41
   7  -5   3   19.44    1.26
  -7   5  -3   18.97    1.33
  -7   5  -3   21.60    1.23
  -7   5  -3   21.16    1.36
  -7   5  -3   21.03    1.17
   9  -5   3    0.17    0.24
  -9  -5  -3   -0.13    0.19
  -9  -5  -3    0.24    0.26
   9  -5   3    0.31    0.23
  -9   5  -3    0.01    0.20
  -9   5  -3    0.27    0.25
  -9   5  -3   -0.11    0.17
   9   5   3    0.12    0.16
  -9   5  -3   -0.11    0.16
 -11  -5  -3   31.80    1.86
  11  -5   3   32.43    1.79
 -11  -5  -3   32.29    1.78
  11  -5   3   31.86    1.60
 -11   5  -3   33.97    1.91
 -11   5  -3   31.76    1.57
  11   5   3   36.06    1.54
 -11   5  -3   32.61    1.70
 -11   5  -3   32.84    1.90
  13  -5   3    0.69    0.35
  13  -5   3    0.32    0.26
 -13  -5  -3    0.32    0.29
 -13   5  -3    1.29    0.47
 -13   5  -3    0.00    0.20
 -13   5  -3   -0.01    0.25
  13   5   3    0.17    0.22
 -13   5  -3    0.77    0.38
  15  -5   3   21.18    1.48
 -15  -5  -3   21.25    1.45
 -15  -5  -3   20.02    1.45
 -15   5  -3   20.00    1.51
 -15   5  -3   21.17    1.54
 -15   5  -3   19.41    1.23
  15   5   3   20.42    1.22
 -15   5  -3   20.69    1.38
 -17  -5  -3    3.88    0.75
 -17  -5  -3    5.37    0.86
  17  -5   3    6.04    0.88
 -17   5  -3    4.22    0.67
 -17   5  -3    4.93    0.80
  17   5   3    5.86    0.73
 -17   5  -3    6.10    0.98
 -17   5  -3    4.67    0.85
 -19  -5  -3   13.66    1.23
  19  -5   3   11.58    1.22
 -19   5  -3   11.18    1.25
  19   5   3   12.45    1.02
 -19   5  -3   11.93    1.34
 -19   5  -3   12.34    1.02
 -19   5  -3   11.36    1.16
 -21  -5  -3    4.10    0.82
  21  -5   3    3.94    0.74
  21  -5   3    3.41    0.77
 -21   5  -3    2.50    0.66
  21   5   3    4.19    0.72
 -21   5  -3    3.27    0.80
 -21   5  -3    2.86    0.62
 -21   5  -3    3.65    0.87
  23  -5   3    6.99    0.97
 -23   5  -3    7.93    1.15
  23   5   3    7.73    0.97
 -23   5  -3    6.71    0.89
 -23   5  -3    6.99    1.04
  25  -5   3    9.41    1.12
  25   5   3    9.50    1.10
 -25   5  -3    7.56    0.98
 -25   5  -3    6.46    1.06
  27  -5   3    1.86    0.64
  27   5   3    1.35    0.56
  29   5   3    2.01    0.67
  31   5   3   -0.06    0.40
  33   5   3    9.84    1.34
  34   6  -3    1.14    0.60
  32   6  -3    6.36    1.07
  30   6  -3   18.52    1.58
  28   6  -3   33.24    2.05
  26   6  -3    7.23    1.02
  24  -6  -3    3.02    0.84
  24   6  -3    2.46    0.62
  22  -6  -3   20.99    1.78
 -22   6   3   18.58    1.59
 -22   6   3   21.11    1.66
  22   6  -3   24.48    1.56
 -20  -6   3   68.06    3.21
  20  -6  -3   66.12    3.43
  20   6  -3   71.31    3.29
 -20   6   3   67.20    3.27
 -20   6   3   72.71    3.25
 -20   6   3   70.61    3.01
  20   6  -3   65.94    2.87
  18  -6  -3   28.51    2.02
 -18  -6   3   31.37    1.94
  18   6  -3   29.47    1.70
 -18   6   3   28.20    2.02
 -18   6   3   32.50    1.79
  18   6  -3   30.98    1.94
 -18   6   3   28.39    1.88
 -18   6   3   28.43    1.83
 -16  -6   3    2.87    0.68
  16  -6  -3    3.10    0.74
  16   6  -3    2.44    0.55
 -16   6   3    2.38    0.61
 -16   6   3    2.20    0.64
 -16   6   3    2.81    0.60
  16   6  -3    2.50    0.64
  16   6  -3    2.11    0.55
 -16   6   3    1.51    0.51
 -14  -6   3   17.24    1.33
  14  -6  -3   16.59    1.46
  14  -6  -3   15.49    1.41
 -14   6   3   17.85    1.37
  14   6  -3   19.82    1.27
 -14   6   3   17.23    1.23
  14   6  -3   16.79    1.33
  14   6  -3   19.31    1.36
 -14   6   3   19.05    1.50
 -14   6   3   15.82    1.28
 -12  -6   3   94.52    3.67
  12  -6  -3   95.89    4.07
  12  -6  -3   92.46    4.07
 -12  -6   3   88.49    3.34
 -12   6   3   91.90    3.59
 -12   6   3   94.02    3.52
 -12   6   3   91.64    3.73
  12   6  -3   92.70    3.66
  12   6  -3   95.10    3.70
  12   6  -3   88.19    3.31
 -12   6   3   88.94    3.93
 -10  -6   3   70.86    2.95
 -10  -6   3   70.01    2.97
  10  -6  -3   70.30    3.29
 -10  -6   3   70.61    2.82
 -10  -6   3   72.00    2.75
  10  -6  -3   67.41    3.27
 -10   6   3   68.15    2.97
  10   6  -3   69.56    2.98
  10   6  -3   69.14    2.68
  10   6  -3   73.38    2.82
 -10   6   3   64.08    2.85
 -10   6   3   68.60    2.82
  10   6  -3   69.07    2.93
 -10   6   3   66.16    3.16
   8  -6  -3   11.99    1.25
  -8  -6   3   13.20    1.07
  -8  -6   3   13.66    1.12
  -8  -6   3   13.01    1.01
   8  -6  -3   12.24    1.18
  -8   6   3   12.28    1.15
   8   6  -3   13.36    1.07
  -8   6   3   13.06    1.07
  -8   6   3   12.51    1.01
   8   6  -3   13.21    0.97
   8   6  -3   12.65    1.00
   8   6  -3   13.04    0.96
   8   6  -3   14.03    1.09
  -8   6   3   12.93    1.06
  -6  -6   3   11.47    0.95
   6  -6  -3   10.54    1.16
  -6  -6   3   10.34    0.99
  -6  -6   3   10.06    0.85
  -6  -6   3   10.67    0.92
   6  -6  -3   10.81    1.13
  -6   6   3   11.30    0.96
  -6   6   3   11.15    1.06
  -6   6   3   10.97    0.95
  -6   6   3   11.33    0.95
   6   6  -3   10.54    0.86
   6   6  -3   10.64    0.92
   6   6  -3   10.57    0.94
   6   6  -3   11.10    0.88
   6   6  -3   11.72    0.96
  -4  -6   3   46.62    2.15
  -4  -6   3   47.27    2.06
   4  -6  -3   49.05    2.53
   4  -6  -3   48.37    2.55
  -4  -6   3   49.42    2.28
  -4  -6   3   49.15    2.44
  -4  -6   3   50.67    2.34
   4   6  -3   51.16    2.33
   4   6  -3   48.14    2.17
   4   6  -3   50.04    2.29
  -4   6   3   49.65    2.21
   4   6  -3   47.73    2.07
   4   6  -3   48.41    2.04
  -4   6   3   47.10    2.21
  -4   6   3   45.78    2.41
  -4   6   3   46.96    2.23
  -2  -6   3  116.78    4.59
  -2  -6   3  114.50    3.90
   2  -6  -3  119.88    4.72
   2  -6  -3  110.10    4.63
  -2  -6   3  121.58    4.11
  -2  -6   3  115.53    4.32
  -2  -6   3  119.87    4.43
   2   6  -3  114.47    4.31
  -2   6   3  111.05    4.10
   2   6  -3  121.43    4.00
   2   6  -3  124.93    4.12
  -2   6   3  118.70    4.59
   2   6  -3  118.53    4.38
  -2   6   3  125.25    4.19
   0  -6   3   48.72    2.29
   0  -6  -3   45.96    2.44
   0  -6   3   45.68    1.97
   0  -6  -3   46.24    2.04
   0  -6   3   45.15    2.41
   0  -6  -3   46.55    2.47
   0  -6   3   42.38    2.17
   0   6  -3   44.30    2.21
   0   6  -3   43.65    1.97
   0   6   3   43.88    2.12
   0   6  -3   48.16    2.27
   0   6   3   43.47    2.33
   2  -6   3    6.43    0.71
   2  -6   3    6.63    0.95
   2  -6   3    6.86    0.79
  -2  -6  -3    6.40    0.94
   2  -6   3    6.35    0.85
  -2  -6  -3    5.33    0.85
  -2  -6  -3    5.86    0.71
  -2   6  -3    7.59    0.91
  -2   6  -3    6.22    0.69
  -2   6  -3    6.09    0.80
  -2   6  -3    5.20    0.68
   2   6   3    6.70    0.82
   2   6   3    7.51    0.94
  -4  -6  -3   21.48    1.60
   4  -6   3   25.16    1.37
  -4  -6  -3   25.61    1.47
  -4  -6  -3   24.40    1.69
   4  -6   3   23.91    1.51
  -4   6  -3   23.86    1.38
   4   6   3   22.58    1.58
   4   6   3   22.55    1.43
  -4   6  -3   24.27    1.58
  -4   6  -3   23.75    1.54
  -4   6  -3   24.59    1.34
  -6  -6  -3  100.56    4.28
   6  -6   3  105.08    4.12
  -6  -6  -3  106.62    3.94
   6  -6   3  110.91    3.67
   6   6   3  101.06    4.23
  -6   6  -3  103.97    4.15
  -6   6  -3  113.93    3.71
  -6   6  -3  100.97    3.72
  -6   6  -3  107.28    4.20
   8  -6   3   55.25    2.28
   8  -6   3   53.70    2.56
  -8  -6  -3   52.68    2.47
  -8  -6  -3   56.11    2.76
  -8   6  -3   51.08    2.59
  -8   6  -3   52.43    2.35
  -8   6  -3   50.89    2.20
  -8   6  -3   53.05    2.65
   8   6   3   49.18    2.58
  10  -6   3    9.79    1.03
  10  -6   3    8.95    0.89
 -10  -6  -3    9.66    1.04
 -10  -6  -3    9.60    1.12
 -10   6  -3    9.86    0.89
 -10   6  -3    8.54    1.08
 -10   6  -3    9.89    1.10
 -10   6  -3   11.25    1.04
  12  -6   3   11.98    1.00
  12  -6   3   11.37    1.09
 -12  -6  -3   13.10    1.22
 -12  -6  -3    9.29    1.05
 -12   6  -3   11.64    1.22
 -12   6  -3   11.06    1.09
 -12   6  -3   10.23    1.21
 -14  -6  -3   58.13    2.91
  14  -6   3   60.24    2.90
 -14  -6  -3   57.99    2.80
 -14   6  -3   57.58    2.97
 -14   6  -3   59.84    2.70
 -14   6  -3   54.42    2.92
  16  -6   3   45.96    2.53
 -16  -6  -3   47.92    2.53
 -16   6  -3   46.65    2.40
 -16   6  -3   45.96    2.63
 -16   6  -3   45.80    2.64
 -18   6  -3   14.09    1.35
 -18   6  -3   15.33    1.46
 -20   6  -3    3.56    0.80
  29   7  -3   -0.19    0.46
  27   7  -3    0.19    0.47
  25   7  -3    0.71    0.47
  23   7  -3    0.33    0.44
  21   7  -3   -0.20    0.31
  19   7  -3   -0.07    0.31
  17  -7  -3    0.67    0.53
  17   7  -3    0.29    0.34
 -17   7   3    0.41    0.40
 -17   7   3    0.14    0.38
 -15  -7   3    0.76    0.45
  15  -7  -3    1.06    0.53
  15   7  -3    2.86    0.70
 -15   7   3    0.65    0.43
 -15   7   3    0.78    0.45
  15   7  -3    0.95    0.46
  15   7  -3    0.37    0.30
 -13  -7   3    1.74    0.58
  13  -7  -3    2.22    0.73
  13   7  -3    1.03    0.46
  13   7  -3    1.29    0.47
 -13   7   3    0.52    0.37
 -13   7   3    1.77    0.57
  13   7  -3    1.77    0.50
  13   7  -3    0.94    0.47
 -13   7   3    1.19    0.46
 -11  -7   3    0.47    0.34
 -11  -7   3    0.31    0.40
  11  -7  -3    0.92    0.52
  11   7  -3    0.62    0.38
  11   7  -3    0.41    0.33
  11   7  -3    0.40    0.37
 -11   7   3    0.50    0.38
 -11   7   3    0.76    0.38
 -11   7   3   -0.16    0.29
  11   7  -3    0.32    0.31
  -9  -7   3    0.13    0.30
   9  -7  -3    0.36    0.41
  -9  -7   3   -0.10    0.30
   9   7  -3    0.09    0.30
  -9   7   3    0.08    0.25
  -9   7   3    0.25    0.29
   9   7  -3    0.29    0.31
  -9   7   3    0.48    0.39
   9   7  -3    0.19    0.33
   9   7  -3    0.21    0.28
  -9   7   3    0.48    0.39
   7  -7  -3    2.67    0.72
  -7  -7   3    3.43    0.75
  -7  -7   3    2.45    0.55
  -7  -7   3    3.09    0.67
  -7   7   3    2.91    0.66
   7   7  -3    2.68    0.63
  -7   7   3    2.58    0.62
  -7   7   3    2.41    0.66
  -7   7   3    3.05    0.65
   7   7  -3    3.05    0.60
   7   7  -3    2.05    0.52
   7   7  -3    3.72    0.73
   5  -7  -3    0.29    0.36
  -5  -7   3    0.80    0.41
  -5  -7   3    0.31    0.39
  -5   7   3    0.45    0.34
  -5   7   3    0.87    0.43
   5   7  -3    0.19    0.29
  -5   7   3    1.37    0.50
   5   7  -3    0.53    0.38
   5   7  -3    1.17    0.47
  -3  -7   3    0.32    0.33
  -3  -7   3    0.33    0.35
   3  -7  -3    0.01    0.34
   3   7  -3    0.16    0.29
   3   7  -3    0.31    0.33
  -3   7   3   -0.03    0.24
  -3   7   3    0.07    0.26
  -3   7   3    0.13    0.28
   3   7  -3    0.19    0.29
   1  -7  -3    1.27    0.56
  -1  -7   3    1.32    0.49
  -1  -7   3    1.85    0.62
   1   7  -3    1.27    0.48
   1   7  -3    0.92    0.45
  -1   7   3    1.59    0.56
  -1   7   3    1.00    0.44
   1   7  -3    1.10    0.40
   1  -7   3    1.42    0.53
   1  -7   3    1.37    0.56
  -1  -7  -3    0.88    0.48
  -1   7  -3    2.35    0.56
   1   7   3    1.81    0.52
  -1   7  -3    2.00    0.60
  -1   7  -3    1.98    0.60
   1   7   3    1.73    0.58
  -3  -7  -3    1.30    0.57
   3  -7   3    0.85    0.44
  -3   7  -3    1.37    0.47
   3   7   3    0.83    0.42
  -3   7  -3    0.80    0.44
   3   7   3    0.98    0.42
  -3   7  -3    2.44    0.65
  -5  -7  -3    0.28    0.37
  -5  -7  -3    0.14    0.33
  -5   7  -3    0.14    0.34
   5   7   3   -0.01    0.25
   5   7   3    0.22    0.35
  -5   7  -3    0.33    0.33
  -5   7  -3    0.17    0.35
  -7  -7  -3    0.47    0.42
  -7  -7  -3    0.03    0.32
  -7   7  -3   -0.03    0.28
  -7   7  -3    0.10    0.32
  -7   7  -3    0.10    0.33
   7   7   3    0.28    0.29
  -9  -7  -3    0.82    0.52
  -9  -7  -3    0.48    0.40
  -9   7  -3    0.21    0.41
  -9   7  -3    0.30    0.40
  -9   7  -3    0.15    0.34
 -11  -7  -3    1.02    0.57
 -11  -7  -3    1.26    0.51
 -11   7  -3    1.09    0.52
 -11   7  -3    1.06    0.47
 -11   7  -3    0.70    0.52
 -13   7  -3    0.68    0.47
 -15   7  -3    0.12    0.42
 -12   8   3    2.61    0.72
 -10   8   3    5.03    0.89
  -8   8   3   10.01    1.16
  -6   8   3   16.38    1.41
  -4  -8   3    6.38    1.13
  -4   8   3    7.82    1.06
  -2  -8   3    2.39    0.80
   2  -8  -3    3.31    0.91
  -2   8   3    2.84    0.70
   0  -8  -3   10.00    1.44
   0   8   3   12.49    1.31
  -2  -8  -3   19.08    1.79
  -2   8  -3   19.17    1.61
  -4  -8  -3    9.28    1.37
  -6  -8  -3    2.51    0.79
  -8  -8  -3    7.63    1.27
  -5   9   3    0.01    0.46
  -3   9   3    6.11    1.10
  -1   9   3    4.34    0.98
   1   9   3   -0.24    0.44
 -44   0   4    1.68    0.69
  44   0  -4    2.86    0.85
  42   0  -4    2.52    0.78
 -42   0   4    1.98    0.71
  40   0  -4   55.25    2.84
 -40   0   4   50.78    2.79
 -38   0   4   82.39    3.64
  38   0  -4   78.80    3.52
 -36   0   4   35.72    2.26
 -36   0   4   36.45    2.47
 -36   0   4   38.25    2.19
  36   0  -4   30.31    1.93
  34   0  -4    3.53    0.71
 -34   0   4    2.02    0.63
 -34   0   4    1.31    0.49
 -34   0   4    1.85    0.58
 -34   0   4    1.52    0.65
 -32   0   4   40.93    2.23
 -32   0   4   36.62    2.11
  32   0  -4   37.75    2.46
 -32   0   4   44.44    2.33
  32   0  -4   36.84    1.99
 -32   0   4   42.83    2.53
 -30   0   4  193.78    6.10
 -30   0   4  200.73    6.74
  30   0  -4  194.00    6.14
 -30   0   4  199.13    7.18
 -30   0   4  198.68    6.54
  30   0  -4  195.51    6.16
  30   0  -4  193.15    7.28
 -30   0   4  194.47    6.50
 -28   0   4  149.58    4.88
  28   0  -4  147.16    5.85
 -28   0   4  150.20    5.23
 -28   0   4  156.79    5.79
 -28   0   4  162.82    5.36
  28   0  -4  150.38    4.92
  28   0  -4  158.36    4.99
 -28   0   4  151.66    5.42
  26   0  -4   16.03    1.07
  26   0  -4   17.28    1.03
 -26   0   4   16.66    0.99
 -26   0   4   16.66    1.22
  26   0  -4   17.18    1.38
 -26   0   4   14.32    1.13
 -26   0   4   17.65    1.34
 -26   0   4   16.66    1.21
 -24   0   4   30.32    1.66
 -24   0   4   32.40    1.43
 -24   0   4   28.79    1.64
  24   0  -4   30.02    1.50
  24   0  -4   30.88    1.86
 -24   0   4   28.89    1.62
 -24   0   4   32.46    1.81
  24   0  -4   31.81    1.45
  22   0  -4  279.30    9.24
  22   0  -4  284.63    7.91
 -22   0   4  275.73    8.10
 -22   0   4  277.04    9.00
 -22   0   4  279.21    8.46
  22   0  -4  276.33    8.14
 -22   0   4  289.52    8.28
 -22   0   4  286.68    8.72
  20   0  -4  425.02   11.69
  20   0  -4  407.13   12.99
 -20   0   4  413.24   12.69
 -20   0   4  420.79   11.59
  20   0  -4  422.82   11.22
 -20   0   4  412.59   12.31
 -20   0   4  407.38   11.94
 -20   0   4  423.59   11.65
 -18   0   4   81.93    2.95
  18   0  -4   83.81    2.84
  18   0  -4   83.79    3.32
 -18   0   4   85.70    2.82
 -18   0   4   88.59    3.12
 -18   0   4   85.56    3.14
  18   0  -4   87.97    2.81
 -16   0   4   39.63    1.64
  16   0  -4   38.28    1.53
 -16   0   4   39.52    1.74
  16   0  -4   37.75    1.49
 -16   0   4   38.69    1.51
 -16   0   4   39.77    1.74
  16   0  -4   40.68    1.36
  16   0  -4   39.15    1.83
 -14   0   4  333.43   10.33
 -14   0   4  342.57    9.88
  14   0  -4  347.59   10.64
  14   0  -4  355.20    9.22
  14   0  -4  349.63    9.72
  14   0  -4  353.80    9.98
  12   0  -4  642.10   17.87
 -12   0   4  616.59   16.48
 -12   0   4  629.69   17.80
  12   0  -4  669.89   18.05
 -12   0   4  617.45   18.08
  12   0  -4  618.51   17.10
 -12   0   4  610.33   17.18
 -12   0   4  626.23   16.16
  12   0  -4  630.59   18.55
 -10   0   4  479.68   13.66
  10   0  -4  478.52   14.16
 -10   0   4  471.00   12.35
 -10   0   4  473.62   13.80
 -10   0   4  466.51   13.17
  10   0  -4  474.13   13.66
 -10   0   4  473.66   12.59
  10   0  -4  502.98   13.74
  10   0  -4  493.65   13.16
  -8   0   4   27.26    1.04
   8   0  -4   29.45    0.96
   8   0  -4   28.23    1.13
  -8   0   4   27.46    0.99
  -8   0   4   26.04    0.98
  -8   0   4   29.28    1.17
   8   0  -4   28.41    1.01
  -8   0   4   27.38    1.21
   8   0  -4   27.91    1.11
  -8   0   4   28.42    1.18
  -6   0   4  184.64    4.91
  -6   0   4  185.67    5.56
  -6   0   4  185.78    4.92
  -6   0   4  181.79    5.36
   6   0  -4  190.92    4.87
  -6   0   4  180.89    5.49
   6   0  -4  188.61    5.33
   6   0  -4  179.21    5.50
  -6   0   4  183.49    5.27
   6   0  -4  179.86    5.28
  -4   0   4  889.53   25.00
   4   0  -4  862.01   25.48
  -4   0   4  861.32   22.59
   4   0  -4  887.82   23.50
  -4   0   4  852.12   24.21
  -4   0   4  874.50   25.45
  -4   0   4  891.10   22.15
   2   0  -4  883.53   24.68
  -2   0   4  926.41   23.31
  -2   0   4  922.91   25.44
   2   0  -4  943.40   26.90
  -2   0   4  939.18   26.82
  -2   0   4  907.24   24.44
   0   0  -4   88.94    2.83
   0   0  -4   90.62    2.68
   0   0   4   89.48    2.84
   0   0   4   94.46    2.66
   0   0   4   93.51    2.84
   0   0   4   93.05    2.53
   0   0   4   94.18    2.81
   0   0   4   88.15    2.61
   2   0   4   41.36    1.43
   2   0   4   43.73    1.52
   2   0   4   44.82    1.37
   2   0   4   44.04    1.39
   2   0   4   45.49    1.60
  -2   0  -4   44.33    1.49
  -2   0  -4   42.47    1.55
  -4   0  -4  423.90   12.34
  -4   0  -4  426.54   11.74
  -4   0  -4  424.90   11.17
   4   0   4  419.48   11.11
  -4   0  -4  427.85   11.31
   4   0   4  436.40   11.98
   6   0   4  826.94   21.95
   6   0   4  792.45   20.33
  -6   0  -4  774.96   21.39
  -6   0  -4  780.32   20.51
  -6   0  -4  776.84   22.65
  -6   0  -4  801.98   20.67
  -8   0  -4  203.12    5.89
  -8   0  -4  207.92    6.04
   8   0   4  205.87    5.80
   8   0   4  211.47    6.07
  -8   0  -4  206.25    6.48
  -8   0  -4  213.44    6.08
  -8   0  -4  206.32    5.81
 -10   0  -4   40.91    1.62
 -10   0  -4   40.97    1.54
 -10   0  -4   42.18    1.64
  10   0   4   41.95    1.64
 -10   0  -4   42.52    1.86
 -10   0  -4   42.18    1.68
  10   0   4   43.02    1.55
 -12   0  -4  106.75    3.46
 -12   0  -4  110.84    3.42
 -12   0  -4  104.29    3.46
 -12   0  -4  109.08    3.45
  12   0   4  102.90    3.39
 -12   0  -4  108.59    3.88
  14   0   4  376.70   10.48
 -14   0  -4  391.16   11.03
 -14   0  -4  390.66   10.66
 -14   0  -4  372.92   11.76
 -14   0  -4  380.56   10.83
 -14   0  -4  391.28   10.53
 -16   0  -4  281.47    8.32
  16   0   4  285.42    8.22
 -16   0  -4  289.83    9.29
 -16   0  -4  282.53    8.34
 -16   0  -4  298.88    8.55
 -16   0  -4  298.51    8.13
 -16   0  -4  290.16    8.42
 -18   0  -4   23.74    1.09
  18   0   4   25.88    1.40
 -18   0  -4   23.98    1.20
 -18   0  -4   22.18    1.33
 -18   0  -4   24.01    1.40
 -18   0  -4   25.96    1.28
 -18   0  -4   24.89    1.60
 -20   0  -4   18.08    1.06
 -20   0  -4   18.21    0.95
 -20   0  -4   18.28    1.24
 -20   0  -4   16.42    1.17
 -20   0  -4   17.12    1.37
  20   0   4   16.50    1.16
 -20   0  -4   18.27    1.09
 -22   0  -4  147.28    5.08
 -22   0  -4  150.73    5.14
 -22   0  -4  160.72    5.86
  22   0   4  152.21    5.04
 -22   0  -4  150.51    4.92
 -24   0  -4  203.76    6.28
  24   0   4  190.12    6.29
 -24   0  -4  211.24    7.34
 -24   0  -4  192.25    6.39
  24   0   4  203.66    7.43
 -24   0  -4  190.93    6.42
 -26   0  -4   23.14    1.58
  26   0   4   22.17    1.53
 -26   0  -4   24.78    1.42
 -26   0  -4   25.08    1.89
 -26   0  -4   24.06    1.62
  26   0   4   25.70    1.96
 -28   0  -4    1.78    0.67
 -28   0  -4    3.20    0.75
  28   0   4    2.96    0.69
 -30   0  -4   33.70    2.09
  30   0   4   27.65    1.86
  32   0   4   96.55    4.06
  34   0   4   33.70    2.19
  36   0   4    1.71    0.68
  45  -1  -4    2.49    0.85
 -43  -1   4    1.78    0.73
  43  -1  -4    0.99    0.62
  43   1  -4    1.23    0.64
  41  -1  -4    0.55    0.49
 -41  -1   4    0.48    0.50
  41   1  -4    0.03    0.43
 -41   1   4    0.26    0.47
  39  -1  -4   28.45    1.92
 -39  -1   4   26.09    1.90
  39   1  -4   25.99    1.86
 -39   1   4   30.89    2.00
  37  -1  -4   18.49    1.48
 -37  -1   4   19.42    1.58
  37   1  -4   20.59    1.56
 -37   1   4   15.59    1.40
 -37   1   4   20.34    1.70
 -35  -1   4    2.62    0.74
 -35  -1   4    3.14    0.73
  35  -1  -4    2.22    0.63
 -35  -1   4    1.46    0.63
 -35   1   4    1.20    0.54
 -35   1   4    3.05    0.70
  35   1  -4    2.71    0.64
 -35   1   4    3.39    0.86
 -35   1   4    0.81    0.47
  33  -1  -4   -0.06    0.25
 -33  -1   4    0.63    0.42
 -33  -1   4    0.20    0.38
 -33  -1   4    1.10    0.42
 -33  -1   4    0.28    0.33
 -33   1   4    0.24    0.36
 -33   1   4    0.34    0.32
 -33   1   4    0.09    0.36
  33   1  -4    1.44    0.47
 -33   1   4    0.50    0.38
  33   1  -4   -0.14    0.22
 -31  -1   4   30.38    1.90
  31  -1  -4   33.56    2.23
  31  -1  -4   28.86    1.67
 -31  -1   4   28.58    1.82
 -31  -1   4   29.38    1.76
 -31  -1   4   28.68    2.00
 -31  -1   4   30.51    1.66
  31   1  -4   25.93    1.64
 -31   1   4   30.27    1.90
  31   1  -4   30.73    2.13
 -31   1   4   33.10    1.97
 -31   1   4   30.00    1.80
  31   1  -4   30.79    1.69
 -31   1   4   30.12    2.06
 -29  -1   4   69.23    3.31
  29  -1  -4   71.02    2.79
  29  -1  -4   70.16    3.45
 -29  -1   4   68.24    3.05
 -29  -1   4   66.86    2.95
 -29  -1   4   68.50    2.77
 -29  -1   4   71.61    3.06
 -29   1   4   72.16    3.02
 -29   1   4   71.62    3.09
  29   1  -4   67.88    3.37
  29   1  -4   68.38    2.81
  29   1  -4   69.73    2.83
 -29   1   4   72.83    3.40
 -29   1   4   68.40    3.10
 -27  -1   4    0.18    0.21
 -27  -1   4    0.30    0.26
 -27  -1   4    0.13    0.21
  27  -1  -4    0.09    0.21
 -27  -1   4    0.19    0.23
  27  -1  -4    0.35    0.33
 -27  -1   4    0.42    0.32
  27   1  -4    0.19    0.24
  27   1  -4    0.07    0.22
 -27   1   4    0.21    0.29
 -27   1   4    0.15    0.31
  27   1  -4    0.83    0.40
 -27   1   4    0.31    0.28
 -27   1   4    0.10    0.24
  25  -1  -4    7.98    0.75
  25  -1  -4    7.29    0.61
 -25  -1   4    8.57    0.96
 -25  -1   4    8.81    0.86
 -25  -1   4    9.03    0.93
 -25  -1   4    7.85    0.89
  25  -1  -4    7.77    0.99
 -25  -1   4    8.21    0.72
 -25   1   4    6.64    0.85
  25   1  -4    8.36    0.75
  25   1  -4    8.41    0.81
  25   1  -4    8.28    0.98
 -25   1   4    8.35    1.00
 -25   1   4    7.58    0.87
 -25   1   4    8.19    0.88
  23  -1  -4   12.61    0.87
 -23  -1   4   15.66    1.10
 -23  -1   4   13.76    1.01
 -23  -1   4   13.63    0.92
  23  -1  -4   14.01    0.82
 -23  -1   4   13.20    1.08
 -23  -1   4   15.31    1.11
  23  -1  -4   13.05    1.16
 -23   1   4   14.09    1.08
  23   1  -4   14.52    0.96
 -23   1   4   14.19    1.06
  23   1  -4   12.07    0.91
 -23   1   4   17.65    1.26
  23   1  -4   12.66    1.11
 -23   1   4   13.83    1.04
  21  -1  -4  127.71    4.90
 -21  -1   4  138.16    4.30
 -21  -1   4  139.72    4.53
  21  -1  -4  138.22    4.08
 -21  -1   4  109.70    4.55
 -21  -1   4  130.32    4.34
 -21  -1   4  129.80    4.49
  21   1  -4  129.47    4.29
 -21   1   4  135.10    4.48
 -21   1   4  131.93    4.60
 -21   1   4  136.58    4.41
  21   1  -4  136.07    4.19
 -21   1   4  133.89    4.78
  19  -1  -4   59.58    2.06
 -19  -1   4   57.90    2.34
  19  -1  -4   60.48    2.14
  19  -1  -4   58.88    2.02
  19  -1  -4   57.54    2.58
 -19  -1   4   56.68    2.34
 -19  -1   4   58.42    2.19
 -19  -1   4   56.17    2.24
  19   1  -4   56.76    2.20
 -19   1   4   56.01    2.46
 -19   1   4   58.52    2.30
  19   1  -4   56.25    2.12
 -19   1   4   57.09    2.33
 -19   1   4   52.44    2.34
  17  -1  -4   10.26    0.85
 -17  -1   4   11.18    0.83
 -17  -1   4   10.66    0.72
 -17  -1   4   12.46    0.85
  17  -1  -4   10.94    0.66
 -17  -1   4   10.41    0.78
  17  -1  -4    9.60    0.63
  17  -1  -4   11.92    0.66
  17   1  -4    9.83    0.71
 -17   1   4   11.05    0.83
 -17   1   4   13.08    0.87
 -17   1   4    9.99    0.76
  17   1  -4   10.41    0.70
 -17   1   4    9.07    0.77
 -15  -1   4    4.52    0.53
  15  -1  -4    5.29    0.42
 -15  -1   4    5.62    0.52
  15  -1  -4    7.26    0.64
 -15  -1   4    6.14    0.51
  15  -1  -4    5.00    0.42
 -15  -1   4    5.24    0.58
 -15  -1   4    5.75    0.50
  15  -1  -4    6.90    0.47
 -15   1   4    6.50    0.60
 -15   1   4    5.48    0.59
 -15   1   4    6.03    0.56
 -15   1   4    4.62    0.52
  15   1  -4    5.14    0.52
  15   1  -4    5.78    0.49
 -13  -1   4  185.55    5.41
  13  -1  -4  179.66    5.10
 -13  -1   4  171.36    5.47
 -13  -1   4  172.64    5.01
  13  -1  -4  184.00    5.39
  13  -1  -4  179.80    4.84
  13  -1  -4  175.35    5.72
 -13  -1   4  174.89    5.44
 -13  -1   4  170.73    5.23
 -13  -1   4  173.10    4.97
  13   1  -4  174.10    5.27
  13   1  -4  176.12    4.98
 -13   1   4  177.43    5.52
 -13   1   4  176.22    5.09
 -13   1   4  172.59    5.31
  11  -1  -4  206.04    6.21
 -11  -1   4  202.07    6.08
 -11  -1   4  212.33    5.70
 -11  -1   4  206.85    6.26
 -11  -1   4  204.98    6.18
  11  -1  -4  203.77    6.49
  11  -1  -4  214.66    5.53
 -11  -1   4  205.21    5.68
 -11  -1   4  208.06    6.03
  11  -1  -4  212.09    5.88
 -11   1   4  196.59    6.26
 -11   1   4  197.83    5.76
  11   1  -4  207.93    5.69
  11   1  -4  211.00    6.06
 -11   1   4  216.88    6.56
 -11   1   4  203.00    6.05
  11   1  -4  209.24    6.17
   9  -1  -4    0.68    0.18
  -9  -1   4    0.78    0.21
   9  -1  -4    0.76    0.18
  -9  -1   4    0.56    0.16
   9  -1  -4    0.67    0.13
  -9  -1   4    1.19    0.17
   9  -1  -4    0.94    0.23
  -9  -1   4    0.41    0.18
  -9   1   4    0.78    0.14
   9   1  -4    0.94    0.16
  -9   1   4    0.50    0.16
   9   1  -4    0.73    0.15
  -9   1   4    1.17    0.21
   9   1  -4    0.92    0.20
   9   1  -4    1.07    0.24
  -9   1   4    2.06    0.33
  -9   1   4    0.71    0.20
   7  -1  -4   15.41    0.77
   7  -1  -4   17.30    0.74
  -7  -1   4   15.85    0.56
   7  -1  -4   15.32    0.57
  -7  -1   4   14.81    0.71
   7  -1  -4   14.59    0.75
  -7  -1   4   15.28    0.81
   7  -1  -4   16.08    0.74
  -7   1   4   14.64    0.76
   7   1  -4   15.40    0.79
   7   1  -4   15.27    0.58
  -7   1   4   14.42    0.72
  -7   1   4   15.76    0.57
   7   1  -4   16.00    0.58
  -7   1   4   14.74    0.81
  -7   1   4   16.77    0.73
   5  -1  -4   52.26    1.83
  -5  -1   4   51.98    1.76
  -5  -1   4   49.79    1.68
   5  -1  -4   51.63    1.75
  -5  -1   4   51.30    1.86
  -5   1   4   53.60    1.87
  -5   1   4   51.76    1.77
   5   1  -4   49.90    1.81
   5   1  -4   53.25    1.45
  -5   1   4   54.78    1.80
  -5   1   4   52.63    1.48
   3  -1  -4  309.79    7.94
   3  -1  -4  305.15    9.00
  -3  -1   4  301.55    8.00
  -3  -1   4  300.72    8.30
   3  -1  -4  294.74    8.41
  -3   1   4  313.58    8.69
  -3   1   4  309.40    7.79
  -3   1   4  301.25    8.79
  -3   1   4  297.86    8.35
  -3   1   4  305.27    7.99
   3   1  -4  297.07    8.47
   1  -1  -4   20.89    0.92
  -1  -1   4   22.60    0.89
  -1  -1   4   22.49    0.64
  -1  -1   4   21.11    0.77
  -1  -1   4   21.29    0.75
  -1  -1   4   20.27    0.94
   1  -1  -4   21.36    0.77
   1  -1  -4   20.81    0.89
   1   1  -4   21.00    0.77
   1   1  -4   20.86    0.92
  -1   1   4   20.55    0.73
   1   1  -4   20.60    0.64
  -1   1   4   20.46    0.86
  -1   1   4   20.70    0.87
   1  -1   4    1.51    0.13
   1  -1   4    0.99    0.21
  -1  -1  -4    1.08    0.18
  -1  -1  -4    0.97    0.21
  -1  -1  -4    1.30    0.20
   1  -1   4    1.02    0.14
  -1  -1  -4    0.94    0.19
   1  -1   4    1.65    0.21
   1  -1   4    1.07    0.22
   1  -1   4    1.06    0.12
  -1   1  -4    0.92    0.17
  -1   1  -4    1.20    0.14
  -1   1  -4    1.39    0.24
   1   1   4    0.90    0.16
  -1   1  -4    0.81    0.19
   1   1   4    1.00    0.17
  -3  -1  -4    3.31    0.27
   3  -1   4    1.74    0.21
   3  -1   4    3.19    0.28
  -3  -1  -4    2.21    0.26
   3  -1   4    2.26    0.31
   3  -1   4    1.99    0.28
   3  -1   4    2.15    0.29
  -3  -1  -4    1.55    0.27
   3   1   4    2.02    0.25
  -3   1  -4    3.21    0.32
  -3   1  -4    2.02    0.22
  -3   1  -4    1.90    0.29
  -3   1  -4    2.00    0.28
   3   1   4    2.23    0.20
  -5  -1  -4  201.13    5.55
   5  -1   4  197.47    5.52
   5  -1   4  192.75    6.13
  -5  -1  -4  204.76    5.71
   5  -1   4  206.13    5.95
  -5  -1  -4  199.06    5.82
  -5   1  -4  193.61    5.47
  -5   1  -4  195.10    5.62
  -5   1  -4  198.37    6.10
  -5   1  -4  198.15    5.73
   5   1   4  201.44    5.45
   5   1   4  204.18    5.67
   7  -1   4  137.56    4.04
  -7  -1  -4  141.64    4.00
  -7  -1  -4  131.17    4.20
  -7  -1  -4  145.48    4.03
   7  -1   4  134.56    4.51
   7  -1   4  137.63    4.28
  -7  -1  -4  137.47    4.05
  -7   1  -4  137.38    4.48
  -7   1  -4  130.70    3.98
  -7   1  -4  134.17    4.09
  -7   1  -4  137.06    4.11
  -7   1  -4  135.68    4.29
   7   1   4  143.42    4.00
   7   1   4  140.78    3.99
  -9  -1  -4    2.87    0.24
   9  -1   4    3.31    0.39
   9  -1   4    2.73    0.43
  -9  -1  -4    2.67    0.39
  -9  -1  -4    3.12    0.40
   9  -1   4    2.86    0.41
  -9  -1  -4    3.00    0.26
   9   1   4    2.91    0.38
  -9   1  -4    2.92    0.41
  -9   1  -4    2.51    0.36
  -9   1  -4    3.53    0.36
  -9   1  -4    3.49    0.41
   9   1   4    2.92    0.24
  -9   1  -4    3.78    0.49
 -11  -1  -4   14.10    0.82
 -11  -1  -4   12.17    0.79
 -11  -1  -4   12.24    0.80
  11  -1   4   11.33    0.88
 -11  -1  -4   13.00    0.59
  11  -1   4   11.88    0.78
  11  -1   4   13.33    0.78
 -11   1  -4   11.75    0.76
 -11   1  -4   12.46    0.71
  11   1   4   11.01    0.74
 -11   1  -4   12.27    0.89
 -11   1  -4   10.43    0.72
 -11   1  -4   12.76    0.81
 -13  -1  -4   84.78    3.03
 -13  -1  -4   85.82    3.05
 -13  -1  -4   88.82    3.11
  13  -1   4   93.37    3.08
  13  -1   4   87.36    3.50
 -13  -1  -4   98.95    2.84
 -13   1  -4   90.31    3.08
  13   1   4   90.53    3.01
 -13   1  -4   90.19    2.93
 -13   1  -4   92.71    2.64
 -13   1  -4   85.83    3.08
 -13   1  -4   89.11    3.04
 -13   1  -4   90.78    3.44
 -15  -1  -4  135.36    3.82
 -15  -1  -4  119.23    4.02
 -15  -1  -4  125.26    4.08
  15  -1   4  123.47    4.63
  15  -1   4  124.67    4.00
 -15  -1  -4  120.02    4.01
 -15   1  -4  114.53    3.98
 -15   1  -4  121.33    4.50
  15   1   4  118.76    3.92
 -15   1  -4  124.78    3.87
 -15   1  -4  119.72    4.08
 -15   1  -4  130.08    3.59
 -15   1  -4  123.58    4.03
 -17  -1  -4    9.80    0.78
 -17  -1  -4   10.59    0.85
 -17  -1  -4    9.72    0.81
  17  -1   4    9.46    1.01
  17  -1   4    8.26    0.81
 -17   1  -4    8.38    0.64
 -17   1  -4    8.31    0.81
 -17   1  -4   10.06    0.95
 -17   1  -4    9.94    0.77
 -17   1  -4    9.52    0.81
  17   1   4    9.21    0.78
  19  -1   4   12.05    0.96
 -19  -1  -4   13.27    1.00
 -19  -1  -4   12.75    0.93
  19  -1   4   12.91    1.17
 -19  -1  -4   12.13    0.97
 -19   1  -4   11.60    0.88
  19   1   4   13.36    0.98
 -19   1  -4   12.10    0.80
 -19   1  -4   12.81    0.99
 -19   1  -4   11.00    1.07
 -19   1  -4   13.16    0.98
  21  -1   4    6.54    0.97
 -21  -1  -4    7.23    0.77
 -21  -1  -4    7.29    0.85
  21  -1   4    6.24    0.79
 -21   1  -4    7.46    1.00
 -21   1  -4    7.43    0.65
 -21   1  -4    6.05    0.78
 -21   1  -4    8.25    0.76
  21   1   4    6.22    0.79
 -21   1  -4    6.71    0.82
 -23  -1  -4   64.68    2.85
  23  -1   4   63.11    2.75
  23  -1   4   67.21    3.33
 -23  -1  -4   67.63    2.74
 -23   1  -4   67.91    3.27
 -23   1  -4   69.45    2.79
 -23   1  -4   63.68    2.78
 -23   1  -4   67.74    2.90
  23   1   4   63.98    2.74
  25  -1   4   25.42    1.62
 -25  -1  -4   27.13    1.57
 -25  -1  -4   27.88    1.74
  25  -1   4   28.04    2.02
 -25   1  -4   24.53    1.86
 -25   1  -4   28.67    1.71
  25   1   4   26.58    1.64
 -25   1  -4   26.98    1.73
 -27  -1  -4    0.32    0.34
 -27  -1  -4    0.11    0.28
  27  -1   4    0.49    0.34
 -27   1  -4    0.31    0.32
  27   1   4   -0.12    0.26
 -27   1  -4    0.45    0.38
 -27   1  -4    0.11    0.35
  29  -1   4    1.20    0.49
 -29  -1  -4    0.99    0.42
 -29  -1  -4    0.87    0.48
  29   1   4    1.15    0.49
 -29   1  -4    1.52    0.57
 -29   1  -4    0.67    0.39
  31  -1   4   18.92    1.54
  31   1   4   21.97    1.64
  33  -1   4   26.70    1.92
  33   1   4   27.49    1.93
  35  -1   4    0.13    0.45
  35   1   4   -0.14    0.39
  37  -1   4    1.64    0.73
  37   1   4    0.65    0.56
 -42  -2   4    2.16    0.74
  42   2  -4    0.89    0.53
 -40  -2   4   31.76    2.18
  40   2  -4   27.63    1.99
 -38  -2   4   54.10    2.87
  38  -2  -4   51.22    2.64
 -38   2   4   51.85    2.69
  38   2  -4   47.89    2.62
  36  -2  -4   19.58    1.48
 -36  -2   4   21.82    1.68
 -36  -2   4   21.97    1.57
 -36  -2   4   19.68    1.66
 -36   2   4   21.69    1.61
  36   2  -4   18.35    1.49
 -36   2   4   18.81    1.66
  36   2  -4   19.23    1.50
 -34  -2   4    5.15    0.92
 -34  -2   4    5.40    0.84
 -34  -2   4    6.12    1.01
  34  -2  -4    3.83    0.75
  34   2  -4    5.09    0.85
 -34   2   4    3.26    0.88
 -34   2   4    5.61    1.00
 -34   2   4    5.73    0.90
  34   2  -4    4.45    0.80
 -34   2   4    4.42    0.91
 -32  -2   4   34.77    2.08
 -32  -2   4   33.63    2.01
 -32  -2   4   32.73    1.85
  32   2  -4   29.91    1.81
  32   2  -4   30.49    1.84
 -32   2   4   32.44    1.90
 -32   2   4   28.69    1.95
 -32   2   4   32.37    2.07
 -32   2   4   35.00    2.31
 -30  -2   4  101.53    4.07
 -30  -2   4  103.26    4.06
 -30  -2   4  105.50    3.94
  30  -2  -4  106.78    3.75
  30  -2  -4   99.25    4.55
 -30   2   4  100.80    4.10
  30   2  -4  102.30    3.95
 -30   2   4  107.69    4.03
 -30   2   4  108.55    4.57
 -30   2   4  102.13    4.25
  30   2  -4   97.75    3.81
  28  -2  -4   83.89    3.06
 -28  -2   4   79.85    3.32
  28  -2  -4   84.43    3.86
 -28  -2   4   85.32    3.29
 -28  -2   4   83.10    3.28
 -28  -2   4   75.84    3.34
 -28   2   4   80.05    3.49
 -28   2   4   80.87    3.31
  28   2  -4   79.65    3.16
 -28   2   4   81.99    3.72
 -28   2   4   86.18    3.47
  28   2  -4   78.50    3.25
 -26  -2   4   32.10    1.84
 -26  -2   4   33.72    1.76
  26  -2  -4   33.52    1.63
 -26  -2   4   32.45    1.74
 -26  -2   4   34.96    1.85
  26  -2  -4   32.76    2.09
 -26   2   4   34.83    1.91
 -26   2   4   34.47    1.83
 -26   2   4   35.15    2.07
  26   2  -4   34.17    1.80
  26   2  -4   33.20    1.72
 -26   2   4   33.46    1.91
 -24  -2   4   19.62    1.29
 -24  -2   4   17.92    1.20
 -24  -2   4   21.74    1.29
 -24  -2   4   21.99    1.38
  24  -2  -4   20.58    1.14
  24  -2  -4   20.75    1.53
 -24   2   4   20.81    1.32
 -24   2   4   17.47    1.30
  24   2  -4   20.52    1.29
  24   2  -4   19.17    1.21
 -24   2   4   20.53    1.36
 -24   2   4   21.09    1.49
 -22  -2   4  180.54    5.70
  22  -2  -4  184.78    5.38
 -22  -2   4  185.73    5.85
  22  -2  -4  189.83    6.59
 -22  -2   4  178.93    5.93
  22  -2  -4  186.23    6.01
 -22   2   4  184.43    5.89
 -22   2   4  180.31    6.33
 -22   2   4  190.33    5.87
  22   2  -4  181.12    5.87
 -22   2   4  185.25    6.17
  22   2  -4  176.60    5.55
  20  -2  -4  205.71    7.12
 -20  -2   4  205.74    6.51
  20  -2  -4  214.81    6.63
 -20  -2   4  199.39    6.18
  20  -2  -4  208.89    5.88
 -20  -2   4  213.41    6.58
 -20  -2   4  199.10    6.38
  20  -2  -4  224.92    5.95
 -20   2   4  203.66    6.88
 -20   2   4  204.92    6.45
  20   2  -4  216.14    6.50
 -20   2   4  200.85    6.72
 -20   2   4  205.79    6.33
  20   2  -4  202.23    6.11
 -18  -2   4   77.36    2.96
  18  -2  -4   86.05    2.50
  18  -2  -4   79.04    2.91
  18  -2  -4   75.45    3.20
 -18  -2   4   82.75    2.96
  18  -2  -4   78.61    2.52
 -18  -2   4   78.71    2.88
  18   2  -4   76.88    2.75
 -18   2   4   79.27    2.92
 -18   2   4   80.75    3.15
 -18   2   4   75.60    3.04
 -18   2   4   74.71    2.84
  18   2  -4   79.73    2.92
  16  -2  -4   41.02    1.99
 -16  -2   4   40.95    1.66
  16  -2  -4   43.81    1.51
 -16  -2   4   43.25    1.88
  16  -2  -4   43.23    1.82
  16  -2  -4   45.05    1.48
 -16  -2   4   42.33    1.80
 -16  -2   4   41.20    1.70
 -16  -2   4   41.63    1.83
  16  -2  -4   47.45    1.45
 -16   2   4   40.29    1.92
 -16   2   4   42.90    1.84
 -16   2   4   41.78    1.79
  16   2  -4   43.36    1.73
  16   2  -4   42.39    1.83
 -16   2   4   41.86    1.92
  14  -2  -4  198.03    6.68
  14  -2  -4  206.05    5.76
 -14  -2   4  199.08    6.17
  14  -2  -4  216.35    5.74
  14  -2  -4  204.56    6.40
 -14  -2   4  206.22    6.18
 -14  -2   4  202.20    5.82
  14  -2  -4  207.51    5.51
 -14  -2   4  205.66    6.32
  14   2  -4  209.00    6.21
 -14   2   4  197.85    6.13
  14   2  -4  204.84    5.83
 -14   2   4  199.51    5.95
 -14   2   4  206.63    6.54
 -14   2   4  217.77    5.75
 -14   2   4  195.51    6.39
 -12  -2   4  395.10   10.92
  12  -2  -4  375.00   11.75
  12  -2  -4  385.69    9.93
  12  -2  -4  375.97   11.41
 -12  -2   4  383.62   11.18
  12  -2  -4  396.51   10.53
 -12  -2   4  380.55   10.84
 -12   2   4  352.60   10.40
  12   2  -4  394.74   10.99
 -12   2   4  378.41   11.27
  12   2  -4  384.74   10.92
 -12   2   4  381.42   10.82
 -12   2   4  386.07   11.48
 -12   2   4  423.92   10.55
  10  -2  -4  212.44    6.75
 -10  -2   4  215.48    6.61
  10  -2  -4  213.83    6.93
  10  -2  -4  220.55    5.70
 -10  -2   4  218.34    6.40
  10  -2  -4  223.64    6.16
 -10  -2   4  208.32    6.07
  10   2  -4  226.43    6.41
  10   2  -4  235.06    6.56
 -10   2   4  209.74    6.66
 -10   2   4  220.36    6.42
 -10   2   4  220.75    6.18
  10   2  -4  220.93    6.11
  10   2  -4  215.31    6.47
 -10   2   4  240.91    6.19
 -10   2   4  212.75    6.76
   8  -2  -4   47.22    1.57
  -8  -2   4   46.34    1.66
   8  -2  -4   47.74    1.29
   8  -2  -4   45.79    1.86
  -8  -2   4   46.13    1.69
   8  -2  -4   45.14    1.83
  -8  -2   4   46.26    1.76
  -8  -2   4   45.26    1.78
  -8   2   4   45.33    1.65
  -8   2   4   44.23    1.72
  -8   2   4   48.55    1.83
  -8   2   4   46.20    1.80
   8   2  -4   46.51    1.65
   8   2  -4   43.08    1.75
   6  -2  -4  167.98    5.45
  -6  -2   4  165.26    4.82
  -6  -2   4  171.93    5.25
   6  -2  -4  163.48    5.38
   6  -2  -4  171.40    4.93
   6   2  -4  183.50    4.62
   6   2  -4  176.94    5.05
  -6   2   4  167.76    5.31
   6   2  -4  176.16    5.19
   6   2  -4  171.70    5.13
  -6   2   4  175.37    4.87
  -6   2   4  171.63    5.22
  -6   2   4  164.08    5.02
   4  -2  -4  389.97   11.95
  -4  -2   4  390.13   11.60
  -4  -2   4  409.79   11.00
   4  -2  -4  390.14   12.09
   4  -2  -4  406.13   11.14
  -4  -2   4  402.67   10.67
  -4   2   4  413.49   11.55
   4   2  -4  404.23   11.27
  -4   2   4  404.22   11.16
   4   2  -4  412.39   11.59
   4   2  -4  425.86   11.84
  -4   2   4  406.38   10.75
   4   2  -4  415.99   10.52
  -4   2   4  402.67   11.83
   2  -2  -4  474.44   13.06
  -2  -2   4  500.69   13.57
  -2  -2   4  482.95   13.85
   2  -2  -4  479.75   14.13
   2  -2  -4  450.99   13.96
  -2  -2   4  477.16   12.45
   2  -2  -4  480.90   12.33
  -2  -2   4  487.16   12.80
  -2  -2   4  465.03   13.54
  -2   2   4  478.42   13.39
  -2   2   4  456.56   12.99
   2   2  -4  463.27   13.09
   2   2  -4  483.43   13.84
  -2   2   4  461.55   13.78
   2   2  -4  469.27   12.32
  -2   2   4  479.96   12.10
   2   2  -4  473.55   13.60
  -2   2   4  506.47   12.31
   0  -2   4  124.62    3.89
   0  -2   4  132.90    3.92
   0  -2  -4  123.41    3.51
   0  -2   4  123.26    3.73
   0  -2   4  132.29    3.58
   0  -2  -4  127.28    3.91
   0  -2   4  127.66    4.08
   0  -2  -4  127.88    4.20
   0  -2   4  133.22    3.51
   0   2  -4  128.12    3.54
   0   2  -4  132.48    3.93
   0   2  -4  123.16    3.87
   0   2   4  130.53    3.44
   0   2   4  129.10    3.85
   0   2  -4  126.94    3.94
   2  -2   4   23.44    1.13
  -2  -2  -4   24.13    0.91
  -2  -2  -4   23.16    1.08
  -2  -2  -4   23.51    1.13
  -2  -2  -4   25.94    0.91
   2  -2   4   25.03    1.03
   2  -2   4   23.19    0.93
   2  -2   4   23.93    1.05
  -2   2  -4   24.16    0.91
  -2   2  -4   24.50    0.98
   2   2   4   23.43    0.88
  -2   2  -4   23.32    1.06
   2   2   4   22.69    0.86
  -2   2  -4   21.19    1.01
  -2   2  -4   22.92    1.02
   4  -2   4  333.78    9.64
   4  -2   4  319.12    8.72
  -4  -2  -4  312.05    8.66
  -4  -2  -4  327.57    9.21
  -4  -2  -4  329.57    9.06
   4  -2   4  312.66    9.46
  -4   2  -4  315.31    8.66
  -4   2  -4  333.17    9.71
  -4   2  -4  328.95    9.05
  -4   2  -4  326.11    8.87
  -4   2  -4  311.97    9.58
   4   2   4  335.12    8.52
   4   2   4  329.11    9.05
   6  -2   4  361.25   10.45
  -6  -2  -4  356.09   10.15
   6  -2   4  357.33    9.61
  -6  -2  -4  355.50    9.63
   6  -2   4  347.71   10.69
  -6   2  -4  348.54    9.62
  -6   2  -4  357.47   10.66
  -6   2  -4  373.14    9.96
  -6   2  -4  357.71   10.47
   6   2   4  365.50    9.46
  -6   2  -4  360.84    9.78
   8  -2   4  168.93    5.51
  -8  -2  -4  170.44    5.00
   8  -2   4  168.12    5.01
   8  -2   4  173.25    5.42
  -8  -2  -4  172.98    5.31
  -8   2  -4  172.18    5.58
   8   2   4  174.41    4.90
  -8   2  -4  170.85    5.02
  -8   2  -4  176.69    5.03
  -8   2  -4  174.46    5.10
  -8   2  -4  176.30    5.45
 -10  -2  -4   35.95    1.53
  10  -2   4   37.26    1.68
  10  -2   4   37.59    1.58
  10  -2   4   36.63    1.64
 -10  -2  -4   36.71    1.64
  10   2   4   36.48    1.48
 -10   2  -4   36.82    1.40
 -10   2  -4   37.72    1.59
 -10   2  -4   38.69    1.79
 -10   2  -4   38.77    1.58
 -10   2  -4   36.68    1.65
 -12  -2  -4   89.56    3.21
  12  -2   4   94.12    3.28
  12  -2   4   91.18    3.44
  12  -2   4   87.22    3.05
 -12   2  -4   91.92    3.49
 -12   2  -4   94.09    3.14
 -12   2  -4   87.48    3.08
 -12   2  -4   92.52    3.28
 -12   2  -4   96.53    2.93
  12   2   4   88.86    2.98
  14  -2   4  188.91    6.75
 -14  -2  -4  203.96    6.30
  14  -2   4  204.79    6.02
  14   2   4  200.94    5.91
 -14   2  -4  208.88    6.11
 -14   2  -4  199.45    6.05
 -14   2  -4  201.24    6.39
 -14   2  -4  210.85    5.89
 -14   2  -4  201.03    6.78
 -16  -2  -4  147.54    4.90
  16  -2   4  137.56    5.32
  16  -2   4  145.03    4.71
 -16   2  -4  147.31    4.75
  16   2   4  143.61    4.62
 -16   2  -4  158.36    4.51
 -16   2  -4  151.48    5.01
 -16   2  -4  152.50    4.82
 -16   2  -4  153.17    5.40
  18  -2   4   26.22    1.47
 -18  -2  -4   28.32    1.52
  18  -2   4   26.64    1.72
 -18   2  -4   25.68    1.46
  18   2   4   29.07    1.49
 -18   2  -4   27.42    1.54
 -18   2  -4   27.66    1.74
 -18   2  -4   27.52    1.52
 -18   2  -4   28.91    1.25
  20  -2   4   27.24    1.84
 -20  -2  -4   30.02    1.63
  20  -2   4   30.05    1.63
 -20   2  -4   27.88    1.61
 -20   2  -4   29.81    1.63
  20   2   4   30.45    1.61
 -20   2  -4   29.02    1.59
 -20   2  -4   28.72    1.85
 -22  -2  -4   76.00    3.04
  22  -2   4   72.07    3.47
  22  -2   4   67.33    2.90
  22   2   4   75.71    2.97
 -22   2  -4   77.53    3.47
 -22   2  -4   68.28    2.90
 -22   2  -4   74.25    3.06
 -22   2  -4   72.13    3.01
  24  -2   4  110.91    4.10
 -24  -2  -4  117.53    4.18
  24  -2   4  106.51    4.74
 -24   2  -4  113.99    4.73
  24   2   4  111.68    4.07
 -24   2  -4  110.68    4.17
 -24   2  -4  112.05    4.24
 -24   2  -4  106.80    4.07
 -26  -2  -4   22.10    1.49
  26  -2   4   21.98    1.84
  26  -2   4   19.75    1.45
 -26   2  -4   19.81    1.46
  26   2   4   19.23    1.42
 -26   2  -4   21.93    1.78
 -26   2  -4   23.29    1.60
 -26   2  -4   20.63    1.49
  28  -2   4    3.46    0.73
 -28  -2  -4    3.12    0.71
 -28   2  -4    3.15    0.74
  28   2   4    4.66    0.85
 -28   2  -4    2.95    0.69
  30  -2   4   28.77    1.90
  30   2   4   29.06    1.89
 -30   2  -4   29.56    1.91
  32  -2   4   41.40    2.45
  32   2   4   48.46    2.59
  34  -2   4   24.03    1.84
  34   2   4   22.91    1.80
  36  -2   4    1.47    0.69
  36   2   4    0.86    0.61
  41   3  -4    0.77    0.50
 -39  -3   4    2.58    0.83
  39   3  -4    3.08    0.80
 -37  -3   4    5.90    1.09
  37   3  -4    4.99    0.93
 -35  -3   4    0.46    0.42
 -35   3   4    0.27    0.41
  35   3  -4    0.28    0.36
 -33  -3   4    0.96    0.46
 -33  -3   4    0.66    0.42
  33   3  -4    0.74    0.44
 -33   3   4    1.22    0.57
 -33   3   4    0.14    0.36
  33   3  -4    0.59    0.37
 -33   3   4    0.38    0.40
 -31  -3   4    8.23    1.10
 -31  -3   4    9.52    1.09
 -31   3   4    8.26    1.14
 -31   3   4    7.70    1.11
 -31   3   4    9.01    1.28
  31   3  -4    6.54    0.93
  31   3  -4   10.08    1.11
 -31   3   4    8.63    1.03
 -29  -3   4   11.63    1.23
 -29  -3   4   13.46    1.17
  29   3  -4   14.38    1.23
 -29   3   4   15.92    1.25
 -29   3   4   14.30    1.36
 -29   3   4   14.92    1.52
  29   3  -4   14.75    1.20
 -29   3   4   16.09    1.37
 -27  -3   4    1.44    0.47
  27  -3  -4    2.90    0.73
 -27  -3   4    1.44    0.46
  27   3  -4    0.55    0.31
 -27   3   4    0.85    0.38
 -27   3   4    1.69    0.56
  27   3  -4    1.78    0.51
 -27   3   4    1.26    0.48
 -27   3   4    2.59    0.65
 -25  -3   4    0.23    0.26
  25  -3  -4    0.27    0.29
  25  -3  -4    0.26    0.24
 -25  -3   4    0.79    0.35
  25  -3  -4    0.71    0.39
 -25  -3   4    0.09    0.24
 -25   3   4    0.26    0.30
 -25   3   4    1.05    0.41
 -25   3   4    0.21    0.26
 -25   3   4    0.31    0.27
  25   3  -4    0.43    0.28
  25   3  -4    0.55    0.31
  23  -3  -4   11.40    1.19
 -23  -3   4   10.80    0.94
  23  -3  -4   12.52    1.01
 -23  -3   4   10.25    0.87
  23  -3  -4    9.95    0.74
 -23  -3   4   10.74    0.97
  23   3  -4   10.66    0.97
  23   3  -4    9.97    0.92
 -23   3   4   11.89    0.99
 -23   3   4   11.17    1.02
 -23   3   4   11.25    1.07
 -23   3   4   12.38    1.04
 -21  -3   4   29.99    1.62
 -21  -3   4   26.63    1.44
  21  -3  -4   26.62    1.22
  21  -3  -4   28.22    1.57
 -21  -3   4   25.96    1.51
  21  -3  -4   25.22    1.70
 -21   3   4   25.67    1.48
  21   3  -4   27.34    1.56
  21   3  -4   26.77    1.45
 -21   3   4   27.43    1.56
 -21   3   4   27.84    1.71
 -19  -3   4   11.28    0.93
  19  -3  -4   13.49    0.75
  19  -3  -4   12.12    1.08
  19  -3  -4   12.74    0.98
 -19  -3   4   13.38    0.94
 -19  -3   4   13.38    1.00
  19   3  -4   13.69    0.96
 -19   3   4   14.41    1.12
  19   3  -4   13.85    1.03
 -19   3   4   14.13    1.03
 -19   3   4   13.01    1.04
 -19   3   4   12.93    0.97
  17  -3  -4    3.08    0.53
  17  -3  -4    2.98    0.33
 -17  -3   4    3.10    0.49
 -17  -3   4    3.01    0.52
  17  -3  -4    2.41    0.52
 -17  -3   4    2.84    0.52
 -17  -3   4    2.66    0.45
  17   3  -4    2.54    0.46
 -17   3   4    3.62    0.56
 -17   3   4    3.21    0.57
  17   3  -4    2.80    0.51
 -17   3   4    3.63    0.61
 -17   3   4    2.54    0.50
 -15  -3   4    1.98    0.39
 -15  -3   4    2.67    0.47
  15  -3  -4    2.51    0.27
 -15  -3   4    2.68    0.44
 -15  -3   4    2.64    0.48
  15  -3  -4    2.22    0.45
  15  -3  -4    2.57    0.51
  15  -3  -4    2.50    0.21
 -15   3   4    2.52    0.47
 -15   3   4    2.59    0.49
  15   3  -4    2.83    0.50
 -15   3   4    2.73    0.48
 -15   3   4    2.77    0.51
  15   3  -4    1.98    0.40
  13  -3  -4   20.88    1.30
 -13  -3   4   22.30    1.15
  13  -3  -4   23.58    0.81
  13  -3  -4   21.59    1.26
 -13  -3   4   22.43    1.19
 -13  -3   4   23.05    1.21
  13  -3  -4   22.46    0.85
 -13   3   4   21.49    1.18
 -13   3   4   23.26    1.21
  13   3  -4   22.10    1.14
 -13   3   4   22.29    1.30
 -13   3   4   21.52    1.26
  13   3  -4   22.77    1.25
 -13   3   4   27.19    0.91
 -11  -3   4   61.42    2.21
  11  -3  -4   64.97    1.68
 -11  -3   4   59.79    2.35
  11  -3  -4   62.23    1.94
  11  -3  -4   58.99    2.45
 -11  -3   4   61.19    2.33
  11  -3  -4   56.81    2.49
 -11  -3   4   59.56    2.26
 -11   3   4   57.96    2.38
 -11   3   4   67.07    1.96
 -11   3   4   63.08    2.27
 -11   3   4   58.21    2.27
  11   3  -4   61.46    2.21
  11   3  -4   61.91    2.38
 -11   3   4   61.68    2.48
  -9  -3   4    8.85    0.63
  -9  -3   4    8.05    0.61
  -9  -3   4    8.91    0.68
   9  -3  -4    7.86    0.68
  -9  -3   4    7.82    0.62
   9  -3  -4    8.25    0.48
   9  -3  -4    8.03    0.70
  -9   3   4    7.75    0.65
   9   3  -4    8.22    0.62
  -9   3   4    8.02    0.63
  -9   3   4    7.99    0.68
   9   3  -4    8.02    0.65
  -9   3   4    8.01    0.62
   7  -3  -4    1.93    0.39
  -7  -3   4    1.21    0.30
  -7  -3   4    1.58    0.33
   7  -3  -4    1.08    0.30
  -7  -3   4    1.21    0.25
   7  -3  -4    1.48    0.24
  -7  -3   4    1.86    0.34
   7   3  -4    1.50    0.27
   7   3  -4    1.91    0.27
  -7   3   4    1.62    0.33
   7   3  -4    1.65    0.34
  -7   3   4    1.41    0.30
  -7   3   4    1.26    0.29
  -7   3   4    1.35    0.32
  -5  -3   4   19.57    1.07
  -5  -3   4   20.60    1.06
   5  -3  -4   20.48    1.17
   5  -3  -4   20.63    0.93
  -5  -3   4   21.51    1.03
   5  -3  -4   21.08    1.15
  -5  -3   4   20.34    0.93
  -5   3   4   22.03    1.06
   5   3  -4   20.40    0.93
  -5   3   4   20.71    1.12
  -5   3   4   19.63    0.99
   5   3  -4   21.22    0.96
   5   3  -4   20.22    0.84
   5   3  -4   19.97    1.05
  -5   3   4   19.56    1.02
   3  -3  -4   59.24    2.42
   3  -3  -4   58.38    2.09
  -3  -3   4   58.47    2.09
  -3  -3   4   61.76    1.99
  -3  -3   4   63.22    2.33
   3  -3  -4   56.64    2.36
  -3  -3   4   61.18    2.13
  -3   3   4   60.85    2.34
   3   3  -4   60.65    2.11
   3   3  -4   63.03    2.14
   3   3  -4   59.66    2.18
  -3   3   4   61.40    2.16
  -3   3   4   60.01    2.11
   3   3  -4   60.88    1.91
  -1  -3   4   11.30    0.71
   1  -3  -4   10.79    0.78
   1  -3  -4   10.87    0.68
  -1  -3   4   11.51    0.78
   1  -3  -4    9.74    0.78
  -1  -3   4   10.20    0.60
   1   3  -4   10.33    0.56
  -1   3   4   11.49    0.44
  -1   3   4   10.27    0.62
   1   3  -4   11.50    0.64
  -1   3   4   10.91    0.76
  -1   3   4   10.76    0.42
   1   3  -4   11.27    0.66
   1   3  -4    9.92    0.67
   1  -3   4    4.86    0.56
   1  -3   4    5.19    0.51
  -1  -3  -4    5.45    0.53
  -1  -3  -4    4.24    0.57
  -1  -3  -4    5.20    0.57
   1  -3   4    5.21    0.41
  -1   3  -4    4.76    0.55
  -1   3  -4    5.20    0.45
   1   3   4    5.38    0.40
   1   3   4    5.59    0.33
  -1   3  -4    6.04    0.46
  -1   3  -4    4.55    0.43
  -1   3  -4    5.57    0.41
  -3  -3  -4   14.44    1.00
   3  -3   4   15.65    0.97
  -3  -3  -4   14.65    0.95
  -3  -3  -4   15.91    0.66
   3  -3   4   14.63    0.85
   3  -3   4   14.49    0.79
  -3  -3  -4   14.05    0.87
  -3   3  -4   15.22    0.88
  -3   3  -4   15.34    0.81
  -3   3  -4   14.53    0.85
  -3   3  -4   15.85    0.85
  -3   3  -4   15.69    0.78
   3   3   4   16.74    0.67
   3   3   4   15.13    0.67
   3   3   4   15.55    0.68
  -3   3  -4   15.75    0.97
   5  -3   4   39.78    1.66
  -5  -3  -4   38.98    1.74
   5  -3   4   40.34    1.83
   5  -3   4   40.91    1.68
  -5  -3  -4   43.01    1.30
  -5   3  -4   41.19    1.86
  -5   3  -4   42.98    1.59
  -5   3  -4   41.76    1.79
   5   3   4   43.59    1.32
   5   3   4   43.89    1.31
  -5   3  -4   39.30    1.66
  -5   3  -4   44.64    1.30
  -5   3  -4   41.53    1.60
   5   3   4   42.67    1.48
  -5   3  -4   43.48    1.76
  -7  -3  -4   22.55    1.23
   7  -3   4   24.47    1.31
   7  -3   4   23.42    1.16
   7  -3   4   24.06    1.19
  -7   3  -4   24.58    0.77
  -7   3  -4   22.59    1.16
  -7   3  -4   23.02    1.26
  -7   3  -4   21.68    1.26
   7   3   4   25.60    1.06
  -7   3  -4   22.32    1.11
  -7   3  -4   24.80    1.05
   9  -3   4    5.56    0.61
  -9  -3  -4    4.42    0.59
   9  -3   4    6.18    0.67
   9  -3   4    5.45    0.56
  -9   3  -4    4.28    0.59
  -9   3  -4    5.19    0.56
  -9   3  -4    5.40    0.64
   9   3   4    5.63    0.51
  -9   3  -4    6.54    0.46
  -9   3  -4    4.84    0.56
  11  -3   4    0.79    0.29
 -11  -3  -4    1.50    0.38
  11  -3   4    0.67    0.26
  11  -3   4    0.03    0.17
 -11   3  -4    0.43    0.22
  11   3   4    0.78    0.26
 -11   3  -4    0.90    0.22
 -11   3  -4    0.43    0.23
 -11   3  -4    0.47    0.26
 -11   3  -4    0.74    0.29
 -13  -3  -4   19.40    1.22
  13  -3   4   19.39    1.16
  13  -3   4   20.59    1.26
 -13   3  -4   20.25    1.17
 -13   3  -4   19.66    0.90
 -13   3  -4   20.88    1.21
 -13   3  -4   19.92    1.35
  13   3   4   21.91    1.14
 -13   3  -4   19.72    1.26
  15  -3   4   39.30    1.98
 -15  -3  -4   37.68    1.89
  15  -3   4   38.66    1.80
 -15   3  -4   38.11    1.78
 -15   3  -4   35.26    1.88
 -15   3  -4   39.56    2.09
 -15   3  -4   39.95    1.86
  15   3   4   41.60    1.77
  17  -3   4    5.22    0.71
 -17  -3  -4    4.93    0.72
  17  -3   4    5.81    0.79
  17   3   4    4.66    0.64
 -17   3  -4    6.19    0.77
 -17   3  -4    4.43    0.79
 -17   3  -4    4.80    0.66
 -17   3  -4    4.61    0.71
 -19  -3  -4    0.38    0.28
  19  -3   4    0.16    0.27
  19  -3   4   -0.09    0.18
 -19   3  -4    0.09    0.18
 -19   3  -4   -0.10    0.21
 -19   3  -4   -0.11    0.24
  19   3   4    0.18    0.25
 -19   3  -4    0.09    0.24
 -21  -3  -4    5.99    0.82
  21  -3   4    5.18    0.77
  21  -3   4    4.08    0.82
 -21   3  -4    5.96    0.78
 -21   3  -4    4.31    0.75
  21   3   4    5.50    0.75
 -21   3  -4    5.58    0.82
 -21   3  -4    4.68    0.90
 -23  -3  -4   16.89    1.30
  23  -3   4   16.01    1.45
  23  -3   4   17.28    1.29
 -23   3  -4   17.22    1.25
  23   3   4   15.32    1.21
 -23   3  -4   16.00    1.30
 -23   3  -4   17.92    1.37
 -23   3  -4   15.74    1.47
 -25  -3  -4    7.09    0.97
  25  -3   4    6.15    1.05
  25  -3   4    6.19    0.91
 -25   3  -4    7.89    0.98
 -25   3  -4    9.88    1.28
  25   3   4    7.57    0.96
 -25   3  -4    6.44    0.94
 -25   3  -4    8.62    1.07
  27  -3   4    1.43    0.51
 -27   3  -4    0.83    0.47
 -27   3  -4    0.49    0.43
 -27   3  -4    1.17    0.48
  27   3   4    0.77    0.46
  29  -3   4    0.70    0.50
  29   3   4    0.90    0.47
 -29   3  -4   -0.07    0.39
 -29   3  -4    0.07    0.36
  31  -3   4    3.26    0.77
  31   3   4    4.71    0.90
  33  -3   4    5.04    1.02
  33   3   4    6.09    1.07
  35  -3   4    1.72    0.72
  35   3   4    1.09    0.62
 -38  -4   4    4.21    1.00
  38   4  -4    4.91    0.97
 -36  -4   4    7.32    1.20
  36   4  -4    5.73    1.02
 -34  -4   4   12.68    1.43
  34   4  -4   10.62    1.23
 -32  -4   4   11.44    1.35
  32   4  -4   10.00    1.18
 -30  -4   4    5.53    0.94
 -30  -4   4    6.41    1.01
 -30   4   4    6.71    1.08
  30   4  -4    5.50    0.94
 -30   4   4    7.45    1.12
  30   4  -4    6.02    0.93
 -30   4   4    7.23    0.98
 -28  -4   4   17.83    1.41
 -28  -4   4   19.86    1.51
 -28   4   4   18.55    1.51
 -28   4   4   15.23    1.46
  28   4  -4   14.82    1.23
 -28   4   4   17.16    1.58
 -28   4   4   17.24    1.34
  28   4  -4   14.30    1.31
 -26  -4   4   24.91    1.66
 -26  -4   4   22.87    1.63
  26  -4  -4   27.15    1.78
  26   4  -4   24.55    1.55
  26   4  -4   22.96    1.64
 -26   4   4   26.42    1.74
 -26   4   4   23.61    1.71
 -26   4   4   24.50    1.82
 -26   4   4   26.95    1.65
 -24  -4   4   28.56    1.73
  24  -4  -4   28.25    1.78
 -24  -4   4   25.64    1.67
  24  -4  -4   27.06    1.94
 -24   4   4   28.47    1.67
  24   4  -4   28.33    1.62
  24   4  -4   25.86    1.69
 -24   4   4   25.36    1.73
 -24   4   4   25.95    1.69
 -24   4   4   26.76    1.86
 -22  -4   4   11.97    1.05
 -22  -4   4   10.85    1.07
  22  -4  -4   10.95    1.21
  22  -4  -4   11.14    1.06
 -22   4   4    8.32    1.06
 -22   4   4   11.97    1.11
  22   4  -4    9.66    0.95
 -22   4   4   12.10    1.02
 -22   4   4   10.52    1.07
  22   4  -4   10.85    1.08
 -20  -4   4   27.08    1.61
  20  -4  -4   25.81    1.76
 -20  -4   4   28.06    1.62
  20  -4  -4   25.09    1.63
 -20  -4   4   29.36    1.49
 -20   4   4   30.52    1.62
  20   4  -4   26.86    1.63
 -20   4   4   26.39    1.59
 -20   4   4   25.91    1.64
 -20   4   4   24.43    1.67
  20   4  -4   25.57    1.47
 -18  -4   4   35.60    1.83
 -18  -4   4   36.13    1.88
  18  -4  -4   38.10    2.00
 -18  -4   4   39.91    1.78
  18  -4  -4   37.85    2.10
  18   4  -4   35.69    1.89
  18   4  -4   32.84    1.68
 -18   4   4   37.67    1.89
 -18   4   4   31.79    1.85
 -18   4   4   37.04    2.05
 -18   4   4   38.03    1.83
 -16  -4   4   42.04    1.87
  16  -4  -4   40.36    2.18
 -16  -4   4   40.81    1.94
 -16  -4   4   39.59    1.97
  16  -4  -4   43.16    2.14
 -16  -4   4   40.88    1.86
 -16   4   4   41.31    1.96
 -16   4   4   40.67    1.90
  16   4  -4   43.64    2.06
 -16   4   4   43.98    2.09
 -16   4   4   40.83    2.11
  16   4  -4   42.72    1.88
 -14  -4   4   52.34    2.21
 -14  -4   4   54.59    2.19
 -14  -4   4   49.76    2.09
  14  -4  -4   52.82    2.48
 -14  -4   4   55.88    2.02
  14  -4  -4   51.84    2.41
 -14  -4   4   51.36    2.26
  14   4  -4   49.70    2.26
 -14   4   4   50.97    2.31
 -14   4   4   50.17    2.39
 -14   4   4   50.91    2.20
 -14   4   4   51.61    2.18
  14   4  -4   55.17    2.14
  12  -4  -4   26.66    1.56
 -12  -4   4   26.97    1.38
 -12  -4   4   29.24    1.39
 -12  -4   4   25.76    1.43
 -12  -4   4   27.27    1.37
 -12  -4   4   25.70    1.24
  12  -4  -4   25.96    1.53
  12   4  -4   29.20    1.38
  12   4  -4   25.93    1.44
 -12   4   4   26.68    1.54
 -12   4   4   26.58    1.39
 -12   4   4   23.84    1.41
 -12   4   4   24.30    1.35
  10  -4  -4   32.81    1.19
 -10  -4   4   30.47    1.44
 -10  -4   4   33.23    1.46
  10  -4  -4   29.33    1.65
  10  -4  -4   29.94    1.66
 -10  -4   4   30.31    1.49
 -10  -4   4   27.45    1.49
 -10  -4   4   31.56    1.46
  10   4  -4   28.74    1.41
 -10   4   4   30.39    1.55
  10   4  -4   29.79    1.39
 -10   4   4   30.32    1.49
  10   4  -4   29.79    1.54
 -10   4   4   30.88    1.49
 -10   4   4   32.34    1.68
   8  -4  -4   75.65    3.08
  -8  -4   4   75.69    2.81
  -8  -4   4   78.22    2.83
   8  -4  -4   79.01    2.49
  -8  -4   4   74.56    2.83
  -8  -4   4   75.71    2.67
   8  -4  -4   73.47    3.05
  -8   4   4   74.34    2.83
   8   4  -4   76.01    2.66
  -8   4   4   75.89    3.00
  -8   4   4   70.35    2.71
  -8   4   4   78.84    2.75
   8   4  -4   77.77    2.74
   8   4  -4   74.71    2.81
   6  -4  -4   57.65    2.07
   6  -4  -4   60.70    2.58
  -6  -4   4   56.58    2.16
   6  -4  -4   58.69    2.54
  -6  -4   4   60.80    2.32
  -6  -4   4   58.28    2.34
  -6   4   4   57.02    2.28
   6   4  -4   60.16    2.03
   6   4  -4   60.46    2.32
  -6   4   4   59.44    2.48
  -6   4   4   56.55    2.24
   6   4  -4   59.53    2.24
  -6   4   4   60.05    2.29
   4  -4  -4   38.67    1.56
  -4  -4   4   35.77    1.72
  -4  -4   4   43.73    1.68
   4  -4  -4   36.43    1.84
  -4  -4   4   37.45    1.67
   4  -4  -4   35.94    1.87
  -4  -4   4   38.63    1.62
   4   4  -4   39.31    1.69
  -4   4   4   35.27    1.78
  -4   4   4   38.40    1.65
  -4   4   4   38.08    1.63
   4   4  -4   37.67    1.61
   4   4  -4   37.38    1.44
  -4   4   4   38.24    1.68
   2  -4  -4   45.70    1.81
  -2  -4   4   46.83    2.00
   2  -4  -4   44.33    2.13
  -2  -4   4   46.24    1.82
   2  -4  -4   46.74    2.11
  -2  -4   4   43.67    1.81
  -2   4   4   41.97    1.80
  -2   4   4   47.67    1.81
   2   4  -4   44.25    1.83
  -2   4   4   43.04    2.01
   2   4  -4   45.03    1.83
   2   4  -4   45.58    1.67
   2   4  -4   43.22    1.95
   0  -4   4   55.69    2.40
   0  -4  -4   61.39    2.59
   0  -4  -4   60.29    2.61
   0  -4  -4   59.15    2.26
   0  -4   4   59.77    2.27
   0  -4   4   60.48    2.22
   0   4  -4   61.53    2.33
   0   4   4   57.01    2.47
   0   4  -4   61.31    2.24
   0   4   4   62.05    2.16
   0   4  -4   59.72    2.07
   0   4  -4   60.45    2.46
  -2  -4  -4   63.69    2.74
  -2  -4  -4   64.80    2.79
  -2  -4  -4   66.87    2.50
   2  -4   4   64.46    2.47
   2  -4   4   69.94    2.43
   2  -4   4   65.76    2.67
   2   4   4   66.66    2.70
   2   4   4   69.69    2.27
  -2   4  -4   66.34    2.36
  -2   4  -4   65.24    2.67
  -2   4  -4   65.26    2.54
  -2   4  -4   67.54    2.29
  -2   4  -4   63.05    2.40
   2   4   4   68.05    2.01
   4  -4   4   29.57    1.39
  -4  -4  -4   28.19    1.60
   4  -4   4   28.06    1.53
  -4  -4  -4   26.43    1.55
  -4  -4  -4   29.77    1.46
   4  -4   4   26.48    1.34
  -4   4  -4   28.94    1.47
  -4   4  -4   30.17    1.29
   4   4   4   28.99    1.11
  -4   4  -4   30.75    1.32
  -4   4  -4   27.05    1.51
  -4   4  -4   28.39    1.37
   4   4   4   29.04    1.11
  -6  -4  -4   40.79    1.90
  -6  -4  -4   42.68    2.12
   6  -4   4   43.08    1.87
   6  -4   4   41.18    2.00
   6  -4   4   44.07    1.83
  -6   4  -4   43.31    1.84
  -6   4  -4   43.90    2.06
  -6   4  -4   42.20    1.97
  -6   4  -4   46.79    1.70
  -6   4  -4   44.44    1.79
   6   4   4   44.90    1.59
   8  -4   4   34.20    1.63
  -8  -4  -4   32.84    1.82
   8  -4   4   30.03    1.69
  -8  -4  -4   36.24    1.74
   8  -4   4   35.26    1.60
  -8   4  -4   32.72    1.72
   8   4   4   35.37    1.40
  -8   4  -4   30.51    1.52
  -8   4  -4   36.77    1.38
  -8   4  -4   33.78    1.78
  -8   4  -4   34.07    1.56
  10  -4   4   42.81    2.17
 -10  -4  -4   49.90    2.34
 -10  -4  -4   47.55    2.17
  10  -4   4   48.67    2.14
  10  -4   4   48.24    2.02
 -10   4  -4   45.28    1.97
 -10   4  -4   47.64    2.24
 -10   4  -4   50.00    2.04
 -10   4  -4   49.71    2.29
  10   4   4   46.84    1.82
 -12  -4  -4   42.56    2.21
 -12  -4  -4   44.06    2.13
  12  -4   4   43.60    1.95
  12  -4   4   43.34    2.07
 -12   4  -4   44.02    2.19
  12   4   4   45.97    1.84
 -12   4  -4   47.57    2.03
 -12   4  -4   44.51    1.95
 -12   4  -4   46.56    2.24
 -14  -4  -4   13.94    1.17
  14  -4   4   14.14    1.04
 -14  -4  -4   14.14    1.11
  14  -4   4   13.40    1.07
  14   4   4   14.05    0.96
 -14   4  -4   13.92    1.17
 -14   4  -4   14.19    1.05
 -14   4  -4   14.33    1.02
 -14   4  -4   12.76    1.11
  16  -4   4   13.69    1.06
 -16  -4  -4   13.94    1.14
  16  -4   4   14.85    1.16
 -16   4  -4   14.52    1.05
 -16   4  -4   14.01    1.09
 -16   4  -4   15.53    1.24
  16   4   4   14.01    1.01
 -16   4  -4   13.74    1.23
  18  -4   4   29.64    1.86
 -18  -4  -4   33.49    1.89
  18  -4   4   33.73    1.76
 -18   4  -4   33.96    1.74
  18   4   4   30.05    1.63
 -18   4  -4   32.19    1.93
 -18   4  -4   33.18    2.05
 -18   4  -4   31.32    1.78
 -20  -4  -4   23.56    1.62
  20  -4   4   23.66    1.67
  20  -4   4   22.93    1.48
 -20   4  -4   23.76    1.58
 -20   4  -4   24.69    1.81
 -20   4  -4   24.37    1.69
 -20   4  -4   24.71    1.52
  20   4   4   24.63    1.47
 -22  -4  -4   12.97    1.27
  22  -4   4   14.81    1.36
  22  -4   4   14.73    1.19
  22   4   4   11.41    1.11
 -22   4  -4   13.76    1.29
 -22   4  -4   13.99    1.26
 -22   4  -4   12.04    1.40
 -22   4  -4   13.41    1.13
  24  -4   4    6.93    0.96
  24   4   4    6.34    0.91
 -24   4  -4    6.17    1.13
 -24   4  -4    6.02    0.88
 -24   4  -4    7.07    1.04
 -24   4  -4   10.93    1.21
  26  -4   4    9.58    1.15
 -26   4  -4    8.98    1.19
  26   4   4    9.93    1.12
 -26   4  -4   10.09    1.21
 -26   4  -4    8.97    1.07
  28  -4   4   11.86    1.30
  28   4   4   11.55    1.26
 -28   4  -4   10.30    1.20
  30  -4   4    7.15    1.14
  30   4   4    6.89    1.08
  32  -4   4    5.08    1.04
  32   4   4    6.81    1.13
  34  -4   4    1.60    0.70
  34   4   4    2.86    0.85
  37   5  -4    0.13    0.45
 -35  -5   4    9.01    1.36
  35   5  -4    6.76    1.11
 -33  -5   4    4.63    0.97
  33   5  -4    4.07    0.86
 -31  -5   4    0.03    0.36
  31   5  -4    0.62    0.41
 -29  -5   4    0.35    0.40
  29   5  -4    0.75    0.44
 -27  -5   4    2.15    0.63
  27  -5  -4    3.27    0.81
  27   5  -4    2.90    0.66
 -27   5   4    3.02    0.76
 -27   5   4    2.59    0.67
 -27   5   4    4.41    0.88
 -25  -5   4   18.33    1.44
  25  -5  -4   18.89    1.58
 -25  -5   4   16.07    1.38
  25   5  -4   15.55    1.25
 -25   5   4   16.86    1.57
 -25   5   4   15.80    1.43
  25   5  -4   17.16    1.44
 -25   5   4   16.99    1.35
 -25   5   4   18.75    1.50
 -23  -5   4    3.93    0.76
 -23  -5   4    2.36    0.61
  23  -5  -4    3.97    0.82
  23   5  -4    3.31    0.65
 -23   5   4    3.66    0.72
 -23   5   4    3.29    0.74
 -23   5   4    3.06    0.71
  23   5  -4    4.25    0.80
 -23   5   4    3.33    0.80
 -21  -5   4    0.01    0.24
  21  -5  -4    0.66    0.39
 -21  -5   4    0.46    0.35
 -21   5   4    0.73    0.42
 -21   5   4    0.52    0.37
  21   5  -4    0.84    0.36
 -21   5   4    0.94    0.42
 -21   5   4    0.56    0.35
  21   5  -4    0.90    0.44
  19  -5  -4    0.25    0.29
  19  -5  -4    0.81    0.40
 -19  -5   4    0.01    0.24
 -19  -5   4    0.86    0.37
 -19   5   4    0.73    0.37
 -19   5   4    0.01    0.28
 -19   5   4    0.58    0.36
  19   5  -4    0.22    0.30
  19   5  -4    0.38    0.30
 -19   5   4    0.87    0.38
 -17  -5   4   24.07    1.56
  17  -5  -4   25.56    1.73
 -17  -5   4   26.90    1.57
  17  -5  -4   24.99    1.75
  17   5  -4   26.86    1.52
 -17   5   4   26.54    1.75
 -17   5   4   28.49    1.58
 -17   5   4   26.17    1.60
 -17   5   4   26.97    1.67
  17   5  -4   25.43    1.62
 -15  -5   4   12.13    0.97
 -15  -5   4   14.92    1.02
  15  -5  -4   13.97    1.23
 -15  -5   4   14.32    1.07
 -15  -5   4   14.62    1.13
  15  -5  -4   13.64    1.21
 -15   5   4   14.23    1.11
 -15   5   4   13.36    1.05
  15   5  -4   13.76    1.12
  15   5  -4   15.19    1.06
 -15   5   4   14.49    1.15
 -15   5   4   14.97    1.25
 -13  -5   4   -0.11    0.15
 -13  -5   4    0.04    0.19
  13  -5  -4    0.12    0.24
  13  -5  -4    0.27    0.26
 -13  -5   4    0.15    0.24
 -13  -5   4    0.34    0.22
 -13   5   4    0.28    0.24
  13   5  -4    0.37    0.28
 -13   5   4    0.10    0.22
 -13   5   4   -0.12    0.19
  13   5  -4    0.84    0.33
  13   5  -4    0.04    0.19
 -13   5   4    0.60    0.33
 -11  -5   4   -0.10    0.16
 -11  -5   4    0.06    0.20
  11  -5  -4    0.07    0.21
  11  -5  -4    0.37    0.28
 -11  -5   4   -0.01    0.16
 -11  -5   4    0.15    0.20
 -11   5   4    0.05    0.20
  11   5  -4    0.19    0.24
  11   5  -4   -0.13    0.15
 -11   5   4    0.00    0.19
 -11   5   4    0.27    0.25
  11   5  -4    0.15    0.20
 -11   5   4    0.14    0.18
  -9  -5   4   22.04    1.31
   9  -5  -4   22.51    1.52
  -9  -5   4   21.28    1.31
   9  -5  -4   21.09    1.45
  -9  -5   4   20.70    1.22
  -9  -5   4   22.28    1.31
  -9   5   4   21.94    1.32
  -9   5   4   21.75    1.28
  -9   5   4   21.61    1.44
   9   5  -4   21.82    1.25
   9   5  -4   22.88    1.27
  -9   5   4   22.23    1.32
   9   5  -4   22.27    1.30
   9   5  -4   22.01    1.33
  -7  -5   4   31.48    1.53
   7  -5  -4   32.76    1.86
   7  -5  -4   28.39    1.73
  -7  -5   4   29.78    1.58
  -7  -5   4   29.23    1.56
   7  -5  -4   30.95    1.34
  -7  -5   4   29.91    1.62
   7   5  -4   30.05    1.53
  -7   5   4   28.92    1.55
   7   5  -4   29.52    1.57
  -7   5   4   30.56    1.58
  -7   5   4   31.55    1.58
   7   5  -4   30.01    1.49
   7   5  -4   31.11    1.60
   7   5  -4   29.91    1.37
  -7   5   4   30.81    1.74
   5  -5  -4    4.59    0.72
  -5  -5   4    5.42    0.65
  -5  -5   4    5.23    0.67
  -5  -5   4    5.06    0.63
   5  -5  -4    5.39    0.80
   5  -5  -4    5.02    0.53
   5   5  -4    4.60    0.58
  -5   5   4    5.48    0.69
   5   5  -4    5.96    0.58
   5   5  -4    5.28    0.64
  -5   5   4    4.24    0.61
  -5   5   4    4.30    0.68
   5   5  -4    5.07    0.65
  -5   5   4    4.75    0.60
  -3  -5   4    1.14    0.38
  -3  -5   4    2.05    0.41
   3  -5  -4    1.69    0.49
   3  -5  -4    2.55    0.55
  -3  -5   4    2.54    0.48
   3  -5  -4    2.93    0.45
  -3   5   4    2.14    0.49
   3   5  -4    2.61    0.48
  -3   5   4    2.29    0.46
   3   5  -4    2.60    0.42
   3   5  -4    2.48    0.51
  -3   5   4    2.26    0.44
   3   5  -4    2.62    0.47
   1  -5  -4    4.43    0.56
   1  -5  -4    4.52    0.72
  -1  -5   4    4.34    0.58
  -1  -5   4    4.99    0.59
   1  -5  -4    4.05    0.70
  -1  -5   4    4.79    0.67
  -1   5   4    5.23    0.73
   1   5  -4    4.30    0.55
   1   5  -4    4.39    0.58
   1   5  -4    3.55    0.48
  -1   5   4    4.62    0.54
   1   5  -4    3.44    0.60
  -1   5   4    4.77    0.64
   1  -5   4   40.11    1.81
  -1  -5  -4   36.65    2.01
  -1  -5  -4   38.02    1.76
  -1  -5  -4   40.37    2.12
   1  -5   4   36.47    1.91
   1  -5   4   38.48    1.72
   1   5   4   37.21    1.96
  -1   5  -4   39.02    1.70
  -1   5  -4   38.17    1.94
  -1   5  -4   36.77    1.63
  -1   5  -4   38.68    1.85
   1   5   4   37.53    1.79
   3  -5   4   19.22    1.15
   3  -5   4   19.43    1.18
  -3  -5  -4   19.10    1.35
  -3  -5  -4   19.30    1.40
  -3  -5  -4   19.45    1.20
   3  -5   4   21.51    1.37
   3   5   4   17.23    1.27
  -3   5  -4   20.22    1.35
  -3   5  -4   18.79    1.13
  -3   5  -4   20.87    1.27
  -3   5  -4   18.93    1.09
  -3   5  -4   19.72    1.07
   5  -5   4    0.31    0.23
  -5  -5  -4    0.13    0.23
   5  -5   4    0.17    0.23
   5  -5   4    0.68    0.29
  -5  -5  -4    0.34    0.25
  -5   5  -4    0.41    0.24
  -5   5  -4    0.53    0.29
  -5   5  -4    0.44    0.25
  -5   5  -4    0.62    0.32
  -7  -5  -4   -0.10    0.21
   7  -5   4    0.18    0.20
   7  -5   4    0.19    0.24
  -7  -5  -4    0.02    0.20
   7  -5   4    0.06    0.20
  -7   5  -4   -0.02    0.18
  -7   5  -4    0.37    0.23
  -7   5  -4    0.18    0.25
  -7   5  -4    0.13    0.21
   9  -5   4   20.26    1.24
  -9  -5  -4   20.89    1.37
  -9  -5  -4   23.60    1.56
   9  -5   4   21.82    1.34
   9  -5   4   19.47    1.41
  -9   5  -4   19.33    1.21
  -9   5  -4   21.12    1.46
  -9   5  -4   18.11    1.34
  -9   5  -4   21.70    1.28
  11  -5   4   20.96    1.36
  11  -5   4   22.50    1.34
 -11  -5  -4   20.55    1.50
 -11  -5  -4   22.63    1.46
 -11   5  -4   21.22    1.32
 -11   5  -4   21.10    1.50
 -11   5  -4   21.43    1.50
 -11   5  -4   20.14    1.25
  13  -5   4    1.25    0.40
 -13  -5  -4    0.60    0.36
 -13  -5  -4    0.65    0.35
  13  -5   4    1.10    0.41
  13   5   4    0.63    0.30
 -13   5  -4    0.31    0.32
 -13   5  -4    0.67    0.40
 -13   5  -4    0.67    0.34
 -13   5  -4    0.62    0.31
 -15  -5  -4   -0.08    0.22
  15  -5   4    0.68    0.35
  15  -5   4    0.22    0.27
 -15   5  -4    0.13    0.28
 -15   5  -4    0.13    0.30
 -15   5  -4   -0.04    0.22
 -15   5  -4    0.48    0.32
  15   5   4    0.33    0.26
 -17  -5  -4    4.40    0.82
  17  -5   4    4.87    0.77
 -17  -5  -4    3.47    0.74
  17  -5   4    4.58    0.80
 -17   5  -4    3.09    0.75
 -17   5  -4    4.82    0.90
  17   5   4    3.52    0.63
 -17   5  -4    3.70    0.67
 -17   5  -4    4.94    0.82
  19  -5   4   12.38    1.17
 -19  -5  -4   12.60    1.29
 -19   5  -4   14.84    1.39
 -19   5  -4   15.16    1.18
  19   5   4   14.81    1.14
 -19   5  -4   14.38    1.25
 -19   5  -4   17.93    1.56
  21  -5   4    4.22    0.80
 -21   5  -4    4.77    1.03
  21   5   4    4.64    0.78
 -21   5  -4    4.85    0.89
 -21   5  -4    5.20    0.81
 -21   5  -4    4.45    0.93
  23  -5   4    0.73    0.44
  23   5   4    0.12    0.37
 -23   5  -4    1.73    0.64
 -23   5  -4    0.77    0.43
  25  -5   4   -0.05    0.38
  25   5   4    0.23    0.35
 -25   5  -4    0.17    0.38
  27  -5   4    7.28    1.12
  27   5   4    6.78    1.04
 -27   5  -4    5.98    0.99
  29  -5   4    8.30    1.23
  29   5   4    5.80    1.03
  31   5   4   -0.04    0.47
  34   6  -4   10.66    1.38
  32   6  -4    0.30    0.43
 -30  -6   4    6.46    1.16
  30   6  -4    5.37    0.99
 -28  -6   4    0.77    0.50
  28   6  -4   -0.09    0.39
  26  -6  -4   12.82    1.52
 -26  -6   4   10.63    1.28
  26   6  -4    9.75    1.15
  24  -6  -4    9.10    1.30
 -24   6   4    8.93    1.09
  24   6  -4    8.35    1.03
  22  -6  -4    2.96    0.80
 -22   6   4    2.33    0.69
 -22   6   4    2.22    0.66
  22   6  -4    3.51    0.72
 -22   6   4    2.90    0.70
 -20  -6   4    9.24    1.11
  20  -6  -4    8.22    1.18
 -20   6   4    7.65    1.07
 -20   6   4    7.07    1.05
  20   6  -4    6.40    0.99
  20   6  -4    8.70    0.99
 -20   6   4    8.81    1.02
  18  -6  -4    7.13    1.09
 -18  -6   4    7.14    0.99
 -18   6   4    4.41    0.83
 -18   6   4    5.35    0.81
  18   6  -4    6.80    0.97
 -18   6   4    8.38    1.06
 -18   6   4    5.35    0.98
  18   6  -4    5.54    0.83
 -16  -6   4   27.90    1.75
  16  -6  -4   25.40    1.84
 -16   6   4   22.16    1.71
  16   6  -4   24.08    1.50
  16   6  -4   24.98    1.66
  16   6  -4   24.66    1.56
 -16   6   4   24.61    1.62
 -16   6   4   20.75    1.56
 -16   6   4   23.48    1.52
 -14  -6   4    0.11    0.25
 -14  -6   4   -0.07    0.24
  14  -6  -4    0.78    0.44
  14   6  -4    0.26    0.30
  14   6  -4    0.13    0.26
 -14   6   4    0.22    0.31
 -14   6   4    0.56    0.35
 -14   6   4    0.15    0.33
  14   6  -4    0.00    0.29
 -14   6   4    0.08    0.26
  12  -6  -4   10.93    1.25
 -12  -6   4   11.18    1.09
 -12  -6   4   11.45    0.98
 -12  -6   4   12.63    1.02
  12  -6  -4   11.74    1.25
  12   6  -4   12.51    1.04
 -12   6   4   10.99    1.09
 -12   6   4   11.26    1.21
  12   6  -4   12.36    1.00
  12   6  -4   12.59    1.00
  12   6  -4   12.40    1.10
 -12   6   4   12.72    1.09
 -12   6   4   12.26    1.03
  10  -6  -4    0.19    0.30
 -10  -6   4    0.15    0.29
  10  -6  -4    0.16    0.30
 -10  -6   4    0.37    0.31
 -10  -6   4    0.06    0.26
 -10   6   4    0.01    0.22
  10   6  -4   -0.07    0.20
  10   6  -4   -0.24    0.22
  10   6  -4    0.33    0.28
 -10   6   4    0.47    0.34
 -10   6   4   -0.04    0.23
  10   6  -4    0.09    0.22
 -10   6   4    0.14    0.25
  10   6  -4    0.11    0.26
  -8  -6   4   30.83    1.74
  -8  -6   4   32.05    1.77
  -8  -6   4   31.80    1.65
  -8  -6   4   33.44    1.86
   8  -6  -4   32.36    2.01
   8  -6  -4   30.13    2.00
  -8   6   4   33.85    1.80
  -8   6   4   29.66    1.89
  -8   6   4   32.54    1.76
  -8   6   4   33.28    1.79
   8   6  -4   29.65    1.70
   8   6  -4   32.02    1.74
   8   6  -4   32.31    1.65
   8   6  -4   31.60    1.77
   8   6  -4   34.66    1.62
  -6  -6   4    8.30    0.88
  -6  -6   4    8.26    0.85
   6  -6  -4    7.04    1.02
  -6  -6   4    9.83    1.02
   6  -6  -4    8.73    1.06
  -6  -6   4    9.20    0.95
   6   6  -4    8.99    0.92
  -6   6   4   10.76    0.93
   6   6  -4    9.36    0.88
  -6   6   4    8.55    0.94
   6   6  -4    8.90    0.86
   6   6  -4    8.73    0.80
  -6   6   4    9.47    1.07
   6   6  -4    9.65    0.93
  -6   6   4    8.31    0.86
  -4  -6   4    8.47    0.85
  -4  -6   4    6.96    0.78
  -4  -6   4    6.19    0.82
  -4  -6   4    6.79    0.79
   4  -6  -4    5.35    0.93
   4  -6  -4    5.92    0.90
  -4   6   4    8.19    0.91
   4   6  -4    6.15    0.75
   4   6  -4    6.48    0.82
   4   6  -4    6.75    0.75
   4   6  -4    6.10    0.69
  -4   6   4    6.54    0.91
  -4   6   4    6.43    0.74
  -4   6   4    6.21    0.81
   4   6  -4    5.66    0.74
  -2  -6   4    5.08    0.76
  -2  -6   4    4.40    0.65
   2  -6  -4    5.34    0.91
   2  -6  -4    4.90    0.85
   2  -6  -4    5.87    0.68
  -2   6   4    4.98    0.73
   2   6  -4    5.17    0.67
   2   6  -4    4.84    0.71
   2   6  -4    5.07    0.76
  -2   6   4    4.53    0.79
   2   6  -4    5.24    0.64
   0  -6   4   13.52    1.14
   0  -6  -4   14.27    1.04
   0  -6  -4   13.21    1.24
   0  -6  -4   13.45    1.22
   0  -6   4   15.08    1.10
   0   6  -4   13.99    1.16
   0   6  -4   13.09    0.97
   0   6   4   11.88    1.14
   0   6   4   13.80    1.09
   0   6  -4   14.45    1.12
  -2  -6  -4   25.87    1.79
  -2  -6  -4   27.30    1.52
   2  -6   4   24.55    1.42
   2  -6   4   27.18    1.56
  -2  -6  -4   24.49    1.70
   2  -6   4   23.82    1.60
  -2   6  -4   25.33    1.42
   2   6   4   22.91    1.47
  -2   6  -4   27.09    1.61
  -2   6  -4   26.31    1.42
  -2   6  -4   25.98    1.66
   2   6   4   22.16    1.60
   4  -6   4    0.01    0.23
  -4  -6  -4    0.12    0.25
   4  -6   4    0.48    0.30
   4  -6   4    0.09    0.26
  -4  -6  -4    0.70    0.35
   4   6   4   -0.08    0.22
   4   6   4    0.13    0.22
  -4   6  -4    0.35    0.27
  -4   6  -4   -0.13    0.22
  -4   6  -4    1.30    0.46
  -4   6  -4    0.52    0.31
  -6  -6  -4   16.25    1.21
   6  -6   4   14.81    1.15
  -6  -6  -4   16.15    1.38
   6  -6   4   15.77    1.12
  -6   6  -4   15.23    1.25
   6   6   4   14.33    1.27
  -6   6  -4   13.54    1.06
  -6   6  -4   14.24    1.07
  -6   6  -4   11.84    1.22
  -8  -6  -4    1.32    0.45
  -8  -6  -4    1.47    0.54
  -8   6  -4    3.02    0.68
  -8   6  -4    1.33    0.42
  -8   6  -4    1.88    0.58
  -8   6  -4    1.54    0.47
   8   6   4    1.66    0.55
 -10  -6  -4   23.64    1.60
 -10  -6  -4   24.77    1.78
 -10   6  -4   26.58    1.51
 -10   6  -4   23.55    1.73
 -10   6  -4   26.85    1.59
 -10   6  -4   25.47    1.73
 -12  -6  -4    4.36    0.82
 -12  -6  -4    3.88    0.84
 -12   6  -4    3.84    0.82
 -12   6  -4    4.17    0.75
 -12   6  -4    3.93    0.84
 -12   6  -4    4.66    0.71
 -14  -6  -4    8.45    1.10
  14  -6   4   10.55    1.06
 -14  -6  -4   10.66    1.24
 -14   6  -4    8.62    0.93
 -14   6  -4    8.23    1.12
 -14   6  -4    8.04    1.00
 -14   6  -4    8.90    1.19
  16  -6   4    2.12    0.57
 -16   6  -4    1.77    0.64
 -16   6  -4    1.80    0.58
 -16   6  -4    1.72    0.69
 -18   6  -4   13.55    1.32
 -20   6  -4    9.30    1.19
  29   7  -4    5.67    1.04
  27   7  -4    4.43    0.93
  25   7  -4   19.87    1.60
  23   7  -4    0.37    0.42
  21   7  -4    6.50    0.96
 -19   7   4    0.37    0.39
  19   7  -4   -0.06    0.27
  17  -7  -4   24.65    2.00
  17   7  -4   23.56    1.60
 -17   7   4   23.85    1.80
 -17   7   4   23.74    1.65
  15  -7  -4   17.21    1.63
  15   7  -4   14.84    1.34
 -15   7   4   13.71    1.24
  15   7  -4   18.18    1.34
 -15   7   4   17.14    1.45
  13  -7  -4    4.26    0.93
 -13  -7   4    4.74    0.80
 -13  -7   4    4.62    0.85
 -13   7   4    3.07    0.68
 -13   7   4    4.28    0.83
  13   7  -4    3.92    0.81
 -13   7   4    4.37    0.84
  13   7  -4    4.25    0.75
 -11  -7   4    1.73    0.53
  11  -7  -4    2.33    0.74
 -11  -7   4    2.34    0.65
  11   7  -4    2.73    0.69
 -11   7   4    4.16    0.82
 -11   7   4    3.38    0.73
 -11   7   4    4.74    0.80
  11   7  -4    2.88    0.64
  -9  -7   4   12.10    1.19
   9  -7  -4   11.65    1.42
   9   7  -4   11.43    1.16
  -9   7   4   11.49    1.16
  -9   7   4   10.96    1.18
   9   7  -4   10.85    1.03
  -9   7   4   11.45    1.14
  -7  -7   4   46.64    2.30
   7  -7  -4   43.51    2.63
  -7  -7   4   43.73    2.28
  -7  -7   4   43.57    2.11
   7   7  -4   43.71    2.24
   7   7  -4   44.32    2.09
  -7   7   4   40.62    2.21
   7   7  -4   41.66    2.22
  -7   7   4   38.83    2.17
  -5  -7   4    0.26    0.34
   5  -7  -4    0.13    0.39
  -5  -7   4    0.10    0.30
  -5   7   4    0.58    0.36
  -5   7   4    0.29    0.33
   5   7  -4    0.77    0.42
  -5   7   4    1.01    0.44
   5   7  -4   -0.01    0.26
  -3  -7   4   14.18    1.13
   3  -7  -4   14.38    1.51
  -3  -7   4   14.46    1.26
  -3   7   4   15.64    1.41
   3   7  -4   15.56    1.28
   3   7  -4   16.29    1.16
  -3   7   4   14.14    1.23
  -3   7   4   16.78    1.33
   1  -7  -4    3.95    0.87
  -1  -7   4    3.83    0.68
  -1  -7   4    3.59    0.76
   1   7  -4    3.26    0.73
  -1   7   4    2.43    0.68
  -1   7   4    3.09    0.68
  -1   7   4    3.21    0.70
   1   7  -4    2.98    0.69
  -1  -7  -4   36.31    2.38
   1   7   4   34.87    2.00
  -1   7  -4   37.60    2.19
  -1   7  -4   37.43    2.13
  -3  -7  -4   11.80    1.39
  -3   7  -4   11.51    1.19
   3   7   4   12.16    1.21
  -3   7  -4    9.58    1.17
  -5  -7  -4    5.04    1.00
  -5  -7  -4    3.87    0.76
   5   7   4    3.78    0.76
  -5   7  -4    5.43    0.94
  -5   7  -4    4.43    0.84
  -7  -7  -4    2.02    0.59
  -7  -7  -4    1.69    0.63
  -7   7  -4    3.03    0.75
  -7   7  -4    3.33    0.78
   7   7   4    2.42    0.64
  -9  -7  -4   17.74    1.46
  -9  -7  -4   16.84    1.59
  -9   7  -4   18.16    1.59
  -9   7  -4   17.94    1.52
 -11  -7  -4   24.68    1.94
 -11   7  -4   22.62    1.80
 -14   8   4    6.81    1.04
 -12   8   4   29.35    1.94
 -10   8   4    6.50    1.02
  -8   8   4    2.23    0.67
  -6   8   4    0.07    0.38
  -4   8   4   20.60    1.61
  -2   8   4   24.97    1.80
   0   8  -4    0.10    0.43
   0   8   4    0.43    0.42
  -9   9   4    5.53    1.07
  -7   9   4   10.01    1.32
  -5   9   4    1.16    0.63
  44   0  -5    0.17    0.47
 -44   0   5   -0.73    0.44
 -42   0   5    0.01    0.43
  42   0  -5   -0.07    0.40
 -40   0   5    0.23    0.44
  40   0  -5    0.53    0.47
 -38   0   5    0.08    0.37
  38   0  -5   -0.19    0.34
  36   0  -5    0.11    0.33
 -36   0   5    0.06    0.30
 -36   0   5    0.27    0.39
 -36   0   5    0.12    0.33
 -36   0   5   -0.32    0.34
  34   0  -5    0.14    0.28
 -34   0   5    0.37    0.35
 -34   0   5    0.08    0.34
 -34   0   5   -0.30    0.29
 -34   0   5    0.12    0.27
  32   0  -5    0.09    0.24
 -32   0   5   -0.07    0.25
  32   0  -5    0.01    0.31
 -32   0   5   -0.01    0.31
 -32   0   5   -0.28    0.22
 -32   0   5    0.13    0.30
  30   0  -5    0.06    0.31
  30   0  -5   -0.43    0.21
 -30   0   5   -0.01    0.25
  30   0  -5    0.13    0.24
 -30   0   5    0.35    0.33
 -30   0   5   -0.23    0.23
 -30   0   5    0.24    0.29
 -30   0   5   -0.33    0.23
 -28   0   5    0.30    0.29
 -28   0   5    0.06    0.23
 -28   0   5   -0.05    0.20
  28   0  -5    0.05    0.22
 -28   0   5    0.12    0.25
 -28   0   5   -0.01    0.25
  28   0  -5    0.03    0.19
  28   0  -5   -0.07    0.26
 -26   0   5   -0.02    0.19
 -26   0   5    0.13    0.19
  26   0  -5   -0.08    0.16
 -26   0   5   -0.16    0.18
  26   0  -5    0.06    0.19
 -26   0   5   -0.19    0.16
 -26   0   5    0.14    0.24
  26   0  -5    0.08    0.25
 -24   0   5    0.23    0.24
 -24   0   5    0.02    0.19
  24   0  -5    0.11    0.18
 -24   0   5   -0.04    0.20
 -24   0   5    0.01    0.15
  24   0  -5   -0.20    0.17
 -24   0   5    0.01    0.18
  24   0  -5    0.06    0.16
 -22   0   5    0.23    0.24
 -22   0   5    0.20    0.20
  22   0  -5    0.13    0.20
 -22   0   5    0.48    0.28
 -22   0   5   -0.08    0.14
  22   0  -5    0.03    0.17
  22   0  -5    0.21    0.18
 -22   0   5    0.07    0.16
  20   0  -5    0.00    0.15
 -20   0   5   -0.01    0.16
 -20   0   5    0.11    0.19
 -20   0   5   -0.05    0.13
  20   0  -5   -0.11    0.11
  20   0  -5    0.11    0.16
 -18   0   5    0.09    0.14
  18   0  -5    0.01    0.08
  18   0  -5    0.05    0.11
 -18   0   5    0.04    0.16
  18   0  -5   -0.11    0.08
 -18   0   5   -0.07    0.14
 -18   0   5   -0.01    0.12
  18   0  -5   -0.01    0.13
 -16   0   5    0.02    0.14
 -16   0   5    0.03    0.12
 -16   0   5   -0.01    0.11
  16   0  -5    0.06    0.12
  16   0  -5    0.05    0.11
  16   0  -5    0.14    0.09
 -16   0   5   -0.06    0.12
  16   0  -5    0.14    0.14
 -14   0   5    0.06    0.12
 -14   0   5    0.02    0.11
  14   0  -5    0.07    0.11
  14   0  -5    0.05    0.08
 -14   0   5   -0.01    0.10
 -14   0   5    0.17    0.15
  14   0  -5    0.31    0.16
  14   0  -5   -0.07    0.12
 -14   0   5    0.22    0.12
  12   0  -5    0.89    0.20
 -12   0   5    0.41    0.21
 -12   0   5    0.31    0.16
  12   0  -5    0.84    0.23
 -12   0   5    0.13    0.11
 -12   0   5    0.03    0.11
  12   0  -5    0.22    0.11
 -12   0   5    0.03    0.09
  12   0  -5    0.14    0.12
 -10   0   5    0.02    0.11
  10   0  -5   -0.03    0.06
  10   0  -5   -0.06    0.08
 -10   0   5    0.04    0.10
 -10   0   5    0.09    0.09
 -10   0   5    0.05    0.09
 -10   0   5    0.14    0.10
 -10   0   5    0.06    0.10
  10   0  -5    0.03    0.08
  -8   0   5    0.09    0.07
   8   0  -5    0.22    0.13
  -8   0   5    0.05    0.06
   8   0  -5    0.02    0.06
   8   0  -5    0.04    0.06
  -8   0   5    0.13    0.11
   8   0  -5    0.34    0.11
  -8   0   5    0.11    0.11
  -8   0   5    0.01    0.06
  -8   0   5   -0.06    0.07
  -6   0   5    0.09    0.06
  -6   0   5    0.25    0.10
  -6   0   5    0.08    0.09
  -6   0   5    0.04    0.07
   6   0  -5   -0.05    0.07
  -6   0   5    0.10    0.05
   6   0  -5    0.07    0.06
  -4   0   5    0.27    0.13
  -4   0   5    0.36    0.09
   4   0  -5    0.11    0.10
  -2   0   5    0.13    0.07
  -2   0   5    0.08    0.09
   2   0  -5    0.06    0.05
  -2   0   5    0.10    0.08
   2   0  -5    0.04    0.07
  -2   0   5    0.03    0.08
   2   0  -5    0.00    0.08
  -2   0   5    0.03    0.05
   0   0   5    0.26    0.12
   0   0  -5    0.12    0.12
   0   0   5    0.45    0.10
   0   0   5    0.12    0.08
   0   0   5    0.16    0.10
   0   0   5    0.05    0.07
   0   0  -5    0.12    0.09
   0   0   5   -0.01    0.07
   2   0   5   -0.02    0.07
   2   0   5   -0.05    0.09
  -2   0  -5    0.22    0.13
   2   0   5    0.18    0.09
  -2   0  -5    0.95    0.21
   2   0   5    0.05    0.08
   2   0   5    0.53    0.13
   4   0   5    0.10    0.11
  -4   0  -5    0.20    0.13
  -4   0  -5    0.16    0.12
   4   0   5    0.14    0.11
  -6   0  -5   -0.04    0.09
   6   0   5    0.00    0.09
   6   0   5   -0.01    0.07
  -6   0  -5    0.25    0.12
  -6   0  -5    0.06    0.10
  -6   0  -5   -0.04    0.08
  -8   0  -5    0.12    0.12
  -8   0  -5    0.04    0.11
  -8   0  -5    0.14    0.11
   8   0   5    0.08    0.10
   8   0   5    0.06    0.11
  -8   0  -5   -0.03    0.08
  -8   0  -5    0.02    0.12
 -10   0  -5    0.04    0.15
 -10   0  -5    0.05    0.12
 -10   0  -5    0.06    0.11
  10   0   5    0.21    0.15
  10   0   5    0.31    0.15
 -10   0  -5    0.21    0.14
 -10   0  -5    0.07    0.13
 -12   0  -5    0.05    0.16
 -12   0  -5    0.10    0.12
 -12   0  -5    0.06    0.15
  12   0   5    0.03    0.11
 -12   0  -5    0.08    0.14
  12   0   5    0.05    0.14
 -12   0  -5    0.05    0.13
 -14   0  -5   -0.01    0.16
 -14   0  -5    0.04    0.13
 -14   0  -5    0.06    0.15
  14   0   5    0.39    0.22
 -14   0  -5    0.16    0.18
 -14   0  -5    0.27    0.19
 -16   0  -5    0.00    0.15
 -16   0  -5   -0.03    0.15
 -16   0  -5   -0.04    0.14
  16   0   5   -0.04    0.15
 -16   0  -5    0.27    0.22
 -16   0  -5    0.00    0.15
 -18   0  -5    0.07    0.18
 -18   0  -5   -0.01    0.17
  18   0   5    0.12    0.20
 -18   0  -5    0.07    0.18
 -18   0  -5   -0.08    0.15
 -18   0  -5    0.13    0.23
 -20   0  -5    0.26    0.28
  20   0   5   -0.23    0.18
 -20   0  -5   -0.10    0.17
 -20   0  -5   -0.06    0.17
 -20   0  -5    0.21    0.24
  22   0   5   -0.19    0.16
 -22   0  -5    0.11    0.25
 -22   0  -5    0.16    0.33
 -22   0  -5    0.20    0.24
 -22   0  -5    0.33    0.29
  24   0   5   -0.10    0.21
 -24   0  -5    0.25    0.35
 -24   0  -5    0.03    0.24
 -24   0  -5    0.21    0.26
 -24   0  -5    0.21    0.27
  24   0   5   -0.08    0.34
 -26   0  -5   -0.12    0.25
 -26   0  -5   -0.02    0.31
 -26   0  -5    0.09    0.30
  26   0   5   -0.08    0.22
 -28   0  -5    0.00    0.28
  28   0   5    0.00    0.28
  30   0   5    0.11    0.33
  32   0   5   -0.04    0.38
  34   0   5    0.17    0.41
  36   0   5   -0.11    0.40
  45  -1  -5    0.21    0.56
  43  -1  -5    0.89    0.65
 -43  -1   5    1.18    0.61
  43   1  -5    0.53    0.53
 -43   1   5    0.26    0.51
 -41  -1   5    0.29    0.45
  41  -1  -5   -0.04    0.42
 -41   1   5   -0.25    0.36
  41   1  -5    0.14    0.43
  39  -1  -5    3.53    0.82
 -39  -1   5    2.99    0.80
  39   1  -5    2.89    0.75
 -39   1   5    2.19    0.81
 -39   1   5    2.87    0.79
 -37  -1   5    0.53    0.45
 -37  -1   5    0.61    0.45
 -37  -1   5    0.04    0.47
  37  -1  -5    0.42    0.41
 -37   1   5    0.05    0.34
 -37   1   5    0.17    0.47
  37   1  -5    0.25    0.33
 -35  -1   5    1.81    0.63
  35  -1  -5    1.90    0.59
 -35  -1   5    2.93    0.74
 -35  -1   5    2.20    0.66
  35   1  -5    1.67    0.57
 -35   1   5    2.69    0.73
 -35   1   5    2.91    0.74
 -35   1   5    3.06    0.83
 -35   1   5    2.47    0.65
  33  -1  -5    0.32    0.29
 -33  -1   5    0.23    0.30
 -33  -1   5    0.24    0.34
 -33  -1   5    0.05    0.35
 -33  -1   5    0.36    0.34
 -33  -1   5   -0.05    0.32
  33   1  -5    0.25    0.32
  33   1  -5    0.08    0.31
 -33   1   5    0.43    0.41
 -33   1   5    0.43    0.38
 -33   1   5    0.08    0.36
 -33   1   5    0.00    0.30
 -31  -1   5    5.08    0.72
 -31  -1   5    3.88    0.77
 -31  -1   5    3.27    0.72
  31  -1  -5    5.00    0.75
 -31  -1   5    4.70    0.88
 -31  -1   5    5.08    0.81
  31  -1  -5    5.49    0.98
  31   1  -5    6.15    1.02
  31   1  -5    5.87    0.81
 -31   1   5    4.44    0.81
 -31   1   5    4.97    0.86
 -31   1   5    4.97    0.87
  31   1  -5    3.50    0.65
 -31   1   5    6.02    1.01
  29  -1  -5    1.12    0.40
 -29  -1   5    1.64    0.54
 -29  -1   5    0.90    0.40
 -29  -1   5    1.23    0.40
  29  -1  -5    1.81    0.59
 -29  -1   5    1.52    0.49
 -29  -1   5    0.56    0.36
 -29   1   5    0.32    0.31
 -29   1   5    0.88    0.45
  29   1  -5    0.95    0.40
 -29   1   5    1.23    0.46
  29   1  -5    0.95    0.38
 -29   1   5    0.74    0.39
  29   1  -5    1.63    0.56
 -27  -1   5    1.99    0.54
  27  -1  -5    1.63    0.42
  27  -1  -5    2.14    0.60
 -27  -1   5    2.10    0.48
 -27  -1   5    2.17    0.53
 -27  -1   5    1.79    0.52
 -27  -1   5    3.03    0.61
  27   1  -5    2.08    0.47
  27   1  -5    1.76    0.44
 -27   1   5    0.73    0.37
 -27   1   5    2.25    0.55
 -27   1   5    1.85    0.55
  27   1  -5    1.96    0.56
 -27   1   5    0.64    0.37
 -25  -1   5    1.01    0.32
  25  -1  -5    1.02    0.30
 -25  -1   5    1.00    0.37
  25  -1  -5    0.03    0.15
 -25  -1   5    0.54    0.31
 -25  -1   5    0.45    0.29
  25  -1  -5    1.06    0.43
 -25   1   5    0.61    0.33
 -25   1   5    1.48    0.45
  25   1  -5    0.66    0.30
 -25   1   5    0.70    0.33
 -25   1   5    1.04    0.42
  25   1  -5    0.43    0.24
  25   1  -5    1.16    0.43
  23  -1  -5    0.40    0.21
 -23  -1   5    0.39    0.26
 -23  -1   5    0.31    0.23
 -23  -1   5    0.37    0.26
 -23  -1   5   -0.08    0.16
 -23  -1   5    0.50    0.23
  23  -1  -5    0.55    0.25
  23  -1  -5    0.39    0.28
  23   1  -5    0.22    0.20
 -23   1   5    0.30    0.25
 -23   1   5    0.29    0.24
  23   1  -5    0.34    0.28
  23   1  -5    0.28    0.21
 -23   1   5    0.56    0.29
 -23   1   5    0.24    0.23
  21  -1  -5   11.08    0.95
 -21  -1   5   10.47    0.90
  21  -1  -5    9.54    0.70
  21  -1  -5   10.94    0.71
 -21  -1   5    6.24    0.70
 -21  -1   5    9.14    0.82
 -21  -1   5   10.99    0.88
 -21  -1   5   10.07    0.76
  21  -1  -5   10.07    0.67
 -21   1   5   10.29    0.87
 -21   1   5    9.84    0.88
 -21   1   5    9.42    0.80
  21   1  -5    9.22    0.73
 -21   1   5    9.06    0.90
  21   1  -5    9.32    0.86
  21   1  -5    9.52    0.76
  19  -1  -5    0.17    0.15
 -19  -1   5    0.43    0.24
 -19  -1   5    0.08    0.17
  19  -1  -5    0.26    0.23
  19  -1  -5    0.49    0.19
 -19  -1   5    0.11    0.15
 -19  -1   5    0.19    0.19
  19  -1  -5    0.21    0.15
 -19  -1   5    0.08    0.15
  19   1  -5    0.27    0.21
 -19   1   5    0.12    0.17
 -19   1   5    0.38    0.25
  19   1  -5    0.34    0.19
 -19   1   5    0.14    0.18
  19   1  -5    0.19    0.17
 -17  -1   5    5.17    0.64
  17  -1  -5    4.75    0.46
  17  -1  -5    5.18    0.44
  17  -1  -5    5.29    0.47
  17  -1  -5    5.01    0.61
 -17  -1   5    4.44    0.51
 -17  -1   5    4.27    0.50
 -17  -1   5    4.72    0.60
 -17  -1   5    6.61    0.56
 -17   1   5    4.24    0.58
  17   1  -5    5.46    0.57
  17   1  -5    4.94    0.52
  17   1  -5    5.12    0.59
 -17   1   5    4.72    0.55
 -17   1   5    4.52    0.60
 -15  -1   5    0.46    0.21
  15  -1  -5    0.33    0.15
 -15  -1   5    0.24    0.15
  15  -1  -5    0.73    0.26
  15  -1  -5    0.48    0.17
 -15  -1   5    0.22    0.15
 -15  -1   5    0.36    0.17
  15  -1  -5    0.37    0.16
 -15  -1   5    0.09    0.13
 -15  -1   5    0.09    0.14
  15   1  -5    0.41    0.17
 -15   1   5    0.44    0.21
  15   1  -5    0.38    0.20
 -15   1   5    0.10    0.16
  15   1  -5    0.73    0.23
 -15   1   5    0.15    0.12
 -13  -1   5   13.93    0.88
  13  -1  -5   13.94    0.75
  13  -1  -5   14.12    0.87
  13  -1  -5   14.35    0.67
 -13  -1   5   12.47    0.86
 -13  -1   5   12.13    0.72
 -13  -1   5   12.51    0.69
 -13  -1   5   13.70    0.72
  13  -1  -5   14.99    0.77
 -13   1   5   13.28    0.85
  13   1  -5   13.42    0.50
  13   1  -5   13.29    0.81
 -13   1   5   13.37    0.89
  13   1  -5   12.24    0.80
  13   1  -5   13.08    0.74
  13   1  -5   13.59    0.70
 -13   1   5   13.63    0.81
  11  -1  -5    3.60    0.29
  11  -1  -5    4.07    0.43
 -11  -1   5    4.06    0.49
 -11  -1   5    2.75    0.35
  11  -1  -5    2.98    0.35
 -11  -1   5    3.11    0.29
 -11  -1   5    2.99    0.44
 -11  -1   5    3.07    0.27
  11  -1  -5    2.80    0.34
  11   1  -5    2.92    0.34
 -11   1   5    3.61    0.39
 -11   1   5    2.94    0.28
 -11   1   5    3.00    0.42
 -11   1   5    2.95    0.34
 -11   1   5    3.28    0.46
  11   1  -5    3.85    0.30
  11   1  -5    2.42    0.34
  11   1  -5    2.88    0.40
   9  -1  -5   11.54    0.52
  -9  -1   5   10.80    0.71
   9  -1  -5   10.41    0.63
  -9  -1   5   10.62    0.62
   9  -1  -5   11.41    0.67
   9  -1  -5    9.74    0.64
  -9  -1   5   11.80    0.49
  -9   1   5   12.37    0.53
  -9   1   5   11.42    0.70
   9   1  -5   11.65    0.49
   9   1  -5   10.88    0.59
  -9   1   5   10.50    0.58
  -9   1   5   10.32    0.72
   9   1  -5   11.62    0.48
  -9   1   5   11.37    0.64
   9   1  -5   10.41    0.69
   7  -1  -5    3.65    0.31
  -7  -1   5    3.52    0.42
  -7  -1   5    3.63    0.36
   7  -1  -5    3.17    0.36
   7  -1  -5    2.80    0.32
  -7   1   5    3.29    0.42
   7   1  -5    3.62    0.26
   7   1  -5    3.60    0.19
  -7   1   5    3.38    0.38
   7   1  -5    2.59    0.36
  -7   1   5    3.00    0.29
  -7   1   5    3.21    0.30
  -7   1   5    3.03    0.23
  -5  -1   5   14.41    0.74
  -5  -1   5   15.00    0.74
   5  -1  -5   14.59    0.72
   5  -1  -5   14.54    0.76
   5   1  -5   15.04    0.81
  -5   1   5   14.88    0.59
  -5   1   5   14.32    0.79
  -5   1   5   14.75    0.64
  -5   1   5   15.32    0.74
  -5   1   5   13.64    0.68
  -5   1   5   14.13    0.75
   3  -1  -5    1.19    0.20
  -3  -1   5    1.01    0.21
   3  -1  -5    1.08    0.23
  -3  -1   5    0.84    0.22
  -3  -1   5    1.07    0.20
   3  -1  -5    1.41    0.19
   3   1  -5    1.34    0.26
  -3   1   5    0.76    0.17
  -3   1   5    0.88    0.15
  -3   1   5    1.27    0.24
  -3   1   5    1.56    0.26
   1  -1  -5    0.23    0.12
  -1  -1   5    0.06    0.04
  -1  -1   5    0.14    0.08
  -1  -1   5    0.01    0.08
  -1  -1   5    0.02    0.08
  -1  -1   5   -0.02    0.08
   1  -1  -5    0.04    0.08
   1  -1  -5    0.21    0.11
  -1   1   5    1.31    0.23
  -1   1   5    0.12    0.08
   1   1  -5    0.17    0.05
   1   1  -5   -0.06    0.07
   1   1  -5    0.02    0.06
  -1   1   5    0.52    0.16
   1  -1   5    3.20    0.36
  -1  -1  -5    3.91    0.33
  -1  -1  -5    3.31    0.39
   1  -1   5    3.60    0.26
   1  -1   5    3.86    0.23
   1  -1   5    4.16    0.43
   1  -1   5    4.03    0.34
   1  -1   5    4.46    0.27
  -1   1  -5    3.71    0.40
   1   1   5    3.78    0.32
  -1   1  -5    3.96    0.25
  -1   1  -5    3.18    0.38
  -1   1  -5    3.79    0.31
   1   1   5    3.55    0.34
   1   1   5    3.21    0.30
   3  -1   5    0.67    0.10
  -3  -1  -5    0.26    0.13
   3  -1   5    0.57    0.15
   3  -1   5    0.41    0.16
   3  -1   5    0.45    0.18
  -3  -1  -5    0.62    0.20
   3  -1   5    0.48    0.18
  -3   1  -5    0.62    0.17
  -3   1  -5    0.60    0.19
   3   1   5    0.59    0.17
   3   1   5    0.72    0.20
  -3   1  -5    0.62    0.20
   3   1   5    0.52    0.14
  -3   1  -5    0.59    0.14
  -5  -1  -5   16.01    0.90
   5  -1   5   17.17    0.89
   5  -1   5   15.83    0.85
   5  -1   5   15.54    0.83
  -5  -1  -5   16.23    0.83
  -5   1  -5   17.60    0.91
   5   1   5   16.21    0.71
  -5   1  -5   15.63    0.73
  -5   1  -5   16.69    0.86
   5   1   5   16.59    0.80
  -5   1  -5   15.21    0.85
   7  -1   5    0.02    0.12
   7  -1   5    0.07    0.11
   7  -1   5    0.02    0.09
  -7  -1  -5    0.08    0.12
  -7  -1  -5    0.08    0.10
   7   1   5    0.22    0.14
  -7   1  -5   -0.04    0.09
  -7   1  -5    0.02    0.11
   7   1   5    0.06    0.08
  -7   1  -5    0.10    0.12
  -7   1  -5   -0.05    0.10
  -7   1  -5    0.16    0.12
   9  -1   5    3.76    0.50
  -9  -1  -5    3.45    0.45
  -9  -1  -5    3.38    0.29
   9  -1   5    3.52    0.44
   9  -1   5    2.51    0.42
  -9  -1  -5    3.42    0.47
  -9   1  -5    3.53    0.41
   9   1   5    4.02    0.31
   9   1   5    4.65    0.48
  -9   1  -5    3.67    0.42
  -9   1  -5    3.30    0.46
  -9   1  -5    3.84    0.51
  -9   1  -5    4.23    0.47
 -11  -1  -5    2.01    0.25
  11  -1   5    1.52    0.33
  11  -1   5    1.30    0.33
  11  -1   5    1.40    0.38
 -11  -1  -5    1.72    0.37
 -11  -1  -5    1.36    0.33
 -11   1  -5    1.81    0.35
 -11   1  -5    2.13    0.35
  11   1   5    2.20    0.25
 -11   1  -5    2.03    0.44
 -11   1  -5    1.63    0.35
 -11   1  -5    2.60    0.40
  11   1   5    2.04    0.39
 -13  -1  -5    8.88    0.74
  13  -1   5    9.09    0.85
  13  -1   5    8.68    0.67
  13  -1   5    8.75    0.73
 -13  -1  -5    8.99    0.73
 -13  -1  -5    9.76    0.55
 -13   1  -5    7.69    0.65
 -13   1  -5    6.32    0.68
 -13   1  -5    7.98    0.83
 -13   1  -5    7.63    0.64
 -13   1  -5    8.16    0.63
  13   1   5    8.50    0.71
  15  -1   5    2.21    0.47
 -15  -1  -5    2.47    0.48
  15  -1   5    2.89    0.59
 -15  -1  -5    3.35    0.52
 -15  -1  -5    3.26    0.52
 -15   1  -5    2.83    0.49
 -15   1  -5    3.65    0.46
  15   1   5    2.29    0.46
 -15   1  -5    2.55    0.56
 -15   1  -5    2.24    0.41
 -15   1  -5    2.41    0.48
 -17  -1  -5    3.52    0.59
  17  -1   5    3.16    0.58
  17  -1   5    4.12    0.73
 -17  -1  -5    3.17    0.53
 -17  -1  -5    2.85    0.52
 -17   1  -5    3.61    0.58
 -17   1  -5    3.29    0.51
  17   1   5    2.60    0.51
 -17   1  -5    2.77    0.61
 -17   1  -5    3.41    0.58
 -17   1  -5    3.35    0.48
  19  -1   5    2.85    0.67
 -19  -1  -5    2.88    0.56
 -19  -1  -5    2.07    0.47
 -19  -1  -5    2.96    0.57
  19  -1   5    1.54    0.44
 -19   1  -5    2.51    0.45
 -19   1  -5    2.62    0.54
 -19   1  -5    1.79    0.52
  19   1   5    1.58    0.44
 -19   1  -5    1.62    0.42
 -19   1  -5    1.94    0.47
 -21  -1  -5    2.76    0.55
 -21  -1  -5    2.63    0.56
  21  -1   5    1.78    0.58
 -21  -1  -5    2.68    0.58
  21  -1   5    3.38    0.66
 -21   1  -5    3.38    0.64
 -21   1  -5    1.76    0.55
 -21   1  -5    2.74    0.49
  21   1   5    2.67    0.57
 -21   1  -5    3.24    0.61
 -21   1  -5    3.39    0.58
  23  -1   5    1.11    0.56
 -23  -1  -5    1.04    0.43
  23  -1   5    1.55    0.48
 -23  -1  -5    1.25    0.42
  23   1   5    0.50    0.33
 -23   1  -5    1.00    0.39
 -23   1  -5    1.41    0.57
 -23   1  -5    1.41    0.47
  25  -1   5    0.11    0.40
 -25  -1  -5    0.23    0.31
  25  -1   5    0.59    0.37
 -25  -1  -5    0.21    0.30
  25   1   5    0.12    0.28
 -25   1  -5    0.18    0.34
 -25   1  -5    0.14    0.27
 -25   1  -5    0.29    0.36
 -27  -1  -5    2.79    0.69
 -27  -1  -5    3.62    0.71
  27  -1   5    2.54    0.67
 -27   1  -5    3.13    0.70
  27   1   5    2.95    0.70
 -27   1  -5    2.93    0.71
 -27   1  -5    2.70    0.80
 -29  -1  -5   -0.03    0.34
  29  -1   5   -0.23    0.27
 -29   1  -5    0.08    0.35
 -29   1  -5   -0.12    0.32
  29   1   5    0.18    0.35
  31  -1   5    2.39    0.73
  31   1   5    3.78    0.83
  33  -1   5    0.08    0.38
  33   1   5    0.67    0.53
  35  -1   5   -0.14    0.42
  35   1   5    0.43    0.48
 -42  -2   5    1.73    0.75
  42   2  -5    2.56    0.78
 -40  -2   5   22.23    1.82
  40   2  -5   22.32    1.71
 -40   2   5   20.23    1.68
 -38  -2   5   15.34    1.59
 -38   2   5   15.88    1.52
  38   2  -5   18.46    1.52
 -36  -2   5    0.08    0.40
 -36  -2   5    0.26    0.40
 -36  -2   5   -0.23    0.32
  36   2  -5   -0.10    0.31
 -36   2   5   -0.15    0.37
 -36   2   5    0.01    0.33
  36   2  -5   -0.04    0.37
 -34  -2   5    0.20    0.34
  34  -2  -5    0.66    0.39
 -34  -2   5   -0.12    0.28
 -34  -2   5    0.72    0.46
 -34   2   5    0.44    0.39
  34   2  -5    0.08    0.28
 -34   2   5   -0.25    0.30
 -34   2   5    0.15    0.40
 -34   2   5    0.51    0.38
  34   2  -5    0.24    0.36
  32  -2  -5   22.43    1.44
 -32  -2   5   28.52    1.69
 -32  -2   5   22.46    1.67
 -32  -2   5   21.90    1.61
 -32   2   5   21.70    1.57
 -32   2   5   21.21    1.67
  32   2  -5   20.61    1.48
  32   2  -5   24.67    1.61
 -32   2   5   25.80    1.93
 -32   2   5   23.87    1.71
 -30  -2   5   58.60    2.68
  30  -2  -5   61.66    2.55
 -30  -2   5   58.71    2.73
 -30  -2   5   64.24    2.84
  30  -2  -5   56.31    3.12
 -30  -2   5   64.22    2.95
 -30   2   5   61.91    2.83
  30   2  -5   57.56    2.63
  30   2  -5   60.99    2.74
 -30   2   5   61.79    3.13
  30   2  -5   61.51    3.16
 -30   2   5   60.39    2.86
 -30   2   5   59.29    2.94
 -28  -2   5   10.09    0.98
 -28  -2   5    9.62    1.06
  28  -2  -5    8.66    1.12
 -28  -2   5    9.83    1.01
  28  -2  -5   10.89    0.88
 -28  -2   5    9.43    0.97
 -28   2   5    8.86    1.05
 -28   2   5    7.84    0.96
 -28   2   5    8.82    1.03
 -28   2   5    8.98    1.13
  28   2  -5    9.83    0.98
  28   2  -5    7.55    0.88
 -26  -2   5    4.55    0.70
 -26  -2   5    5.11    0.71
 -26  -2   5    5.67    0.83
  26  -2  -5    5.84    0.66
 -26  -2   5    6.17    0.78
  26  -2  -5    6.09    0.93
 -26   2   5    5.37    0.79
  26   2  -5    4.88    0.70
 -26   2   5    4.89    0.84
 -26   2   5    7.25    0.93
  26   2  -5    5.11    0.72
 -26   2   5    5.43    0.81
  24  -2  -5    4.74    0.58
 -24  -2   5    6.29    0.76
 -24  -2   5    5.24    0.78
 -24  -2   5    6.71    0.76
  24  -2  -5    6.56    0.70
 -24  -2   5    6.40    0.75
  24  -2  -5    6.69    0.91
  24   2  -5    6.39    0.77
 -24   2   5    5.34    0.82
 -24   2   5    6.60    0.87
 -24   2   5    6.71    0.83
  24   2  -5    6.05    0.73
 -24   2   5    7.02    0.84
 -22  -2   5  142.09    4.86
 -22  -2   5  138.22    4.86
  22  -2  -5  142.20    5.28
  22  -2  -5  140.57    4.24
  22  -2  -5  151.58    4.81
 -22  -2   5  136.61    4.69
  22   2  -5  135.98    4.72
 -22   2   5  140.38    4.80
 -22   2   5  138.60    5.01
 -22   2   5  140.78    5.09
 -22   2   5  141.43    4.69
  22   2  -5  139.12    4.50
  20  -2  -5   49.81    1.80
  20  -2  -5   51.41    1.79
  20  -2  -5   47.40    2.34
  20  -2  -5   46.08    2.03
 -20  -2   5   49.55    2.22
 -20  -2   5   49.61    2.00
 -20  -2   5   47.81    2.09
 -20  -2   5   49.81    2.18
 -20   2   5   46.73    2.23
 -20   2   5   48.52    2.27
  20   2  -5   49.38    2.14
 -20   2   5   49.07    2.11
 -20   2   5   48.80    2.17
  20   2  -5   49.70    2.04
 -18  -2   5    1.36    0.34
 -18  -2   5    2.19    0.45
 -18  -2   5    1.52    0.35
  18  -2  -5    1.29    0.38
 -18  -2   5    1.32    0.36
  18  -2  -5    1.88    0.38
  18  -2  -5    1.93    0.30
 -18  -2   5    1.78    0.36
  18  -2  -5    1.80    0.28
  18   2  -5    1.44    0.35
 -18   2   5    1.32    0.39
  18   2  -5    1.48    0.37
 -18   2   5    1.50    0.39
 -18   2   5    1.40    0.37
 -18   2   5    1.99    0.42
 -16  -2   5    0.29    0.16
 -16  -2   5    0.48    0.22
  16  -2  -5    0.57    0.24
  16  -2  -5    0.13    0.12
 -16  -2   5    0.33    0.20
 -16  -2   5    0.11    0.17
 -16  -2   5    0.25    0.19
  16  -2  -5    0.38    0.22
  16  -2  -5    0.35    0.16
 -16   2   5   -0.01    0.14
  16   2  -5    0.13    0.15
 -16   2   5    0.03    0.16
 -16   2   5    0.26    0.19
 -16   2   5    0.02    0.15
  16   2  -5    0.12    0.14
  14  -2  -5  109.50    3.29
 -14  -2   5  102.86    3.57
 -14  -2   5  104.80    3.61
  14  -2  -5  104.82    3.85
 -14  -2   5  108.54    3.39
  14  -2  -5  111.41    3.04
 -14  -2   5  105.63    3.69
  14  -2  -5  107.44    3.66
 -14   2   5  104.07    3.42
 -14   2   5  107.64    3.78
 -14   2   5  107.56    3.74
 -14   2   5  107.57    3.60
  14   2  -5  105.97    3.37
  14   2  -5  108.25    3.63
  12  -2  -5  177.31    5.67
 -12  -2   5  180.55    5.65
  12  -2  -5  177.88    5.18
  12  -2  -5  172.29    5.82
 -12  -2   5  178.19    5.49
 -12  -2   5  177.63    5.45
 -12  -2   5  172.48    5.14
  12  -2  -5  182.18    4.75
  12   2  -5  187.06    5.25
  12   2  -5  181.20    5.18
 -12   2   5  179.35    5.21
  12   2  -5  176.42    5.50
 -12   2   5  172.94    5.67
 -12   2   5  177.64    5.69
  12   2  -5  185.61    5.42
 -12   2   5  179.29    5.45
  10  -2  -5   10.80    0.75
  10  -2  -5   10.77    0.43
 -10  -2   5   10.14    0.70
 -10  -2   5    9.15    0.70
  10  -2  -5   10.39    0.73
  10  -2  -5   10.14    0.59
  10  -2  -5   10.86    0.44
 -10  -2   5   10.34    0.68
 -10   2   5   10.12    0.70
 -10   2   5   11.04    0.74
 -10   2   5    9.40    0.72
  10   2  -5   10.93    0.56
 -10   2   5    9.93    0.65
  10   2  -5    9.60    0.71
   8  -2  -5    8.00    0.61
   8  -2  -5    7.93    0.53
  -8  -2   5    7.89    0.57
   8  -2  -5    6.93    0.59
  -8  -2   5    6.76    0.59
  -8  -2   5    8.38    0.57
   8  -2  -5    8.17    0.32
  -8   2   5    9.25    0.66
   8   2  -5    8.46    0.43
  -8   2   5    9.22    0.57
   8   2  -5    7.85    0.62
  -8   2   5    7.93    0.61
   8   2  -5    8.72    0.48
   8   2  -5    8.49    0.40
   8   2  -5    7.98    0.41
  -6  -2   5   38.07    1.64
  -6  -2   5   40.17    1.48
   6  -2  -5   39.06    1.64
   6  -2  -5   40.92    1.11
   6  -2  -5   38.92    1.69
  -6  -2   5   41.16    1.53
   6  -2  -5   40.56    1.13
   6  -2  -5   38.10    1.48
   6   2  -5   42.16    1.20
  -6   2   5   38.55    1.10
  -6   2   5   37.05    1.53
   6   2  -5   37.05    1.59
  -6   2   5   38.23    1.45
   6   2  -5   38.47    1.34
   6   2  -5   39.68    1.29
  -6   2   5   39.71    1.61
  -4  -2   5  266.10    7.11
   4  -2  -5  252.53    7.97
   4  -2  -5  264.19    6.78
  -4  -2   5  259.71    7.18
   4  -2  -5  250.30    7.95
   4  -2  -5  249.93    7.36
  -4  -2   5  257.29    7.72
  -4   2   5  248.38    7.04
   4   2  -5  262.17    6.77
  -4   2   5  270.34    6.66
   4   2  -5  254.64    7.47
   4   2  -5  274.88    7.61
  -4   2   5  255.20    7.37
  -4   2   5  262.46    7.62
   4   2  -5  260.91    7.47
  -4   2   5  249.29    7.76
   2  -2  -5   94.30    3.33
  -2  -2   5   97.13    3.04
   2  -2  -5   98.00    2.73
  -2  -2   5  104.06    2.99
  -2  -2   5   95.52    3.29
  -2  -2   5   98.67    2.97
  -2  -2   5   98.73    2.85
   2  -2  -5   94.90    3.13
   2   2  -5   97.20    2.98
   2   2  -5   96.20    3.01
   2   2  -5   98.03    2.70
  -2   2   5   98.87    3.13
  -2   2   5   97.73    3.11
  -2   2   5   99.18    2.66
   2   2  -5   95.70    3.17
   0  -2   5   21.02    1.02
   0  -2  -5   20.48    1.07
   0  -2   5   21.77    1.11
   0  -2  -5   21.24    0.83
   0  -2   5   21.34    0.80
   0  -2   5   23.05    0.77
   0  -2  -5   21.72    1.06
   0  -2   5   22.81    0.91
   0  -2   5   22.68    0.76
   0   2   5   22.22    0.94
   0   2  -5   21.98    0.93
   0   2   5   21.26    0.79
   0   2  -5   22.07    0.80
   0   2  -5   19.32    1.00
   0   2  -5   22.19    0.85
  -2  -2  -5    0.90    0.24
   2  -2   5    0.64    0.21
   2  -2   5    0.92    0.26
  -2  -2  -5    0.87    0.24
   2  -2   5    0.61    0.13
  -2  -2  -5    0.65    0.17
  -2   2  -5    0.66    0.16
   2   2   5    1.04    0.19
  -2   2  -5    0.42    0.17
   2   2   5    0.80    0.17
  -2   2  -5    0.65    0.21
  -2   2  -5    0.63    0.19
  -4  -2  -5  197.53    6.08
   4  -2   5  204.95    6.28
  -4  -2  -5  202.98    5.68
   4  -2   5  211.17    6.19
   4  -2   5  204.93    5.80
  -4  -2  -5  204.33    5.84
   4   2   5  205.53    5.55
   4   2   5  214.49    5.82
  -4   2  -5  195.28    5.87
  -4   2  -5  202.28    5.95
  -4   2  -5  198.32    5.62
  -4   2  -5  199.83    6.26
   6  -2   5  113.12    3.93
   6  -2   5  119.35    3.69
  -6  -2  -5  119.48    3.61
  -6  -2  -5  114.71    3.86
  -6  -2  -5  120.67    3.47
   6  -2   5  117.24    3.86
  -6   2  -5  116.05    3.97
   6   2   5  125.28    3.53
  -6   2  -5  119.68    3.76
  -6   2  -5  121.53    3.72
   6   2   5  122.42    3.43
  -6   2  -5  117.50    3.55
  -6   2  -5  114.07    3.97
   8  -2   5    1.30    0.33
  -8  -2  -5    1.64    0.14
   8  -2   5    1.64    0.36
  -8  -2  -5    1.68    0.33
  -8  -2  -5    2.14    0.41
   8  -2   5    1.81    0.32
  -8   2  -5    1.39    0.35
  -8   2  -5    1.75    0.31
   8   2   5    2.02    0.34
  -8   2  -5    1.67    0.33
   8   2   5    1.65    0.14
  -8   2  -5    1.85    0.37
  -8   2  -5    1.69    0.37
  10  -2   5    4.75    0.57
  10  -2   5    4.45    0.55
 -10  -2  -5    4.74    0.59
 -10  -2  -5    6.03    0.59
  10  -2   5    5.11    0.56
 -10   2  -5    5.24    0.60
  10   2   5    5.35    0.53
 -10   2  -5    5.43    0.47
 -10   2  -5    5.41    0.60
 -10   2  -5    5.58    0.56
 -10   2  -5    4.64    0.61
  12  -2   5   37.59    1.67
 -12  -2  -5   34.14    1.67
 -12  -2  -5   35.44    1.60
  12  -2   5   35.25    1.66
  12  -2   5   34.54    1.73
  12   2   5   33.67    1.53
 -12   2  -5   33.73    1.78
 -12   2  -5   35.08    1.44
 -12   2  -5   37.10    1.71
 -12   2  -5   36.02    1.59
 -12   2  -5   35.40    1.65
 -14  -2  -5  111.12    3.79
  14  -2   5  113.91    3.80
  14  -2   5  112.04    4.21
 -14  -2  -5  109.07    3.91
 -14   2  -5  111.08    3.76
 -14   2  -5  111.25    3.82
 -14   2  -5  115.41    4.26
 -14   2  -5  116.81    3.61
 -14   2  -5  113.66    3.98
  14   2   5  111.28    3.68
  16  -2   5   26.16    1.43
  16  -2   5   24.85    1.55
 -16  -2  -5   24.70    1.42
 -16   2  -5   24.64    1.36
 -16   2  -5   22.94    1.34
 -16   2  -5   23.81    1.15
  16   2   5   23.27    1.31
 -16   2  -5   22.13    1.34
 -16   2  -5   20.23    1.46
  18  -2   5    4.52    0.69
 -18  -2  -5    4.23    0.67
  18  -2   5    4.97    0.79
 -18   2  -5    5.93    0.73
 -18   2  -5    4.31    0.76
  18   2   5    5.15    0.70
 -18   2  -5    5.07    0.71
 -18   2  -5    4.61    0.67
 -20  -2  -5    0.61    0.32
  20  -2   5    0.41    0.29
  20  -2   5    0.98    0.46
  20   2   5    0.52    0.29
 -20   2  -5    0.36    0.27
 -20   2  -5    0.66    0.33
 -20   2  -5    0.17    0.30
 -20   2  -5    0.37    0.29
 -22  -2  -5   51.68    2.44
  22  -2   5   49.97    2.41
  22  -2   5   50.52    2.77
 -22   2  -5   52.89    2.78
 -22   2  -5   52.41    2.42
 -22   2  -5   51.76    2.42
  22   2   5   51.05    2.37
 -22   2  -5   52.01    2.43
  24  -2   5   36.74    2.03
 -24  -2  -5   37.59    2.01
  24  -2   5   35.25    2.30
 -24   2  -5   32.42    1.90
  24   2   5   33.68    1.90
 -24   2  -5   32.83    2.22
 -24   2  -5   36.27    2.00
  26  -2   5    0.55    0.40
 -26  -2  -5    0.77    0.42
 -26   2  -5    0.25    0.41
  26   2   5    0.83    0.43
 -26   2  -5    0.69    0.40
 -26   2  -5    0.19    0.34
 -26   2  -5    0.71    0.46
  28  -2   5    0.68    0.43
  28   2   5    0.61    0.40
 -28   2  -5    0.40    0.39
 -28   2  -5    0.40    0.38
  30  -2   5   14.12    1.46
  30   2   5   13.46    1.39
  32  -2   5   19.76    1.70
  32   2   5   21.18    1.72
  34  -2   5    1.99    0.74
  34   2   5    1.79    0.69
  41   3  -5    1.87    0.65
 -39  -3   5   16.76    1.73
 -37  -3   5    0.46    0.45
 -37   3   5    0.29    0.45
  37   3  -5    0.50    0.43
 -35  -3   5   11.27    1.35
  35   3  -5    9.66    1.16
 -35   3   5   11.48    1.25
 -33  -3   5    1.31    0.54
 -33  -3   5    0.80    0.44
 -33   3   5    0.14    0.44
  33   3  -5    0.70    0.43
 -33   3   5    0.96    0.52
 -33   3   5    0.27    0.39
  33   3  -5    0.72    0.40
 -31  -3   5   19.82    1.56
 -31  -3   5   20.92    1.50
 -31   3   5   17.74    1.55
 -31   3   5   20.64    1.60
 -31   3   5   17.12    1.41
 -31   3   5   18.69    1.66
  31   3  -5   19.46    1.43
  31   3  -5   18.47    1.44
 -29  -3   5   10.78    1.20
 -29  -3   5    8.39    1.01
 -29   3   5   10.82    1.22
  29   3  -5    8.00    0.99
 -29   3   5   10.30    1.11
 -29   3   5    9.90    1.15
 -29   3   5    7.08    1.10
  29   3  -5    9.40    1.01
  27  -3  -5   12.58    1.36
 -27  -3   5   10.17    1.14
 -27  -3   5   13.89    1.14
  27  -3  -5   14.89    1.16
 -27   3   5   13.29    1.21
 -27   3   5   10.96    1.23
 -27   3   5   14.47    1.19
  27   3  -5    9.83    1.01
 -27   3   5   11.94    1.21
  27   3  -5   12.71    1.10
 -25  -3   5    9.47    0.97
 -25  -3   5   10.13    0.92
  25  -3  -5   10.68    0.97
 -25  -3   5   11.76    1.15
  25  -3  -5    9.43    1.16
  25   3  -5    9.72    0.95
 -25   3   5   10.47    1.07
  25   3  -5    9.42    0.98
 -25   3   5   10.64    1.12
 -25   3   5   10.26    1.04
 -25   3   5   10.47    1.13
 -23  -3   5   10.77    0.93
 -23  -3   5   10.31    1.05
 -23  -3   5   11.67    0.99
  23  -3  -5   11.41    0.96
  23  -3  -5   10.81    1.15
 -23   3   5   11.24    1.04
 -23   3   5   12.42    1.04
  23   3  -5   11.00    0.92
 -23   3   5   12.03    1.10
 -23   3   5   12.70    1.12
  23   3  -5    9.95    0.99
 -21  -3   5   29.82    1.60
  21  -3  -5   29.28    1.82
  21  -3  -5   32.08    1.67
 -21  -3   5   28.35    1.65
 -21   3   5   30.48    1.65
 -21   3   5   29.91    1.76
  21   3  -5   31.20    1.68
  21   3  -5   27.10    1.50
 -21   3   5   27.46    1.68
 -21   3   5   27.42    1.58
 -19  -3   5    0.50    0.24
 -19  -3   5    0.42    0.26
 -19  -3   5    0.51    0.27
  19  -3  -5    0.52    0.27
 -19  -3   5    0.11    0.18
  19  -3  -5    0.62    0.32
 -19   3   5    0.38    0.25
 -19   3   5   -0.04    0.19
  19   3  -5    0.29    0.22
 -19   3   5    0.06    0.19
  19   3  -5    0.15    0.22
 -19   3   5    0.46    0.27
 -17  -3   5   64.91    2.47
 -17  -3   5   61.32    2.58
  17  -3  -5   65.93    2.86
 -17  -3   5   64.71    2.62
 -17  -3   5   66.07    2.62
  17  -3  -5   62.71    2.65
  17   3  -5   61.94    2.43
 -17   3   5   66.08    2.57
 -17   3   5   68.63    2.64
  17   3  -5   67.15    2.68
 -17   3   5   67.47    2.81
 -17   3   5   63.00    2.72
  15  -3  -5    0.74    0.17
 -15  -3   5    0.75    0.28
 -15  -3   5    0.54    0.25
 -15  -3   5    0.49    0.25
  15  -3  -5    0.57    0.27
  15  -3  -5    0.68    0.30
 -15  -3   5    0.66    0.26
  15   3  -5    0.52    0.24
 -15   3   5    0.43    0.26
 -15   3   5    0.33    0.23
  15   3  -5    0.20    0.17
 -15   3   5    0.52    0.26
 -15   3   5    0.88    0.29
 -13  -3   5   61.69    2.38
  13  -3  -5   60.02    2.59
  13  -3  -5   60.56    2.00
 -13  -3   5   61.05    2.43
 -13  -3   5   61.53    2.44
 -13  -3   5   58.68    2.26
  13  -3  -5   60.68    2.51
 -13   3   5   61.49    2.52
 -13   3   5   59.59    2.37
 -13   3   5   63.39    2.33
  13   3  -5   60.16    2.44
 -13   3   5   66.14    2.58
  13   3  -5   62.27    2.29
 -11  -3   5   10.91    0.82
 -11  -3   5   12.31    0.81
  11  -3  -5   12.10    0.65
  11  -3  -5   12.41    0.91
  11  -3  -5   11.34    0.88
 -11  -3   5   13.82    0.85
 -11  -3   5   11.49    0.84
  11   3  -5   12.53    0.89
 -11   3   5   12.49    0.89
  11   3  -5   12.60    0.81
 -11   3   5   12.21    0.84
 -11   3   5   12.87    0.83
 -11   3   5   11.24    0.85
   9  -3  -5   54.03    1.92
  -9  -3   5   55.61    2.08
  -9  -3   5   54.43    2.20
  -9  -3   5   53.32    2.21
   9  -3  -5   56.62    2.35
   9  -3  -5   53.13    2.31
  -9   3   5   55.98    2.27
   9   3  -5   58.20    1.97
  -9   3   5   58.32    2.10
   9   3  -5   59.85    2.08
   9   3  -5   55.17    2.22
  -9   3   5   56.95    2.24
  -9   3   5   54.97    2.15
  -7  -3   5   18.66    1.06
  -7  -3   5   17.96    0.91
   7  -3  -5   17.89    1.11
   7  -3  -5   14.82    1.01
   7  -3  -5   16.35    0.86
  -7  -3   5   17.66    0.97
  -7   3   5   17.52    1.04
  -7   3   5   18.91    1.03
   7   3  -5   17.79    0.82
   7   3  -5   18.65    1.05
  -7   3   5   17.08    0.95
   7   3  -5   19.27    0.88
  -7   3   5   17.64    0.99
   5  -3  -5   29.80    1.30
  -5  -3   5   33.91    1.28
  -5  -3   5   31.40    1.38
  -5  -3   5   30.51    1.47
   5  -3  -5   31.70    1.59
   5  -3  -5   28.22    1.48
  -5   3   5   29.87    1.33
  -5   3   5   32.60    1.51
   5   3  -5   33.41    1.26
   5   3  -5   32.82    1.12
   5   3  -5   31.58    1.23
  -5   3   5   32.79    1.42
   5   3  -5   29.61    1.42
  -5   3   5   28.07    1.36
   3  -3  -5   58.66    2.35
  -3  -3   5   57.98    1.89
  -3  -3   5   53.69    2.24
   3  -3  -5   56.44    2.40
  -3  -3   5   58.76    1.99
  -3  -3   5   54.17    2.06
   3  -3  -5   55.84    2.07
  -3   3   5   57.76    2.09
  -3   3   5   55.84    2.05
   3   3  -5   60.63    2.01
   3   3  -5   58.38    1.80
   3   3  -5   53.75    2.13
  -3   3   5   58.90    2.28
  -3   3   5   53.10    2.11
   3   3  -5   60.81    2.03
  -1  -3   5   13.79    0.68
   1  -3  -5   12.69    0.90
  -1  -3   5   12.70    0.88
   1  -3  -5   13.40    0.82
   1  -3  -5   11.93    0.93
  -1  -3   5   13.00    0.82
   1   3  -5   14.46    0.66
  -1   3   5   14.05    0.76
   1   3  -5   13.95    0.70
  -1   3   5   14.82    0.53
   1   3  -5   13.79    0.75
  -1   3   5   15.64    0.94
   1   3  -5   13.18    0.82
   1  -3   5   29.50    1.52
  -1  -3  -5   30.90    1.45
  -1  -3  -5   33.03    1.60
   1  -3   5   33.89    1.30
  -1  -3  -5   34.77    1.72
   1  -3   5   30.76    1.42
  -1   3  -5   33.52    1.25
  -1   3  -5   32.74    1.42
   1   3   5   34.59    1.29
  -1   3  -5   32.17    1.46
  -1   3  -5   33.75    1.41
  -1   3  -5   33.84    1.34
   1   3   5   33.94    1.12
  -3  -3  -5    0.09    0.13
  -3  -3  -5    0.14    0.14
   3  -3   5   -0.09    0.11
   3  -3   5    0.07    0.15
   3  -3   5    0.07    0.10
   3   3   5    0.10    0.12
  -3   3  -5    0.32    0.18
  -3   3  -5   -0.01    0.12
  -3   3  -5    0.12    0.15
  -3   3  -5   -0.09    0.08
  -3   3  -5    0.11    0.15
   3   3   5    0.06    0.09
  -3   3  -5    0.01    0.13
   5  -3   5   62.51    2.25
   5  -3   5   59.50    2.47
  -5  -3  -5   59.85    2.39
   5  -3   5   63.20    2.31
   5   3   5   63.10    1.87
  -5   3  -5   60.73    2.12
  -5   3  -5   63.90    2.40
  -5   3  -5   65.08    2.36
  -5   3  -5   57.26    2.27
  -5   3  -5   58.67    2.47
   5   3   5   64.35    2.03
  -5   3  -5   59.07    2.18
   7  -3   5    4.03    0.45
   7  -3   5    4.20    0.60
   7  -3   5    4.32    0.56
  -7  -3  -5    4.92    0.61
  -7   3  -5    6.43    0.71
  -7   3  -5    4.74    0.57
   7   3   5    4.84    0.47
  -7   3  -5    4.41    0.57
  -7   3  -5    6.00    0.55
  -7   3  -5    4.96    0.48
  -9  -3  -5   55.10    2.31
   9  -3   5   52.86    2.17
   9  -3   5   56.58    2.23
   9  -3   5   52.44    2.32
  -9   3  -5   55.06    2.37
  -9   3  -5   56.51    2.12
   9   3   5   59.80    2.04
  -9   3  -5   54.79    2.37
  -9   3  -5   50.42    2.15
  -9   3  -5   57.09    2.01
  11  -3   5    2.67    0.51
 -11  -3  -5    3.82    0.60
  11  -3   5    3.74    0.52
  11  -3   5    2.60    0.49
 -11   3  -5    3.27    0.58
 -11   3  -5    3.45    0.52
  11   3   5    2.61    0.43
 -11   3  -5    3.08    0.52
 -11   3  -5    2.99    0.38
 -11   3  -5    3.25    0.57
  13  -3   5   30.91    1.56
  13  -3   5   31.06    1.61
  13  -3   5   30.12    1.65
 -13  -3  -5   30.65    1.66
 -13   3  -5   31.27    1.30
 -13   3  -5   30.03    1.73
 -13   3  -5   29.26    1.51
  13   3   5   30.11    1.45
 -13   3  -5   29.17    1.54
 -13   3  -5   29.61    1.65
  15  -3   5   17.83    1.19
  15  -3   5   17.49    1.22
 -15  -3  -5   18.34    1.26
 -15   3  -5   20.03    1.23
 -15   3  -5   17.76    1.18
 -15   3  -5   17.67    1.25
  15   3   5   19.51    1.16
 -15   3  -5   17.20    1.33
  17  -3   5   13.45    1.06
 -17  -3  -5   15.71    1.19
  17  -3   5   14.42    1.16
 -17   3  -5   15.01    1.11
  17   3   5   13.58    1.01
 -17   3  -5   17.43    1.19
 -17   3  -5   13.36    1.12
 -17   3  -5   15.08    1.29
  19  -3   5   12.59    1.17
 -19  -3  -5   16.93    1.25
  19  -3   5   14.34    1.13
 -19   3  -5   13.98    1.16
 -19   3  -5   14.63    1.30
  19   3   5   13.80    1.05
 -19   3  -5   13.07    1.08
 -19   3  -5   11.52    1.08
  21  -3   5    5.64    0.90
  21  -3   5    4.24    0.76
 -21  -3  -5    5.00    0.82
  21   3   5    4.29    0.72
 -21   3  -5    5.43    0.96
 -21   3  -5    5.30    0.81
 -21   3  -5    5.47    0.80
 -21   3  -5    4.53    0.77
  23  -3   5   22.55    1.56
  23  -3   5   21.65    1.71
 -23  -3  -5   23.31    1.61
  23   3   5   21.92    1.49
 -23   3  -5   23.11    1.60
 -23   3  -5   23.88    1.56
 -23   3  -5   23.67    1.82
 -23   3  -5   24.08    1.60
  25  -3   5    0.26    0.33
 -25  -3  -5    0.09    0.33
 -25   3  -5   -0.24    0.27
 -25   3  -5    0.28    0.35
 -25   3  -5    0.61    0.41
 -25   3  -5    0.39    0.45
  25   3   5   -0.22    0.27
  27  -3   5    9.12    1.16
  27   3   5    8.89    1.10
 -27   3  -5    8.00    1.10
 -27   3  -5    9.90    1.19
 -27   3  -5    8.85    1.12
  29  -3   5    1.57    0.60
  29   3   5    0.57    0.45
  31  -3   5   16.44    1.60
  31   3   5   14.97    1.51
  33  -3   5    4.80    1.03
  33   3   5    3.44    0.84
 -38  -4   5   31.15    2.27
  38   4  -5   24.91    1.90
 -36  -4   5    0.28    0.41
  36   4  -5    0.36    0.41
 -34  -4   5    0.64    0.52
 -34   4   5    0.31    0.42
  34   4  -5    1.34    0.55
 -32  -4   5   33.13    2.20
 -32   4   5   33.41    2.07
  32   4  -5   34.91    2.06
 -30  -4   5   85.76    3.82
 -30   4   5   89.86    3.68
  30   4  -5   78.75    3.43
 -30   4   5   81.93    3.85
 -30   4   5   84.08    3.75
 -28  -4   5   16.93    1.38
 -28  -4   5   17.67    1.48
  28  -4  -5   17.78    1.46
 -28   4   5   17.51    1.50
 -28   4   5   18.38    1.43
 -28   4   5   18.57    1.49
 -28   4   5   18.39    1.61
  28   4  -5   17.76    1.36
  28   4  -5   18.87    1.47
  26  -4  -5   -0.20    0.23
 -26  -4   5   -0.19    0.19
 -26  -4   5    0.21    0.27
 -26   4   5   -0.06    0.27
 -26   4   5    0.51    0.38
  26   4  -5    0.11    0.24
  26   4  -5   -0.15    0.21
 -26   4   5    0.15    0.35
 -26   4   5    0.12    0.30
  24  -4  -5   19.04    1.57
 -24  -4   5   13.86    1.23
 -24  -4   5   17.17    1.32
  24  -4  -5   17.03    1.34
 -24   4   5   19.12    1.52
 -24   4   5   16.45    1.32
 -24   4   5   14.89    1.31
  24   4  -5   18.52    1.29
 -24   4   5   18.59    1.34
  24   4  -5   18.09    1.36
  22  -4  -5  151.10    5.51
 -22  -4   5  156.46    5.35
 -22  -4   5  145.41    5.24
 -22  -4   5  149.95    5.17
  22  -4  -5  152.79    5.83
  22   4  -5  150.45    4.98
  22   4  -5  144.87    5.27
 -22   4   5  151.23    5.19
 -22   4   5  150.30    5.66
 -22   4   5  149.01    5.18
  20  -4  -5   70.49    3.10
 -20  -4   5   70.87    2.98
 -20  -4   5   73.49    2.90
  20  -4  -5   73.50    3.32
 -20  -4   5   68.55    2.97
 -20   4   5   70.60    3.20
  20   4  -5   71.21    2.80
 -20   4   5   73.31    2.95
 -20   4   5   65.72    3.02
  20   4  -5   65.07    2.94
 -20   4   5   71.25    2.95
  18  -4  -5    4.95    0.76
 -18  -4   5    5.22    0.67
 -18  -4   5    3.97    0.67
 -18  -4   5    5.24    0.70
 -18  -4   5    4.70    0.70
  18  -4  -5    4.19    0.76
 -18   4   5    5.11    0.70
  18   4  -5    4.49    0.71
 -18   4   5    5.93    0.84
 -18   4   5    4.70    0.74
  18   4  -5    4.02    0.63
 -18   4   5    5.37    0.74
  16  -4  -5    3.16    0.63
 -16  -4   5    4.81    0.65
 -16  -4   5    4.24    0.67
  16  -4  -5    3.31    0.62
 -16  -4   5    4.30    0.64
 -16  -4   5    4.46    0.61
  16   4  -5    4.30    0.67
 -16   4   5    4.13    0.68
 -16   4   5    4.25    0.63
 -16   4   5    4.12    0.64
 -16   4   5    3.84    0.67
  16   4  -5    5.08    0.66
 -14  -4   5  118.88    4.29
  14  -4  -5  123.97    4.68
 -14  -4   5  120.31    4.05
 -14  -4   5  128.14    4.33
 -14  -4   5  127.65    4.24
  14  -4  -5  125.18    4.59
 -14   4   5  126.48    4.26
  14   4  -5  125.69    4.37
 -14   4   5  128.41    4.60
 -14   4   5  122.86    4.17
 -14   4   5  125.51    4.45
  14   4  -5  119.00    4.02
  12  -4  -5  197.67    6.65
 -12  -4   5  194.31    5.89
 -12  -4   5  198.51    6.32
 -12  -4   5  191.74    6.23
  12  -4  -5  190.75    6.72
 -12  -4   5  199.36    6.08
  12  -4  -5  202.47    5.68
  12   4  -5  197.23    6.28
 -12   4   5  189.88    5.97
  12   4  -5  197.57    5.89
  12   4  -5  204.64    6.18
 -12   4   5  199.36    6.40
 -12   4   5  200.43    6.16
 -12   4   5  193.50    6.57
  10  -4  -5   25.58    1.53
  10  -4  -5   26.24    1.14
 -10  -4   5   26.82    1.44
 -10  -4   5   26.05    1.43
  10  -4  -5   25.62    1.54
 -10  -4   5   27.82    1.39
 -10   4   5   26.55    1.40
  10   4  -5   27.08    1.46
 -10   4   5   25.89    1.43
 -10   4   5   24.57    1.47
  10   4  -5   27.64    1.26
  10   4  -5   28.49    1.39
 -10   4   5   29.76    1.44
  -8  -4   5    1.14    0.30
   8  -4  -5    1.07    0.34
  -8  -4   5    1.13    0.33
   8  -4  -5    1.90    0.32
   8  -4  -5    1.71    0.44
  -8  -4   5    0.64    0.27
  -8  -4   5    1.87    0.41
  -8   4   5    1.36    0.35
  -8   4   5    0.87    0.29
  -8   4   5    1.11    0.31
   8   4  -5    2.03    0.34
  -8   4   5    1.36    0.39
   8   4  -5    1.29    0.35
   8   4  -5    1.82    0.31
   6  -4  -5   64.03    2.76
  -6  -4   5   65.21    2.41
  -6  -4   5   64.32    2.57
   6  -4  -5   63.18    2.70
   6  -4  -5   63.96    2.29
  -6  -4   5   66.34    2.29
   6   4  -5   64.17    2.34
  -6   4   5   62.24    2.46
   6   4  -5   62.94    2.49
  -6   4   5   61.59    2.44
  -6   4   5   60.21    2.38
   6   4  -5   69.18    2.15
  -6   4   5   62.28    2.63
   4  -4  -5  262.82    7.67
  -4  -4   5  275.32    8.12
  -4  -4   5  260.18    8.13
  -4  -4   5  261.30    7.47
   4  -4  -5  265.27    8.54
   4  -4  -5  256.52    8.47
   4   4  -5  274.77    7.24
  -4   4   5  253.35    7.77
   4   4  -5  271.58    7.98
  -4   4   5  275.68    7.93
  -4   4   5  249.44    8.28
  -4   4   5  250.70    7.53
   4   4  -5  260.17    7.81
  -2  -4   5   96.61    3.17
   2  -4  -5   92.70    3.64
  -2  -4   5   92.27    3.43
   2  -4  -5   91.29    3.57
  -2  -4   5   90.18    3.17
   2  -4  -5   92.73    3.18
  -2   4   5   89.21    3.14
   2   4  -5   91.13    3.43
   2   4  -5   93.48    3.21
   2   4  -5   92.76    3.23
   2   4  -5   98.52    2.91
  -2   4   5   86.68    3.44
  -2   4   5   95.61    3.16
   0  -4   5    0.00    0.15
   0  -4   5    0.20    0.19
   0  -4  -5   -0.02    0.16
   0  -4  -5    0.14    0.20
   0  -4   5    0.09    0.13
   0  -4  -5    0.09    0.15
   0   4  -5    0.21    0.18
   0   4  -5    0.05    0.14
   0   4   5    0.45    0.20
   0   4  -5    0.11    0.17
   0   4  -5    0.03    0.14
   0   4   5    0.06    0.16
  -2  -4  -5   13.49    1.05
  -2  -4  -5   16.43    1.03
   2  -4   5   16.89    0.90
  -2  -4  -5   13.97    1.12
   2  -4   5   16.52    1.01
   2  -4   5   15.21    1.08
  -2   4  -5   15.97    0.99
  -2   4  -5   15.30    0.86
  -2   4  -5   15.24    0.92
  -2   4  -5   14.85    0.97
  -2   4  -5   14.49    1.07
   2   4   5   15.41    0.78
   4  -4   5  193.01    6.24
  -4  -4  -5  195.07    6.17
  -4  -4  -5  192.05    6.68
   4  -4   5  188.15    5.83
  -4   4  -5  191.89    5.91
  -4   4  -5  201.04    6.35
  -4   4  -5  200.29    5.71
   4   4   5  204.93    5.40
  -4   4  -5  199.76    5.90
   6  -4   5  127.17    4.69
  -6  -4  -5  130.84    4.93
   6  -4   5  137.77    4.54
  -6  -4  -5  138.47    4.60
   6  -4   5  129.72    4.29
  -6   4  -5  137.94    4.69
  -6   4  -5  132.67    4.35
  -6   4  -5  143.91    4.25
  -6   4  -5  133.40    4.18
   6   4   5  132.50    3.92
   8  -4   5   15.22    1.04
   8  -4   5   16.03    1.17
  -8  -4  -5   17.89    1.31
   8  -4   5   16.56    1.03
  -8  -4  -5   16.84    1.15
  -8   4  -5   17.58    0.92
  -8   4  -5   15.36    1.04
  -8   4  -5   14.62    0.97
  -8   4  -5   16.20    1.14
   8   4   5   17.00    0.90
 -10  -4  -5    0.43    0.30
 -10  -4  -5    0.32    0.26
  10  -4   5    0.61    0.28
  10  -4   5    0.11    0.22
  10  -4   5    0.32    0.26
 -10   4  -5    0.89    0.33
 -10   4  -5    0.23    0.23
 -10   4  -5    0.33    0.24
  10   4   5    0.50    0.24
 -10   4  -5    0.53    0.32
 -12  -4  -5   61.68    2.73
  12  -4   5   61.48    2.54
  12  -4   5   64.57    2.67
 -12  -4  -5   64.53    2.98
  12  -4   5   62.71    2.82
  12   4   5   64.73    2.37
 -12   4  -5   61.68    2.83
 -12   4  -5   60.33    2.52
 -12   4  -5   65.21    2.89
 -12   4  -5   66.47    2.59
 -14  -4  -5  128.91    4.72
  14  -4   5  130.51    4.77
  14  -4   5  133.46    4.48
  14   4   5  130.46    4.20
 -14   4  -5  134.00    4.46
 -14   4  -5  131.11    4.98
 -14   4  -5  132.99    4.89
 -14   4  -5  128.25    4.44
  16  -4   5   35.49    1.87
  16  -4   5   34.68    1.91
 -16  -4  -5   33.98    1.96
 -16   4  -5   33.36    1.79
 -16   4  -5   34.88    2.01
  16   4   5   36.99    1.74
 -16   4  -5   36.49    2.13
 -16   4  -5   34.49    1.83
  18  -4   5   -0.29    0.19
 -18  -4  -5    0.41    0.33
  18   4   5    0.19    0.28
 -18   4  -5    0.60    0.43
 -18   4  -5    0.34    0.30
 -18   4  -5    0.03    0.27
 -18   4  -5    0.05    0.26
 -20  -4  -5    7.93    1.02
  20  -4   5    6.26    0.91
  20   4   5    8.00    0.90
 -20   4  -5    6.79    1.09
 -20   4  -5    7.90    0.95
 -20   4  -5    8.36    1.07
 -20   4  -5    7.47    0.97
  22  -4   5   65.32    3.01
 -22   4  -5   72.20    3.18
 -22   4  -5   65.65    3.01
  22   4   5   73.42    3.03
 -22   4  -5   75.87    3.43
 -22   4  -5   72.18    3.60
  24  -4   5   37.74    2.17
 -24   4  -5   41.87    2.44
  24   4   5   40.83    2.17
 -24   4  -5   37.24    2.12
 -24   4  -5   39.05    2.25
  26  -4   5    0.29    0.38
 -26   4  -5   -0.08    0.41
  26   4   5    0.57    0.40
 -26   4  -5    0.97    0.47
  28  -4   5    0.60    0.45
  28   4   5    0.37    0.47
  30  -4   5   20.16    1.68
  30   4   5   18.67    1.58
  32  -4   5   26.28    2.00
  32   4   5   28.98    2.06
  37   5  -5   -0.09    0.37
 -35  -5   5    6.75    1.20
  35   5  -5    8.50    1.22
 -33  -5   5    0.52    0.49
  33   5  -5    0.53    0.46
 -31  -5   5   10.41    1.35
  31   5  -5   12.62    1.32
 -29  -5   5    4.77    0.97
  29  -5  -5    5.84    1.07
 -29   5   5    6.17    1.00
  29   5  -5    4.30    0.83
  27  -5  -5    8.30    1.15
 -27  -5   5    8.48    1.15
 -27   5   5    6.73    1.09
  27   5  -5    7.21    0.97
 -27   5   5    8.98    1.19
 -27   5   5    6.95    1.01
  25  -5  -5    8.77    1.15
 -25  -5   5   10.95    1.20
 -25  -5   5    9.96    1.18
  25   5  -5    8.87    1.02
 -25   5   5    9.31    1.18
 -25   5   5    7.26    1.16
 -25   5   5    9.09    1.07
  25   5  -5    8.47    1.12
 -25   5   5    8.62    1.15
 -23  -5   5    5.65    0.90
  23  -5  -5    5.18    0.91
 -23  -5   5    5.54    0.90
 -23   5   5    5.35    0.92
 -23   5   5    6.09    0.96
 -23   5   5    5.18    0.84
  23   5  -5    6.62    0.97
 -23   5   5    5.53    0.99
  23   5  -5    4.57    0.76
 -21  -5   5   25.62    1.72
 -21  -5   5   25.50    1.67
  21  -5  -5   28.86    1.88
 -21   5   5   25.59    1.69
  21   5  -5   25.06    1.71
 -21   5   5   28.90    1.84
  21   5  -5   28.49    1.66
 -21   5   5   26.97    1.68
  19  -5  -5    2.29    0.62
 -19  -5   5    2.48    0.61
 -19  -5   5    2.53    0.59
  19  -5  -5    2.06    0.60
 -19  -5   5    2.47    0.55
  19   5  -5    2.79    0.66
 -19   5   5    3.17    0.75
  19   5  -5    2.16    0.52
 -19   5   5    2.37    0.59
 -19   5   5    2.69    0.59
 -19   5   5    2.66    0.65
  17  -5  -5   36.38    2.17
 -17  -5   5   33.68    1.85
  17  -5  -5   35.41    2.10
 -17  -5   5   33.50    1.79
 -17  -5   5   35.56    1.84
 -17  -5   5   35.88    1.98
  17   5  -5   32.79    1.92
 -17   5   5   37.27    1.94
 -17   5   5   38.61    2.17
  17   5  -5   39.23    1.88
 -17   5   5   35.87    1.89
 -17   5   5   33.98    1.98
 -15  -5   5    0.83    0.33
 -15  -5   5    0.04    0.21
  15  -5  -5    0.24    0.27
  15  -5  -5    1.01    0.43
 -15  -5   5    0.15    0.25
 -15  -5   5    0.17    0.23
  15   5  -5    0.33    0.27
  15   5  -5    0.28    0.23
 -15   5   5    0.14    0.22
 -15   5   5    0.01    0.20
 -15   5   5    0.09    0.23
 -15   5   5    0.25    0.29
  15   5  -5    0.11    0.20
 -13  -5   5   34.24    1.74
  13  -5  -5   35.82    2.06
 -13  -5   5   36.64    1.79
 -13  -5   5   38.48    1.87
  13  -5  -5   34.40    2.03
 -13  -5   5   35.22    1.88
 -13   5   5   34.46    1.81
 -13   5   5   35.18    1.91
  13   5  -5   39.59    1.98
  13   5  -5   34.29    1.72
 -13   5   5   34.70    1.82
  13   5  -5   36.85    1.74
 -13   5   5   35.39    2.01
  11  -5  -5    4.19    0.76
 -11  -5   5    4.97    0.72
 -11  -5   5    5.13    0.68
 -11  -5   5    5.09    0.69
  11  -5  -5    4.93    0.79
 -11   5   5    5.35    0.73
 -11   5   5    5.17    0.69
  11   5  -5    5.30    0.74
  11   5  -5    5.13    0.68
 -11   5   5    5.10    0.79
 -11   5   5    5.70    0.75
  11   5  -5    5.61    0.62
   9  -5  -5   37.79    2.11
  -9  -5   5   36.29    1.87
   9  -5  -5   39.47    2.12
  -9  -5   5   36.55    1.77
  -9  -5   5   38.19    1.90
   9   5  -5   36.01    1.87
   9   5  -5   40.48    1.62
  -9   5   5   34.59    1.78
  -9   5   5   38.61    1.90
   9   5  -5   39.46    1.77
  -9   5   5   35.51    1.97
  -9   5   5   38.97    1.86
   9   5  -5   36.64    1.75
   7  -5  -5   18.11    1.37
   7  -5  -5   18.00    1.32
  -7  -5   5   16.73    1.12
  -7  -5   5   19.36    1.24
   7  -5  -5   17.87    1.01
  -7  -5   5   17.38    1.20
  -7   5   5   15.04    1.09
  -7   5   5   19.70    1.20
  -7   5   5   17.65    1.27
   7   5  -5   15.81    1.15
   7   5  -5   18.82    0.99
   7   5  -5   18.12    1.20
   7   5  -5   18.16    1.09
  -7   5   5   15.94    1.12
   5  -5  -5   20.01    1.39
  -5  -5   5   18.20    1.15
   5  -5  -5   17.99    1.37
   5  -5  -5   19.66    1.09
  -5  -5   5   16.15    1.17
   5   5  -5   18.22    1.09
  -5   5   5   18.41    1.29
  -5   5   5   15.03    1.10
  -5   5   5   18.12    1.17
   5   5  -5   18.65    1.23
   5   5  -5   20.55    1.22
   5   5  -5   18.90    1.01
  -5   5   5   16.81    1.10
  -3  -5   5   30.10    1.45
   3  -5  -5   27.02    1.69
   3  -5  -5   31.31    1.48
  -3  -5   5   27.27    1.46
  -3  -5   5   26.36    1.58
   3  -5  -5   30.17    1.81
   3   5  -5   30.45    1.66
   3   5  -5   29.79    1.32
  -3   5   5   26.06    1.46
  -3   5   5   28.81    1.44
   3   5  -5   30.01    1.53
  -3   5   5   27.59    1.66
  -3   5   5   25.40    1.49
   3   5  -5   27.37    1.44
   1  -5  -5    4.62    0.74
   1  -5  -5    5.97    0.86
  -1  -5   5    5.96    0.77
   1  -5  -5    6.09    0.68
  -1  -5   5    7.43    0.65
  -1  -5   5    6.91    0.74
  -1   5   5    5.54    0.77
   1   5  -5    6.81    0.81
   1   5  -5    6.09    0.67
  -1   5   5    6.07    0.72
   1   5  -5    6.86    0.69
   1   5  -5    6.46    0.61
   1  -5   5   40.23    1.84
   1  -5   5   39.96    1.79
   1  -5   5   36.57    1.98
  -1  -5  -5   37.57    2.08
  -1  -5  -5   37.08    2.13
  -1  -5  -5   38.95    1.86
  -1   5  -5   43.26    1.81
   1   5   5   39.06    1.88
  -1   5  -5   40.57    1.68
  -1   5  -5   38.44    2.02
  -1   5  -5   38.61    1.83
  -1   5  -5   41.54    1.90
   1   5   5   37.48    2.02
   3  -5   5    0.96    0.36
  -3  -5  -5    0.05    0.23
  -3  -5  -5    0.26    0.24
  -3  -5  -5   -0.08    0.20
   3  -5   5   -0.05    0.16
   3  -5   5   -0.02    0.21
  -3   5  -5   -0.03    0.17
  -3   5  -5    0.26    0.24
  -3   5  -5    0.06    0.19
   3   5   5    0.39    0.27
  -3   5  -5    1.25    0.34
  -3   5  -5    0.27    0.25
  -5  -5  -5   42.70    2.37
   5  -5   5   45.05    2.04
   5  -5   5   47.62    2.32
  -5  -5  -5   47.11    2.19
   5  -5   5   46.03    2.05
  -5   5  -5   48.57    2.22
  -5   5  -5   44.50    2.02
  -5   5  -5   45.18    1.94
  -5   5  -5   44.22    2.28
  -7  -5  -5    0.32    0.28
   7  -5   5    0.00    0.20
   7  -5   5   -0.09    0.21
  -7  -5  -5    0.13    0.25
  -7   5  -5   -0.08    0.17
  -7   5  -5    0.13    0.24
  -7   5  -5   -0.12    0.19
  -7   5  -5   -0.17    0.21
  -9  -5  -5   28.93    1.70
   9  -5   5   26.90    1.73
  -9  -5  -5   28.54    1.83
   9  -5   5   26.38    1.50
  -9   5  -5   29.59    1.81
  -9   5  -5   28.46    1.71
  -9   5  -5   27.60    1.50
  -9   5  -5   25.61    1.49
 -11  -5  -5    4.77    0.85
 -11  -5  -5    3.85    0.71
  11  -5   5    3.91    0.67
 -11   5  -5    4.36    0.80
 -11   5  -5    4.60    0.69
 -11   5  -5    5.13    0.81
 -11   5  -5    4.41    0.67
  13  -5   5   18.49    1.28
 -13  -5  -5   18.19    1.38
 -13  -5  -5   20.42    1.54
 -13   5  -5   15.97    1.37
 -13   5  -5   16.11    1.18
 -13   5  -5   15.51    1.18
 -13   5  -5   20.46    1.51
 -15  -5  -5    9.33    1.15
 -15  -5  -5   11.47    1.18
  15  -5   5    9.24    1.01
 -15   5  -5    8.83    1.12
 -15   5  -5    8.47    0.93
 -15   5  -5    9.38    1.01
 -15   5  -5    9.78    1.17
 -17  -5  -5    7.72    1.06
  17  -5   5    8.11    0.98
 -17  -5  -5    8.69    1.12
 -17   5  -5    9.52    1.06
 -17   5  -5   10.01    1.24
 -17   5  -5    9.38    1.19
 -17   5  -5    9.08    0.98
  19  -5   5   11.24    1.18
 -19   5  -5   13.50    1.28
 -19   5  -5   11.74    1.40
 -19   5  -5   16.01    1.24
 -19   5  -5   10.93    1.33
  21  -5   5    4.23    0.82
 -21   5  -5    2.31    0.61
  23  -5   5   13.78    1.39
 -23   5  -5   15.93    1.36
  23   5   5   14.77    1.31
  25  -5   5    0.22    0.46
  27  -5   5   10.56    1.35
  27   5   5   13.79    1.38
  29  -5   5   -0.07    0.49
  31  -5   5   13.68    1.61
  34   6  -5    2.47    0.75
  32   6  -5   22.49    1.78
 -30  -6   5   29.41    2.18
  30   6  -5   30.72    2.05
 -28  -6   5   12.51    1.45
  28   6  -5   14.38    1.41
 -26  -6   5    5.20    0.99
  26  -6  -5    6.90    1.20
  26   6  -5    6.27    0.97
 -26   6   5    5.49    0.95
  24  -6  -5   11.55    1.41
 -24  -6   5   14.16    1.42
 -24   6   5   15.32    1.35
  24   6  -5   15.49    1.30
 -22  -6   5   47.16    2.55
  22  -6  -5   44.74    2.74
  22   6  -5   51.34    2.46
 -22   6   5   48.84    2.50
 -22   6   5   45.82    2.63
  20  -6  -5   32.62    2.23
 -20  -6   5   36.41    2.17
 -20   6   5   35.81    2.21
 -20   6   5   39.13    2.22
 -20   6   5   35.08    2.03
  20   6  -5   33.39    2.11
  20   6  -5   35.07    1.97
 -18  -6   5   12.83    1.19
 -18  -6   5   16.31    1.36
  18  -6  -5   13.66    1.43
 -18   6   5   12.48    1.27
 -18   6   5   13.28    1.41
 -18   6   5   16.63    1.39
[truncated: 696,003 more chars]
