# Supplementary material for: Crystal structures of isotypic poly[bis­(benz­imid­azolium) [tetra-μ-iodido-stannate(II)]] and poly[bis­(5,6-di­fluoro­benzimidazolium) [tetra-μ-iodido-stannate(II)]]
Source: Acta Crystallogr Sect E Struct Rep Online. 2014 Sep 10;70(Pt 10):178–82. doi: 10.1107/S1600536814019151 (PMC4257208; doi:10.1107/S1600536814019151)
Supplement: Supplementary file 2 [file e-70-00178-1sup2.hkl]

#
# h,k,l, Fc-squared, Fo-squared, sigma(Fo-squared), status flag
#
data_1
_shelx_title ' 09iz001 in C2/c'
_shelx_refln_list_code          4
_shelx_F_calc_maximum      853.64
_exptl_crystal_F_000      1552.00
_reflns_d_resolution_high  0.6478

loop_
 _space_group_symop_operation_xyz
 'x, y, z'
 '-x, y, -z+1/2'
 'x+1/2, y+1/2, z'
 '-x+1/2, y+1/2, -z+1/2'
 '-x, -y, -z'
 'x, -y, z-1/2'
 '-x+1/2, -y+1/2, -z'
 'x+1/2, -y+1/2, z-1/2'

_cell_length_a    29.6316
_cell_length_b     6.2233
_cell_length_c    12.4258
_cell_angle_alpha  90.000
_cell_angle_beta  109.680
_cell_angle_gamma  90.000

_shelx_F_squared_multiplier     1.000

loop_
 _refln_index_h
 _refln_index_k
 _refln_index_l
 _refln_F_squared_calc
 _refln_F_squared_meas
 _refln_F_squared_sigma
 _refln_observed_status
   4   0   0      16496.04      17613.92       183.88 o
   6   0   0     106683.75     109207.05       970.07 o
   8   0   0     728697.19     625843.38      6523.14 o
  10   0   0     572246.88     521278.97      4922.27 o
  12   0   0      74770.74      75614.69       877.14 o
  14   0   0      13214.22      12669.12       258.29 o
  16   0   0     216948.44     208638.33      2434.10 o
  18   0   0     356649.56     341212.81      3883.67 o
  20   0   0     117724.34     118026.55      1418.59 o
  22   0   0       1466.20       1499.52       115.40 o
  24   0   0      39017.41      37804.32       618.44 o
  26   0   0     219068.70     215445.08      2484.05 o
  28   0   0      65137.90      67293.10       988.19 o
  30   0   0       6330.42       7378.42       350.08 o
  32   0   0       3014.99       3417.51       291.48 o
  34   0   0      54197.48      53689.26      1705.45 o
  36   0   0      58538.84      62772.43      2643.40 o
  38   0   0      11244.91      12962.71      1090.82 o
  40   0   0          1.09        220.84       301.15 o
  42   0   0       7592.87       7020.07       963.67 o
   1   1   0      94598.06      96836.79       570.95 o
   3   1   0      15071.04      15659.53       108.65 o
   5   1   0       9761.06      11313.22       118.27 o
   7   1   0      67500.91      68907.05       517.41 o
   9   1   0     176025.16     174322.23      1187.26 o
  11   1   0      22416.95      22912.42       234.99 o
  13   1   0      21048.48      22039.45       241.82 o
  15   1   0       7681.15       8546.96       131.42 o
  17   1   0     101355.65      98576.10       830.17 o
  19   1   0      45823.10      44902.88       454.17 o
  21   1   0       1995.07       2138.01        89.40 o
  23   1   0        208.43        245.00        44.01 o
  25   1   0      14812.38      15133.14       272.36 o
  27   1   0      47967.04      48000.89       616.28 o
  29   1   0       3508.91       3480.17       162.67 o
  31   1   0       2910.85       3123.11       185.10 o
  33   1   0       1989.82       2330.65       224.91 o
  35   1   0      21892.79      23701.98       810.89 o
  37   1   0       6039.33       5887.81       570.20 o
  39   1   0        926.49        621.04       261.07 o
  41   1   0         55.34        -48.25       203.31 o
   0   2   0     481725.09     441937.53      4834.31 o
   2   2   0     246274.67     240518.23      1494.27 o
   4   2   0      40321.43      40480.05       279.91 o
   6   2   0     104451.41     106052.55       772.02 o
   8   2   0     309640.50     295194.44      2114.80 o
  10   2   0     232135.64     221874.19      1726.06 o
  12   2   0      73605.00      75058.77      1007.29 o
  14   2   0      40296.46      40127.17       396.69 o
  16   2   0     113747.84     109933.91       892.14 o
  18   2   0     177552.92     172014.91      1405.80 o
  20   2   0      60513.59      58857.68       617.48 o
  22   2   0      11049.39      11065.25       227.80 o
  24   2   0      42980.07      42210.86       541.09 o
  26   2   0      87035.22      84702.99       969.32 o
  28   2   0      46634.08      45874.21       684.30 o
  30   2   0       5686.12       6223.43       298.79 o
  32   2   0       7348.35       7929.30       308.34 o
  34   2   0      30393.22      31958.43       753.47 o
  36   2   0      30290.92      31058.85       981.10 o
  38   2   0       7468.89       8010.82       527.33 o
  40   2   0        946.08       1596.80       357.25 o
   1   3   0      41300.74      41186.37       360.77 o
   3   3   0       3256.40       3381.86        68.94 o
   5   3   0         98.97        163.74        19.48 o
   7   3   0      25678.96      26362.68       258.47 o
   9   3   0      50308.68      50139.06       491.10 o
  11   3   0       8472.77       8359.88       140.72 o
  13   3   0          1.44         63.53        22.49 o
  15   3   0       3105.40       3387.90       123.59 o
  17   3   0      29578.70      29085.13       381.69 o
  19   3   0      18468.69      18395.78       293.58 o
  21   3   0        509.21        612.36        75.95 o
  23   3   0         56.10         98.18        46.37 o
  25   3   0       6744.68       6291.50       223.07 o
  27   3   0      13228.44      13308.93       323.00 o
  29   3   0       2751.36       2803.78       201.99 o
  31   3   0          7.69          8.70        79.41 o
  33   3   0       1554.60       1741.51       234.01 o
  35   3   0       4920.15       4781.31       419.81 o
  37   3   0       2246.17       2909.71       354.99 o
  39   3   0        110.06        161.91       188.65 o
   0   4   0      25712.20      26156.01       374.76 o
   2   4   0      31622.21      31435.33       315.54 o
   4   4   0      74864.41      75672.29       588.93 o
   6   4   0      39293.78      39829.82       366.54 o
   8   4   0      18489.62      18444.96       222.96 o
  10   4   0      20992.41      21030.82       262.97 o
  12   4   0      44008.49      43984.97       453.24 o
  14   4   0      42117.41      41750.15       620.00 o
  16   4   0      19449.45      19129.15       300.45 o
  18   4   0       7321.06       7750.36       212.85 o
  20   4   0      14340.64      13939.81       300.65 o
  22   4   0      28351.73      27549.84       467.28 o
  24   4   0      15281.45      15598.86       345.02 o
  26   4   0       6150.21       6208.05       248.82 o
  28   4   0       3293.08       3171.79       207.75 o
  30   4   0      10857.52      10439.16       536.69 o
  32   4   0       7661.17       8187.69       622.25 o
  34   4   0       4118.88       4275.91       496.80 o
  36   4   0       1735.39       1736.76       368.74 o
   1   5   0          0.27         90.71        28.80 o
   3   5   0      12007.84      12052.78       168.99 o
   5   5   0      28147.86      28305.15       291.94 o
   7   5   0       2208.17       2222.59        95.82 o
   9   5   0        637.56        679.39        62.97 o
  11   5   0       4048.29       3775.89       140.19 o
  13   5   0      14219.84      13878.09       254.73 o
  15   5   0       9535.32       9400.66       245.48 o
  17   5   0        302.91        418.82        91.99 o
  19   5   0        210.70        169.51        84.98 o
  21   5   0       9028.61       9625.15       348.82 o
  23   5   0       6309.22       5918.42       329.40 o
  25   5   0        145.93        357.01       146.94 o
  27   5   0        160.69       -107.07       167.30 o
  29   5   0       1563.73       2148.18       488.53 o
  31   5   0       6409.06       5875.71       776.29 o
  33   5   0        687.57        207.46       294.45 o
  35   5   0        258.59        240.92       347.99 o
   0   6   0      13980.10      14024.18       334.57 o
   2   6   0        665.67        844.41        77.65 o
   4   6   0      18328.59      18006.93       320.09 o
   6   6   0       6843.05       6748.04       202.41 o
   8   6   0       5193.33       5460.50       196.05 o
  10   6   0       4792.24       4881.11       193.57 o
  12   6   0      11437.19      11270.59       306.06 o
  14   6   0      15343.79      14999.74       394.62 o
  16   6   0       1034.45        989.26       146.15 o
  18   6   0       5117.02       4955.18       440.64 o
  20   6   0        223.22        259.21       144.17 o
  22   6   0      11409.09      12493.03       692.53 o
  24   6   0       1783.96       1686.42       434.99 o
  26   6   0       4621.96       4771.51       682.60 o
  28   6   0        435.86        240.92       314.53 o
  30   6   0       2678.44       2061.18       535.37 o
  32   6   0       3939.92       5413.95       816.44 o
   1   7   0       4674.09       4503.39       220.62 o
   3   7   0      15213.62      14691.39       370.36 o
   5   7   0      32173.47      32784.19       519.62 o
   7   7   0         14.22         73.68        62.85 o
   9   7   0       6616.92       6795.55       289.16 o
  11   7   0        606.74        493.56       115.55 o
  13   7   0      25770.49      26115.33       750.44 o
  15   7   0       5530.47       4657.85       424.32 o
   0   8   0      20064.02      20123.31      1465.58 o
   2   8   0       4117.24       4356.33       409.39 o
   4   8   0        658.82        827.79       293.46 o
   6   8   0         90.63         -9.70       187.69 o
   8   8   0      15684.46      15070.74      1171.13 o
 -41   1   1        783.89        912.97       562.14 o
 -39   1   1         63.26        -30.03       158.50 o
 -37   1   1        908.79        557.08       346.63 o
 -35   1   1       1958.71       2063.11       274.31 o
 -33   1   1        501.76        459.23        94.53 o
 -31   1   1       1850.54       2129.64       143.77 o
 -29   1   1        562.18        572.78        79.07 o
 -27   1   1       6266.27       5881.16       181.72 o
 -25   1   1        474.68        422.10        56.46 o
 -23   1   1       1342.90       1384.75        82.16 o
 -21   1   1       1284.23       1270.02        75.38 o
 -19   1   1       9618.45       9726.70       190.53 o
 -17   1   1       2238.64       2288.92        83.57 o
 -15   1   1       3708.31       3635.14        82.92 o
 -13   1   1       4507.70       4494.90        94.92 o
 -11   1   1       1980.41       2039.81        49.68 o
  -9   1   1      18640.22      19571.97       167.00 o
  -7   1   1        572.10        705.93        26.63 o
  -5   1   1      23310.31      24931.05       164.64 o
  -3   1   1        570.87        651.46        16.54 o
  -1   1   1      21430.35      22458.97       168.05 o
   1   1   1        274.04        377.57        15.38 o
   3   1   1        258.59        447.15        20.73 o
   5   1   1      16708.96      18042.06       162.56 o
   7   1   1      17749.40      18620.57       169.92 o
   9   1   1       3163.47       3250.02        79.01 o
  11   1   1        529.12        627.19        35.84 o
  13   1   1      11867.37      12036.00       152.54 o
  15   1   1       1244.50       1308.97        59.94 o
  17   1   1       9126.54       9305.98       155.74 o
  19   1   1        266.31        296.91        39.61 o
  21   1   1       8480.36       8506.39       181.10 o
  23   1   1         50.44         79.39        35.26 o
  25   1   1       3576.99       3638.02       152.83 o
  27   1   1       1652.30       1574.65       111.34 o
  29   1   1        686.67        731.96        94.93 o
  31   1   1       2498.21       2543.97       185.69 o
  33   1   1        854.57        657.94       163.08 o
  35   1   1       1783.75       2421.18       387.25 o
  37   1   1         43.87        165.02       237.57 o
  39   1   1       1525.08       1506.27       358.10 o
  41   1   1          6.77        120.46       327.92 o
 -42   2   1         61.96       -127.15       307.84 o
 -40   2   1        650.79        279.56       198.16 o
 -38   2   1       6996.54       7171.85       499.86 o
 -36   2   1      19102.54      20445.12       672.45 o
 -34   2   1       3384.69       3620.65       268.44 o
 -32   2   1        783.13        654.67       107.05 o
 -30   2   1       1169.52       1422.73       124.80 o
 -28   2   1      39227.62      40184.30       584.05 o
 -26   2   1      33205.16      32094.30       489.34 o
 -24   2   1         58.33        145.97        57.41 o
 -22   2   1        660.18        684.72        67.98 o
 -20   2   1      42103.98      41163.90       488.39 o
 -18   2   1      95177.93      93646.85       820.25 o
 -16   2   1      13511.86      13435.51       173.74 o
 -14   2   1       9034.46       9681.95       154.40 o
 -12   2   1      33443.50      34303.75       347.99 o
 -10   2   1     127943.31     124719.05      1012.23 o
  -8   2   1      87912.80      87290.98       675.19 o
  -6   2   1        365.60        428.86        26.54 o
  -4   2   1          1.19         93.16        28.11 o
  -2   2   1     147983.06     147678.72      1126.69 o
   0   2   1     200441.27     198153.81      1287.28 o
   2   2   1       3051.66       3284.14        49.95 o
   4   2   1       4547.29       4840.43        63.31 o
   6   2   1      33157.96      33817.21       263.98 o
   8   2   1     199917.12     197602.03      1546.22 o
  10   2   1      39457.37      39026.32       414.79 o
  12   2   1       4358.12       4679.33        80.28 o
  14   2   1       4729.88       5174.79       109.78 o
  16   2   1      57713.83      56860.25       591.58 o
  18   2   1      69373.27      68229.17       643.52 o
  20   2   1        332.77        500.27        62.47 o
  22   2   1       1118.31       1139.99        86.90 o
  24   2   1      15528.09      15766.89       314.74 o
  26   2   1      41581.32      41680.91       590.99 o
  28   2   1       4624.79       4669.55       198.25 o
  30   2   1        791.89        753.07       111.42 o
  32   2   1        716.05        683.31       121.03 o
  34   2   1      19864.96      21603.38       671.38 o
  36   2   1       6154.50       6810.41       479.08 o
  38   2   1         24.45        -10.78       169.57 o
  40   2   1         76.21        287.76       368.07 o
 -39   3   1        557.90        609.59       267.69 o
 -37   3   1       5888.51       6017.35       530.25 o
 -35   3   1       8664.95       8932.62       525.27 o
 -33   3   1       3478.21       3161.81       292.19 o
 -31   3   1       6913.42       7097.22       317.29 o
 -29   3   1       3864.93       3822.98       245.11 o
 -27   3   1      16619.45      16643.04       424.51 o
 -25   3   1        155.47        261.65        78.63 o
 -23   3   1      22581.99      22811.59       379.12 o
 -21   3   1        630.24        692.73        73.33 o
 -19   3   1      36591.23      35483.14       460.73 o
 -17   3   1       9915.86       9985.90       175.85 o
 -15   3   1      22228.39      21489.47       271.95 o
 -13   3   1      25261.64      25115.55       301.93 o
 -11   3   1      18130.55      17819.47       232.34 o
  -9   3   1      73429.77      74192.49       626.03 o
  -7   3   1      12169.90      13252.61       148.79 o
  -5   3   1      51670.95      51154.61       415.50 o
  -3   3   1        168.01        275.06        36.33 o
  -1   3   1      63398.24      62307.32       478.26 o
   1   3   1      16126.34      16472.30       175.80 o
   3   3   1      57666.34      57524.57       478.50 o
   5   3   1      17120.96      17320.21       184.07 o
   7   3   1      33479.75      33492.69       312.76 o
   9   3   1      28965.77      28879.51       261.02 o
  11   3   1       7136.67       7263.74       112.62 o
  13   3   1      44424.30      44260.58       523.07 o
  15   3   1       3543.16       3829.93       131.21 o
  17   3   1      41707.11      41106.55       516.66 o
  19   3   1          9.15        109.25        42.21 o
  21   3   1      19541.35      19406.77       362.56 o
  23   3   1       3838.42       3724.68       174.42 o
  25   3   1      18436.72      18512.74       380.60 o
  27   3   1      10097.75       9751.28       279.75 o
  29   3   1       7482.93       7262.33       274.47 o
  31   3   1       6250.08       5826.27       330.97 o
  33   3   1       2046.80       1487.25       218.48 o
  35   3   1       9545.48      10579.56       570.59 o
  37   3   1         19.75        -95.91       150.59 o
  39   3   1       5431.73       5735.18       883.36 o
 -38   4   1       8264.87       9489.48      1043.98 o
 -36   4   1      29713.35      30407.40      1242.00 o
 -34   4   1       8451.03       7731.58       621.93 o
 -32   4   1         27.42         27.17       155.30 o
 -30   4   1       3594.19       3271.68       296.93 o
 -28   4   1      57080.74      54704.09       983.51 o
 -26   4   1      48371.12      46779.71       866.35 o
 -24   4   1        753.64        951.75       102.14 o
 -22   4   1        643.96        507.36        72.05 o
 -20   4   1      59197.30      57542.33       697.56 o
 -18   4   1     106219.32     103012.82      1032.09 o
 -16   4   1      32351.14      31868.35       398.49 o
 -14   4   1          3.25         16.86        28.34 o
 -12   4   1      30499.35      30195.57       347.39 o
 -10   4   1     172721.53     168191.39      1377.22 o
  -8   4   1     105948.89     105504.20       799.98 o
  -6   4   1       1486.65       1643.00        59.96 o
  -4   4   1       6487.71       6476.29       109.59 o
  -2   4   1     169210.73     167681.84      1189.40 o
   0   4   1     186226.33     180212.66      1272.69 o
   2   4   1      13059.04      12608.96       164.55 o
   4   4   1        437.32        467.26        37.68 o
   6   4   1      58697.03      58578.20       548.91 o
   8   4   1     185651.95     183668.03      1607.82 o
  10   4   1      70543.43      70414.86       683.39 o
  12   4   1         35.46         59.83        34.61 o
  14   4   1       6410.42       6392.04       168.96 o
  16   4   1      97921.02      94794.41      1060.68 o
  18   4   1      87758.58      84170.50       981.77 o
  20   4   1       2117.42       2386.18       149.23 o
  22   4   1         10.09         39.25        58.22 o
  24   4   1      29324.40      28650.92       579.08 o
  26   4   1      52408.34      51746.46       924.13 o
  28   4   1       9408.10       9013.20       380.58 o
  30   4   1         21.60         54.04       127.69 o
  32   4   1       2940.67       2904.66       431.64 o
  34   4   1      25709.29      25135.74      1552.58 o
  36   4   1      13284.36      15599.41      1231.36 o
 -35   5   1       3870.73       3633.84       695.98 o
 -33   5   1       1772.13       1733.27       481.84 o
 -31   5   1       3049.57       2315.49       521.99 o
 -29   5   1       1015.46        742.83       327.92 o
 -27   5   1      10922.00      10983.70       558.16 o
 -25   5   1         15.16         45.18       103.45 o
 -23   5   1       8885.34       9183.48       381.20 o
 -21   5   1       2511.86       2330.16       194.43 o
 -19   5   1      23474.87      22131.19       451.77 o
 -17   5   1       4926.08       5112.54       214.16 o
 -15   5   1      19353.36      18837.39       387.48 o
 -13   5   1      11859.32      12305.27       357.47 o
 -11   5   1      10231.60      10204.61       299.28 o
  -9   5   1      19950.48      19687.09       280.74 o
  -7   5   1       3029.77       3028.35       108.55 o
  -5   5   1      28353.81      28753.35       310.25 o
  -3   5   1       1241.32       1383.76        64.66 o
  -1   5   1      27971.89      28485.96       285.75 o
   1   5   1       3719.15       3804.72       119.45 o
   3   5   1      21511.09      21449.84       258.48 o
   5   5   1      20281.97      20621.13       264.72 o
   7   5   1      21272.26      21639.16       317.91 o
   9   5   1       9054.92       9189.02       203.13 o
  11   5   1       7812.24       8056.54       186.99 o
  13   5   1      18282.55      18989.57       384.77 o
  15   5   1       1784.34       1878.23       121.72 o
  17   5   1      11068.48      11016.27       298.25 o
  19   5   1        152.97        173.15        74.48 o
  21   5   1      13391.23      13820.02       418.94 o
  23   5   1       2408.70       2257.74       223.20 o
  25   5   1       8584.73       8577.14       509.20 o
  27   5   1       5100.43       5340.34       689.29 o
  29   5   1       3944.38       5233.27       729.45 o
  31   5   1       5765.41       6685.46       836.52 o
  33   5   1       2376.55       3192.16       655.83 o
  35   5   1       3791.62       4309.75       769.60 o
 -32   6   1       1075.20        749.52       368.07 o
 -30   6   1       4513.50       4129.06       689.29 o
 -28   6   1      23351.36      23489.46      1412.04 o
 -26   6   1      19409.09      19233.26      1231.36 o
 -24   6   1       4574.40       5460.80       695.98 o
 -22   6   1       5921.86       5693.60       425.90 o
 -20   6   1      24210.59      24736.49       714.91 o
 -18   6   1      33385.29      34346.77       722.21 o
 -16   6   1      24762.76      24975.08       576.37 o
 -14   6   1       6389.73       6235.56       242.51 o
 -12   6   1      20591.11      20121.38       372.12 o
 -10   6   1      48106.02      47815.38       641.72 o
  -8   6   1      50824.09      49664.14       587.07 o
  -6   6   1       6592.26       6987.72       167.00 o
  -4   6   1      16418.97      16647.50       262.31 o
  -2   6   1      61352.98      60353.71       611.73 o
   0   6   1      55020.54      54769.79       544.66 o
   2   6   1      13319.45      13290.70       267.92 o
   4   6   1      12066.03      11596.24       266.50 o
   6   6   1      27778.38      27249.82       464.38 o
   8   6   1      56525.41      56488.49       769.02 o
  10   6   1      33062.63      33874.06       764.68 o
  12   6   1       4802.96       5220.21       249.31 o
  14   6   1       8858.49       9024.02       320.29 o
  16   6   1      33266.32      33727.98       700.93 o
  18   6   1      36647.46      37372.76       825.59 o
  20   6   1       3189.95       3697.48       351.43 o
  22   6   1       4341.33       5065.99       491.41 o
  24   6   1      14670.47      13899.61      1017.21 o
  26   6   1      17054.77      17714.13      1184.51 o
  28   6   1       5200.44       5306.88       756.21 o
  30   6   1       2320.02       3158.70       662.52 o
  32   6   1       2777.34       2516.25       608.99 o
 -17   7   1          1.79        -14.37       177.41 o
 -15   7   1       1661.45       1644.92       234.09 o
 -13   7   1       1001.40        745.66       135.25 o
 -11   7   1         74.43         29.24        75.28 o
  -9   7   1          8.54         57.53        63.77 o
  -7   7   1        840.03        705.08        93.26 o
  -5   7   1       1076.66        967.33       114.34 o
  -3   7   1       1590.06       1630.95       134.29 o
  -1   7   1          2.15        112.26        69.57 o
   1   7   1          7.09        -19.51        60.37 o
   3   7   1       1859.90       2109.37       150.56 o
   5   7   1       1717.52       1608.37       137.63 o
   7   7   1          1.61         77.47        76.38 o
   9   7   1         59.21         49.73        74.73 o
  11   7   1       1421.77       1427.30       190.59 o
  13   7   1        920.21        817.95       202.82 o
  15   7   1          1.99       -127.04       149.00 o
 -10   8   1       3005.28       2837.47       615.68 o
  -6   8   1      10058.63      11468.18       940.25 o
  -4   8   1      10523.94      10552.72       489.70 o
  -2   8   1       4417.39       4350.70       348.18 o
   0   8   1       3156.36       3109.95       367.18 o
   2   8   1       6588.60       7239.54       592.76 o
   4   8   1       9350.38      10639.72       801.99 o
   6   8   1       7464.06       7967.79       554.05 o
   1   9   1       1999.87       2516.25       588.91 o
 -42   0   2        427.69        294.45       314.53 o
 -40   0   2        455.90        528.68       361.38 o
 -38   0   2      12930.40      13124.98      1191.20 o
 -36   0   2      21002.37      21259.44       927.49 o
 -34   0   2          8.43         70.59        98.58 o
 -32   0   2       3339.16       3592.23       260.19 o
 -30   0   2      12618.07      12773.00       393.46 o
 -28   0   2      57754.83      59034.57       818.89 o
 -26   0   2       4283.04       4499.49       182.13 o
 -24   0   2       2577.31       2576.35       152.09 o
 -22   0   2         51.77        132.27        47.11 o
 -20   0   2      93341.74      89744.27      1122.35 o
 -18   0   2      80534.54      80109.38      1004.77 o
 -16   0   2         16.23         65.38        32.65 o
 -14   0   2      21807.31      22896.70       335.15 o
 -12   0   2      76450.45      76887.26       791.32 o
 -10   0   2     202369.55     198883.20      1695.62 o
  -8   0   2      28444.33      29212.92       294.38 o
  -6   0   2      27759.05      30394.81       286.02 o
  -4   0   2      50933.39      53267.84       451.90 o
  -2   0   2     125559.56     128239.72      1199.96 o
   0   0   2      61584.20      63228.55       596.50 o
   2   0   2       6578.14       6863.58       100.24 o
   4   0   2       8395.88       9473.45       134.07 o
   6   0   2     146403.22     142362.00      1264.88 o
   8   0   2     142682.72     140321.95      1492.81 o
  10   0   2       1742.18       1954.58        82.42 o
  12   0   2      22694.91      23222.54       352.29 o
  14   0   2      32459.36      33780.52       517.77 o
  16   0   2     112921.50     111554.48      1361.13 o
  18   0   2      21466.50      21242.29       377.20 o
  20   0   2      12064.23      12540.69       285.38 o
  22   0   2       1455.39       1731.79       124.08 o
  24   0   2      24661.77      25698.28       514.16 o
  26   0   2      40355.50      40717.41       743.29 o
  28   0   2         44.15         91.49        94.38 o
  30   0   2       4259.68       4606.79       402.91 o
  32   0   2       7422.27       8629.22       637.52 o
  34   0   2      21671.95      24259.06      1478.97 o
  36   0   2       1616.87       1907.26       515.30 o
  38   0   2       2174.96       3031.55       655.83 o
  40   0   2        705.65        401.53       374.76 o
 -43   1   2       3707.83       3458.60       510.47 o
 -41   1   2      12631.24      13885.57       665.64 o
 -39   1   2         70.33        270.88       171.59 o
 -37   1   2       3830.03       4203.56       388.27 o
 -35   1   2         91.26        115.39        87.57 o
 -33   1   2      31182.04      31191.29       493.42 o
 -31   1   2      15811.33      15454.23       316.54 o
 -29   1   2       1332.66       1293.94        96.91 o
 -27   1   2       4295.14       4090.78       156.95 o
 -25   1   2      31219.93      30595.22       373.30 o
 -23   1   2      86572.67      84656.90       793.82 o
 -21   1   2        268.13        270.94        48.52 o
 -19   1   2      10322.16      10462.11       169.49 o
 -17   1   2      26673.78      27695.25       284.66 o
 -15   1   2     143622.97     141222.70      1114.35 o
 -13   1   2      40444.21      39895.98       358.28 o
 -11   1   2       8113.01       8408.44       126.57 o
  -9   1   2        339.40        510.44        30.54 o
  -7   1   2     247788.75     243235.33      1422.85 o
  -5   1   2     206221.41     205998.05      1215.61 o
  -3   1   2       3241.70       3765.84        51.90 o
  -1   1   2      99238.01     103832.91       653.89 o
   1   1   2     115990.12     120209.30       770.36 o
   3   1   2     379667.34     354366.03      2276.83 o
   5   1   2      32621.60      33033.72       258.47 o
   7   1   2      19792.50      20733.35       193.33 o
   9   1   2       3209.81       3618.94        63.64 o
  11   1   2     114581.94     111519.50       818.89 o
  13   1   2      95992.86      97399.00       720.00 o
  15   1   2        621.95        718.09        72.06 o
  17   1   2       6206.22       6530.95       129.89 o
  19   1   2      31526.41      30858.96       351.63 o
  21   1   2      73209.85      72857.14       711.70 o
  23   1   2       3317.06       3393.25       125.47 o
  25   1   2      14477.44      14081.26       286.36 o
  27   1   2       4802.82       5133.20       202.89 o
  29   1   2      32626.32      33809.88       604.59 o
  31   1   2       8221.41       8536.61       464.27 o
  33   1   2       3241.88       3650.37       448.35 o
  35   1   2       1196.20       1856.98       398.18 o
  37   1   2       5569.93       5079.32       560.38 o
  39   1   2      11033.86      11885.90       825.74 o
 -42   2   2        306.51        371.94       371.41 o
 -40   2   2        111.53        142.25       171.09 o
 -38   2   2       5089.24       5242.22       444.76 o
 -36   2   2       8637.83       8514.97       358.31 o
 -34   2   2         41.55         48.90        76.21 o
 -32   2   2        981.43       1080.29       118.05 o
 -30   2   2       3313.76       3530.90       186.21 o
 -28   2   2      29404.41      28891.69       469.78 o
 -26   2   2       1353.65       1695.29       134.43 o
 -24   2   2       4424.64       4576.47       179.85 o
 -22   2   2        566.76        561.29        64.47 o
 -20   2   2      30425.97      29419.41       367.06 o
 -18   2   2      40759.95      40886.39       452.93 o
 -16   2   2       1368.84       1498.42       103.05 o
 -14   2   2       9197.16       9726.18       151.19 o
 -12   2   2      25060.79      24885.53       280.19 o
 -10   2   2      91814.47      92900.10       698.29 o
  -8   2   2       5966.02       6164.95        86.24 o
  -6   2   2       8587.05       8645.55       108.16 o
  -4   2   2        590.48        696.14        26.95 o
  -2   2   2     114175.06     117610.74       848.09 o
   0   2   2      13128.79      13335.63       121.97 o
   2   2   2        221.42        218.96        21.43 o
   4   2   2       1544.47       1795.56        40.99 o
   6   2   2      40977.41      40931.38       376.80 o
   8   2   2      76414.07      78442.59       667.37 o
  10   2   2          2.23        175.62        59.59 o
  12   2   2      13335.28      13716.68       294.03 o
  14   2   2       9517.86       9782.21       168.40 o
  16   2   2      51990.04      51687.64       556.83 o
  18   2   2       9338.19       9610.75       187.21 o
  20   2   2       5001.16       5209.94       180.10 o
  22   2   2        371.36        381.07        84.93 o
  24   2   2      18517.32      18125.45       363.57 o
  26   2   2      12000.06      12294.84       301.84 o
  28   2   2        174.39        133.41        69.50 o
  30   2   2       2356.44       2047.22       178.00 o
  32   2   2       2315.98       1868.42       269.49 o
  34   2   2      10045.03       8707.72       655.28 o
  36   2   2        674.74        491.31       254.30 o
  38   2   2       1057.05        637.93       364.72 o
 -39   3   2        864.85        643.52       264.87 o
 -37   3   2         69.56         14.41       182.92 o
 -35   3   2       1548.57       1830.60       335.98 o
 -33   3   2       5951.24       5682.76       406.77 o
 -31   3   2       6281.63       6375.04       283.96 o
 -29   3   2       2453.33       2041.70       167.86 o
 -27   3   2       1866.56       1870.85       139.44 o
 -25   3   2       7037.94       7345.88       231.72 o
 -23   3   2      17068.75      16672.58       334.90 o
 -21   3   2       9836.23       9944.82       256.86 o
 -19   3   2       4995.16       5050.66       139.93 o
 -17   3   2      11925.68      11913.75       271.10 o
 -15   3   2      34259.99      33588.25       368.86 o
 -13   3   2      14480.93      13956.11       196.89 o
 -11   3   2      10130.12      10278.43       151.07 o
  -9   3   2      20691.29      21192.55       248.55 o
  -7   3   2      38569.81      38847.52       353.21 o
  -5   3   2      36883.07      36671.68       299.28 o
  -3   3   2      19426.38      20335.99       208.65 o
  -1   3   2       8037.54       8243.06       115.54 o
   1   3   2      29450.71      28795.43       281.54 o
   3   3   2      48329.51      48893.90       459.73 o
   5   3   2      29145.38      29459.63       286.32 o
   7   3   2       8576.04       9177.52       115.34 o
   9   3   2      12405.14      12454.98       200.98 o
  11   3   2      31385.27      30804.98       331.66 o
  13   3   2      15731.20      15424.08       249.91 o
  15   3   2       9115.40       9269.11       206.30 o
  17   3   2       7168.87       7362.79       213.25 o
  19   3   2      11914.14      11280.70       259.20 o
  21   3   2      11797.18      11673.73       313.79 o
  23   3   2       4397.16       3811.25       179.86 o
  25   3   2       1098.57       1151.08       117.04 o
  27   3   2       5109.92       5164.16       234.09 o
  29   3   2       6984.51       6834.26       285.15 o
  31   3   2       2797.39       2682.01       275.92 o
  33   3   2        169.76        294.45       194.01 o
  35   3   2        526.19       1159.58       305.40 o
  37   3   2       2569.63       2361.89       421.92 o
  39   3   2       1458.76       1345.12       555.45 o
 -38   4   2        523.93        200.76       301.15 o
 -36   4   2        300.80        460.38       236.37 o
 -34   4   2         10.52         -5.02       149.44 o
 -32   4   2        112.28         -6.69       151.20 o
 -30   4   2         67.47         33.01       102.74 o
 -28   4   2        555.17        395.39       110.42 o
 -26   4   2        799.62        747.14       123.20 o
 -24   4   2        357.96        357.22        81.47 o
 -22   4   2        436.85        453.60        80.48 o
 -20   4   2         76.80         95.91        49.22 o
 -18   4   2       2810.70       2804.86       122.37 o
 -16   4   2         66.20         63.87        31.38 o
 -14   4   2       1166.77       1186.80        69.79 o
 -12   4   2       2780.12       2909.88        90.89 o
 -10   4   2        870.63        896.28        46.70 o
  -8   4   2        301.33        337.54        31.43 o
  -6   4   2       2028.10       2167.19        64.07 o
  -4   4   2        662.56        717.58        40.65 o
  -2   4   2       3316.10       3572.64        89.88 o
   0   4   2       1709.15       1673.29        63.98 o
   2   4   2       1463.20       1550.35        63.65 o
   4   4   2        438.28        461.83        44.81 o
   6   4   2        412.66        380.39        37.87 o
   8   4   2       4613.17       4907.07       118.04 o
  10   4   2        308.26        304.56        65.58 o
  12   4   2       1446.55       1611.69        93.59 o
  14   4   2        903.26        681.50        69.66 o
  16   4   2        376.15        275.63        67.15 o
  18   4   2        434.77        390.06        82.47 o
  20   4   2        970.06        900.92       105.65 o
  22   4   2        253.85        293.93        76.76 o
  24   4   2        984.62       1168.22       128.09 o
  26   4   2         99.62        137.27        87.41 o
  28   4   2        238.81        187.48       110.08 o
  30   4   2         16.13        149.76       149.16 o
  32   4   2        254.27        322.40       170.89 o
  34   4   2        554.26        618.54       276.07 o
  36   4   2          6.68         73.61       307.84 o
 -35   5   2       2470.77       2690.25       608.99 o
 -33   5   2          8.88         27.52       166.74 o
 -31   5   2        827.91        594.48       238.93 o
 -29   5   2      13559.16      13470.75       740.01 o
 -27   5   2      11587.72      11262.97       487.89 o
 -25   5   2        552.60        490.29       120.12 o
 -23   5   2         19.61        104.65        79.46 o
 -21   5   2      16495.36      15909.60       359.37 o
 -19   5   2      27630.17      27136.93       480.23 o
 -17   5   2      10029.21      10069.86       281.47 o
 -15   5   2         19.44         41.66        50.30 o
 -13   5   2       4647.42       4436.43       141.62 o
 -11   5   2      44706.93      45470.42       505.20 o
  -9   5   2      31529.07      31185.04       387.55 o
  -7   5   2       1958.28       2038.07        90.72 o
  -5   5   2       1052.22       1148.49        63.95 o
  -3   5   2      31411.53      31016.65       334.65 o
  -1   5   2      51934.42      51409.46       499.96 o
   1   5   2       8257.35       8265.64       154.05 o
   3   5   2        144.25        170.55        33.49 o
   5   5   2      16029.76      16186.56       233.93 o
   7   5   2      40171.69      40218.02       488.61 o
   9   5   2      24708.57      24940.46       485.76 o
  11   5   2         72.74         26.69        43.32 o
  13   5   2       1420.29       1662.05       119.78 o
  15   5   2      25660.87      24868.26       428.51 o
  17   5   2      25407.62      25684.85       447.49 o
  19   5   2       2659.31       2717.94       171.52 o
  21   5   2         19.91         37.50        67.77 o
  23   5   2       5133.61       5063.00       479.10 o
  25   5   2      17493.52      16610.11       853.25 o
  27   5   2       4633.96       5480.88       722.75 o
  29   5   2         14.78       -140.54       240.92 o
  31   5   2        523.69        535.37       347.99 o
  33   5   2       5095.32       4577.43       769.60 o
 -34   6   2        600.15        602.29       401.53 o
 -32   6   2         65.32        615.68       354.68 o
 -30   6   2       5844.62       5802.10       789.67 o
 -28   6   2      24965.77      28046.82      1586.04 o
 -26   6   2       6779.00       7040.15       782.98 o
 -24   6   2          1.35       -113.77       187.38 o
 -22   6   2       1829.17       2078.90       253.10 o
 -20   6   2      36120.44      36015.45       817.88 o
 -18   6   2      27507.36      27718.13       538.13 o
 -16   6   2        767.09        624.74       100.19 o
 -14   6   2        311.04        266.09        67.91 o
 -12   6   2      29458.39      29548.29       475.01 o
 -10   6   2      56239.39      55289.18       644.13 o
  -8   6   2      13784.19      13412.34       233.32 o
  -6   6   2        540.48        435.02        53.42 o
  -4   6   2      12189.54      12245.63       206.03 o
  -2   6   2      69638.73      68547.80       654.59 o
   0   6   2      37079.17      36484.69       430.64 o
   2   6   2        421.99        336.71        62.89 o
   4   6   2        292.24        266.36        55.49 o
   6   6   2      44841.54      44467.34       601.42 o
   8   6   2      50471.73      49413.57       761.74 o
  10   6   2       6267.54       5985.76       275.15 o
  12   6   2          8.57         67.49        77.37 o
  14   6   2      10134.97      10603.31       365.68 o
  16   6   2      40283.00      40980.57       898.49 o
  18   6   2      16348.13      14784.15       658.83 o
  20   6   2        224.92        113.77       247.61 o
  24   6   2      17593.17      18537.27      1204.59 o
  26   6   2      17482.96      17948.36      1211.28 o
  28   6   2        363.33        635.75       381.45 o
  30   6   2         62.69        174.00       341.30 o
 -29   7   2       9890.39       9395.79       990.44 o
 -27   7   2      10405.33      10299.23      1017.21 o
 -25   7   2        163.94        240.92       294.45 o
 -23   7   2        616.17        441.68       307.84 o
 -21   7   2       7509.13       7441.68       789.67 o
 -19   7   2      26100.01      25811.64      1398.66 o
 -17   7   2       4385.90       4358.98       394.40 o
 -15   7   2       1158.08       1168.89       144.96 o
 -13   7   2       1189.34       1101.29       158.63 o
 -11   7   2      31639.55      32087.72       585.64 o
  -9   7   2      20836.61      21433.29       430.11 o
  -7   7   2        479.73        416.24        81.62 o
  -5   7   2        152.89        200.90        76.45 o
  -3   7   2      14672.97      15384.18       355.47 o
  -1   7   2      36548.91      36237.62       634.15 o
   1   7   2       2915.98       3213.33       193.63 o
   3   7   2       1181.75       1323.31       136.11 o
   5   7   2       4418.60       4655.87       216.35 o
   7   7   2      36157.59      38006.64       631.29 o
   9   7   2      11353.96      11127.01       420.40 o
  11   7   2        402.29        379.64       129.62 o
  13   7   2          0.62         53.26       170.16 o
  15   7   2      20924.85      20377.62      1325.05 o
  -8   8   2      19211.99      16342.24      1124.28 o
  -6   8   2       1333.70        630.40       421.61 o
  -4   8   2      15675.36      16669.47       612.46 o
  -2   8   2      69976.90      72822.22      1815.95 o
   0   8   2      35914.83      37692.80      1168.30 o
   2   8   2       4005.30       4321.25       421.99 o
   4   8   2       5226.08       5227.66       394.35 o
   6   8   2      42192.47      46021.95      2415.87 o
   8   8   2      51476.51      57177.78      2750.48 o
  -3   9   2       4757.11       5654.87       796.37 o
  -1   9   2      10258.33      10172.08      1030.59 o
   1   9   2        614.87        869.98       421.61 o
 -43   1   3        654.62        287.75       196.10 o
 -41   1   3        863.21        730.52       226.31 o
 -39   1   3       1760.61       1673.87       234.80 o
 -37   1   3       2187.07       1799.87       210.87 o
 -35   1   3        581.31        503.26       104.93 o
 -33   1   3       3113.35       3360.16       172.14 o
 -31   1   3        168.64        137.42        57.09 o
 -29   1   3       4895.48       4635.31       159.43 o
 -27   1   3       2222.33       2101.35       110.16 o
 -25   1   3      11233.66      10995.98       192.90 o
 -23   1   3       2569.33       2540.32       101.54 o
 -21   1   3      12897.35      12591.98       191.80 o
 -19   1   3       5047.54       4866.26       110.51 o
 -17   1   3       2450.00       2515.29        78.51 o
 -15   1   3      24382.29      25355.36       323.44 o
 -13   1   3       6849.45       7452.37       115.13 o
 -11   1   3      23636.26      23771.05       209.07 o
  -9   1   3          0.02         47.61        14.33 o
  -7   1   3      25287.79      25450.03       203.39 o
  -5   1   3       3782.98       3936.00        60.91 o
  -3   1   3      19233.74      19436.34       180.56 o
  -1   1   3      52056.50      54304.45       358.00 o
   1   1   3      57581.25      60018.74       441.93 o
   3   1   3      10702.46      10702.66       126.73 o
   5   1   3       6459.56       6713.57       101.10 o
   7   1   3      26593.41      27694.38       257.59 o
   9   1   3          3.56         57.72        16.27 o
  11   1   3      23849.14      24683.38       248.36 o
  13   1   3          6.03         38.49        20.39 o
  15   1   3      11159.49      11290.22       183.65 o
  17   1   3       3566.41       3553.80       100.43 o
  19   1   3       3716.19       3820.35       120.17 o
  21   1   3       4470.94       4677.91       168.66 o
  23   1   3       2459.19       2568.04       123.48 o
  25   1   3       8431.96       8365.39       270.82 o
  27   1   3       1598.84       1716.63       135.67 o
  29   1   3       1239.29       1233.82       154.88 o
  31   1   3          0.48         33.88       105.52 o
  33   1   3       3811.78       4460.32       496.87 o
  35   1   3        161.47         79.30       186.46 o
  37   1   3        943.02        350.93       428.30 o
 -42   2   3        355.59        281.74       200.52 o
 -40   2   3       1258.28        556.00       362.66 o
 -38   2   3      12371.17      11892.45       600.01 o
 -36   2   3       9380.37       9373.96       367.62 o
 -34   2   3        130.55        111.69        76.24 o
 -32   2   3        145.92        103.51        65.43 o
 -30   2   3      19845.95      19824.84       368.04 o
 -28   2   3      27804.97      27620.22       543.07 o
 -26   2   3       1196.80       1277.92        91.31 o
 -24   2   3        177.56        212.01        47.60 o
 -22   2   3      12335.59      12192.48       229.02 o
 -20   2   3      64164.56      62813.11       594.31 o
 -18   2   3      25978.26      25461.60       279.43 o
 -16   2   3         34.80         70.33        20.81 o
 -14   2   3       4747.30       4832.49       117.20 o
 -12   2   3      85711.24      83496.30       618.49 o
 -10   2   3      95165.07      95063.33       689.69 o
  -8   2   3       1062.01       1031.19        36.03 o
  -6   2   3        638.14        799.74        47.60 o
  -4   2   3      66846.92      67805.02       526.87 o
  -2   2   3     117529.03     117193.01       847.09 o
   0   2   3      25523.74      27030.02       227.42 o
   2   2   3       3294.33       3883.46        68.47 o
   4   2   3       8547.12       8716.54       112.55 o
   6   2   3     110716.38     108083.32      1030.18 o
   8   2   3      49180.78      48873.89       474.31 o
  10   2   3       1518.58       1757.74        67.95 o
  12   2   3        145.50        142.83        31.84 o
  14   2   3      52465.52      51858.49       578.17 o
  16   2   3      58292.15      56489.17       683.18 o
  18   2   3       2711.14       2659.74       120.46 o
  20   2   3        152.76        143.43        64.82 o
  22   2   3      11087.08      10455.42       261.50 o
  24   2   3      31969.30      30838.14       509.29 o
  26   2   3      11377.91      10834.13       288.66 o
  28   2   3         90.62         91.79        71.48 o
  30   2   3        117.11        141.32        91.44 o
  32   2   3      13217.54      13243.42       747.49 o
  34   2   3      10515.62      11499.26       763.95 o
  36   2   3        376.27        234.23       217.52 o
  38   2   3        362.25        421.61       388.14 o
 -41   3   3       1647.35       1860.42       528.68 o
 -39   3   3       3875.07       3641.70       491.64 o
 -37   3   3       9081.91       8768.40       670.16 o
 -35   3   3       1546.49       1860.66       340.12 o
 -33   3   3      10791.86      11578.88       400.17 o
 -31   3   3          1.82        -20.85        62.94 o
 -29   3   3      26987.23      26448.32       615.99 o
 -27   3   3       1866.53       1986.61       140.14 o
 -25   3   3      22856.14      22248.29       407.15 o
 -23   3   3      11868.96      11781.48       245.72 o
 -21   3   3      29485.76      28259.66       384.95 o
 -19   3   3      22994.25      22453.70       321.73 o
 -17   3   3      11757.56      12072.11       212.77 o
 -15   3   3      43208.23      42111.81       442.64 o
 -13   3   3       4580.68       4657.65       105.07 o
 -11   3   3      58875.00      58861.00       485.41 o
  -9   3   3        530.17        669.93        35.59 o
  -7   3   3      58006.07      57308.59       492.05 o
  -5   3   3      12900.14      13357.98       170.51 o
  -3   3   3      82718.70      85115.47       685.24 o
  -1   3   3      23755.97      24299.26       248.03 o
   1   3   3      38526.84      39504.80       386.59 o
   3   3   3      50386.94      51958.51       431.89 o
   5   3   3      25145.69      26190.29       265.06 o
   7   3   3      58174.35      58931.27       573.23 o
   9   3   3        588.73        649.68        68.71 o
  11   3   3      52000.61      50981.55       634.91 o
  13   3   3         76.86        170.08        41.08 o
  15   3   3      36401.55      35864.32       537.98 o
  17   3   3      12956.71      12714.42       291.22 o
  19   3   3      19059.83      19050.68       383.43 o
  21   3   3      10960.88      10359.33       283.06 o
  23   3   3      13503.60      11915.83       317.38 o
  25   3   3      15900.47      16259.87       390.73 o
  27   3   3       1019.88        921.88       128.56 o
  29   3   3       9617.37       9351.33       395.60 o
  31   3   3        788.78        700.99       165.69 o
  33   3   3      11622.54      12495.75       752.22 o
  35   3   3        971.07        722.75       391.49 o
  37   3   3       3940.34       3901.53       796.37 o
 -38   4   3      23723.51      24421.99      2492.83 o
 -36   4   3      14371.68      14272.23       819.78 o
 -34   4   3          3.73        269.67       190.56 o
 -32   4   3        790.98       1134.14       276.07 o
 -30   4   3      35985.46      36117.20       926.83 o
 -28   4   3      45720.54      45248.99       819.52 o
 -26   4   3       4614.02       4521.85       222.26 o
 -24   4   3         25.63          3.38        51.22 o
 -22   4   3      26281.70      25337.53       456.42 o
 -20   4   3     118553.09     112084.48      1208.83 o
 -18   4   3      41210.11      39503.51       515.33 o
 -16   4   3       1171.19       1031.34        88.90 o
 -14   4   3      17263.24      17061.11       266.24 o
 -12   4   3     136817.59     130379.76      1132.79 o
 -10   4   3     144490.92     141111.56      1152.14 o
  -8   4   3       2773.29       2734.58        77.40 o
  -6   4   3        792.00       1094.48        76.79 o
  -4   4   3      91426.99      90178.48       759.94 o
  -2   4   3     203759.47     195104.75      1425.30 o
   0   4   3      52355.34      52906.85       498.97 o
   2   4   3         44.31         85.15        26.28 o
   4   4   3      18258.58      19085.94       254.00 o
   6   4   3     190100.78     185134.22      1622.63 o
   8   4   3      85709.59      85179.52       798.57 o
  10   4   3       1020.78       1304.78        96.46 o
  12   4   3       3648.47       3596.16       155.23 o
  14   4   3      71921.09      70660.31       894.48 o
  16   4   3     101582.73      99320.63      1127.29 o
  18   4   3       7770.51       7617.89       228.25 o
  20   4   3          7.65         85.77        55.98 o
  22   4   3      15365.74      15693.51       375.81 o
  24   4   3      61692.65      62212.04       909.24 o
  26   4   3      22554.52      22603.74       601.97 o
  28   4   3         25.29         40.70       132.15 o
  30   4   3        487.09        416.27       204.74 o
  32   4   3      26066.25      26622.06      1231.36 o
  34   4   3      17767.04      17049.74       913.25 o
  36   4   3       1085.17        856.60       468.45 o
 -37   5   3       3573.42       2824.09       622.37 o
 -35   5   3        297.93        214.43       222.26 o
 -33   5   3       5722.33       6004.79       577.25 o
 -31   5   3          0.97         27.28       152.43 o
 -29   5   3       8015.04       8313.80       617.95 o
 -27   5   3        928.76        711.51       223.13 o
 -25   5   3      10731.34      10477.08       323.18 o
 -23   5   3       3575.72       3486.81       203.72 o
 -21   5   3       6881.70       6645.08       227.96 o
 -19   5   3       3424.02       3523.09       175.36 o
 -17   5   3       1192.64       1186.29       103.30 o
 -15   5   3      18316.33      18103.07       339.85 o
 -13   5   3        227.47        272.54        51.26 o
 -11   5   3      15273.26      14748.28       261.94 o
  -9   5   3         14.80         32.78        32.41 o
  -7   5   3      23369.47      23233.21       293.65 o
  -5   5   3       2188.80       2390.23        89.41 o
  -3   5   3      16113.36      16158.04       240.49 o
  -1   5   3       5880.10       6128.60       140.34 o
   1   5   3      19820.76      20023.09       279.74 o
   3   5   3       8237.62       8418.21       175.31 o
   5   5   3       3517.78       3665.39       132.33 o
   7   5   3      13299.04      13639.46       284.60 o
   9   5   3          8.64         42.24        43.89 o
  11   5   3      22312.34      22053.94       384.33 o
  13   5   3        137.56        230.69        83.45 o
  15   5   3      13823.92      13704.35       329.46 o
  17   5   3       3425.95       3447.31       189.18 o
  19   5   3       8200.04       8130.66       293.60 o
  21   5   3       2416.02       2354.66       174.49 o
  23   5   3       4719.81       4848.79       297.24 o
  25   5   3       5613.07       5585.54       472.34 o
  27   5   3       1079.17       1062.71       282.04 o
  29   5   3       1316.85       1345.12       448.37 o
  31   5   3        103.08        -40.15       267.69 o
  33   5   3       5637.98       6585.08       896.75 o
 -34   6   3        656.54        762.91       401.53 o
 -32   6   3       3278.50       4256.21       716.06 o
 -30   6   3      12393.05      12393.87      1057.36 o
 -28   6   3      21417.92      22244.73      1371.89 o
 -26   6   3       5171.11       4838.43       682.60 o
 -24   6   3       2174.08       1796.46       333.83 o
 -22   6   3      14764.54      14433.53       669.94 o
 -20   6   3      47019.35      46107.26       803.08 o
 -18   6   3      18930.54      19980.33       445.04 o
 -16   6   3       1693.66       1635.34       134.40 o
 -14   6   3      11959.10      11798.21       285.04 o
 -12   6   3      61976.12      61614.59       739.70 o
 -10   6   3      46462.73      46433.79       524.39 o
  -8   6   3       9108.26       8690.73       190.26 o
  -6   6   3       7436.49       7286.00       164.98 o
  -4   6   3      32277.85      32428.17       377.14 o
  -2   6   3      78246.98      79166.09       767.76 o
   0   6   3      29870.25      30342.20       425.96 o
   2   6   3       4294.47       4267.52       148.79 o
   4   6   3      15439.94      16024.95       300.22 o
   6   6   3      69534.99      71000.27       888.17 o
   8   6   3      34796.26      35293.15       552.05 o
  10   6   3       6264.95       6512.74       239.65 o
  12   6   3       6920.43       7569.27       282.36 o
  14   6   3      38303.86      38914.79       781.99 o
  16   6   3      31310.92      31114.44       760.61 o
  18   6   3      10368.07       9829.17       663.33 o
  20   6   3       2291.97       2382.41       535.37 o
 -29   7   3        111.45       -127.15       307.84 o
 -27   7   3        121.44        127.15       314.53 o
 -25   7   3        475.00        475.14       314.53 o
 -23   7   3        853.99        220.84       294.45 o
 -21   7   3         42.50       -133.84       207.46 o
 -19   7   3         91.17        -46.85       207.46 o
 -17   7   3        305.63        235.88       132.82 o
 -15   7   3        554.30        656.22       130.82 o
 -13   7   3        872.41        879.96       108.94 o
 -11   7   3        258.01        282.48        75.70 o
  -9   7   3         60.95        137.96        63.05 o
  -7   7   3       1841.95       1900.54       122.85 o
  -5   7   3        389.94        407.99        85.24 o
  -3   7   3         16.43        103.60        65.66 o
  -1   7   3        853.14        841.39       115.04 o
   1   7   3       1063.95       1144.56       129.99 o
   3   7   3        747.25        794.86       118.97 o
   5   7   3          2.05        114.57        81.97 o
   7   7   3         56.76         96.25        87.10 o
   9   7   3        226.65        243.70       120.59 o
  11   7   3        601.11        687.77       154.15 o
  13   7   3        411.43        455.07       314.53 o
  15   7   3         42.15         80.31       281.07 o
 -12   8   3       2884.49       1746.65       481.84 o
 -10   8   3       3251.46       3366.15       595.60 o
  -8   8   3       7064.02       6698.85       776.29 o
  -6   8   3      10491.49      10961.75       943.59 o
  -4   8   3       3899.71       4830.55       517.37 o
  -2   8   3       2132.49       1910.02       305.11 o
   0   8   3       7366.48       7694.41       833.17 o
   2   8   3      12402.14      12802.00       801.08 o
   4   8   3       5595.74       6210.32       916.83 o
   6   8   3       2075.66       1679.73       528.68 o
   8   8   3       3972.94       5106.11       849.90 o
  -5   9   3        140.32          6.69       307.84 o
  -3   9   3       3619.00       4088.91       736.14 o
  -1   9   3       2496.72       2904.40       655.83 o
   1   9   3          1.46       -160.61       294.45 o
 -44   0   4       1336.38       1500.61       394.84 o
 -42   0   4       1106.67       1503.94       351.37 o
 -40   0   4      35260.02      35514.98      1495.70 o
 -38   0   4      53059.26      53921.91      1693.37 o
 -36   0   4      21576.26      23456.02       966.89 o
 -34   0   4       1207.05       1422.31       214.55 o
 -32   0   4      26315.52      26650.15       847.47 o
 -30   0   4     133176.28     131232.55      1547.22 o
 -28   0   4     104238.73     102728.04      1247.18 o
 -26   0   4      11851.72      11078.53       271.93 o
 -24   0   4      21594.04      20608.79       378.92 o
 -22   0   4     193198.75     188181.16      1998.91 o
 -20   0   4     293022.34     279177.03      2832.43 o
 -18   0   4      60399.93      57159.54       754.76 o
 -16   0   4      25164.48      26241.89       374.82 o
 -14   0   4     236781.45     232598.17      2713.20 o
 -12   0   4     447632.84     420838.56      3887.01 o
 -10   0   4     328465.66     320726.34      2973.31 o
  -8   0   4      18761.07      18733.22       225.88 o
  -6   0   4     123164.71     123372.18      1107.05 o
  -4   0   4     646471.31     585328.75      6059.06 o
  -2   0   4     677933.69     615551.25      6875.55 o
   0   0   4      60263.67      61314.39       643.04 o
   2   0   4      28105.91      29293.90       372.39 o
   4   0   4     300511.31     285357.22      3164.43 o
   6   0   4     592299.62     530403.62      5792.46 o
   8   0   4     142006.78     139037.06      1520.97 o
  10   0   4      26737.37      28074.01       414.56 o
  12   0   4      73985.48      71661.86       956.01 o
  14   0   4     269289.72     257168.06      2966.25 o
  16   0   4     195802.70     193847.52      2136.38 o
  18   0   4      16050.71      16303.67       329.59 o
  20   0   4      11327.15      11822.38       285.44 o
  22   0   4     104864.44     101688.20      1550.04 o
  24   0   4     136169.30     132625.55      2262.57 o
  26   0   4      15583.32      16108.20       446.64 o
  28   0   4       1627.42       1820.83       270.83 o
  30   0   4      21682.18      20492.46      2024.38 o
  32   0   4      64603.97      64612.76      2717.01 o
  34   0   4      21924.99      22552.56      1465.58 o
  36   0   4       1371.95       1144.36       455.07 o
 -45   1   4       1491.49       1666.35       568.83 o
 -43   1   4        991.33        877.07       254.41 o
 -41   1   4        270.41        213.15       157.30 o
 -39   1   4      16721.47      18669.01       701.26 o
 -37   1   4      12201.88      12626.07       495.42 o
 -35   1   4       1376.38       1523.11       182.55 o
 -33   1   4        162.98        227.68        71.96 o
 -31   1   4      19623.71      20061.45       330.68 o
 -29   1   4      47737.06      46678.93       545.00 o
 -27   1   4         71.49        150.16        45.39 o
 -25   1   4       5345.78       5402.98       143.96 o
 -23   1   4       9719.09       9354.28       175.05 o
 -21   1   4      91936.50      88803.73       982.45 o
 -19   1   4      38869.42      38485.25       401.90 o
 -17   1   4       7140.69       7223.67       158.94 o
 -15   1   4       3305.85       3828.92       109.36 o
 -13   1   4     118951.45     117994.22       904.35 o
 -11   1   4     138937.83     138645.53       976.23 o
  -9   1   4        447.42        587.79        42.76 o
  -7   1   4      10153.89      10405.65       113.81 o
  -5   1   4      34890.84      34903.82       345.93 o
  -3   1   4     204487.39     203109.75      1677.78 o
  -1   1   4      13880.94      14148.50       141.75 o
   1   1   4        762.34        775.17        34.99 o
   3   1   4       1300.24       1561.79        83.66 o
   5   1   4     136545.09     133465.86      1103.89 o
   7   1   4      92016.56      92161.50       739.78 o
   9   1   4       1820.98       2027.54        61.43 o
  11   1   4       7818.00       8226.62       141.52 o
  13   1   4      59937.45      60401.27       564.64 o
  15   1   4      84732.93      82720.39       747.99 o
  17   1   4       6014.33       6271.29       162.38 o
  19   1   4       8377.39       8350.32       194.28 o
  21   1   4       4566.13       4707.14       169.61 o
  23   1   4      43858.63      44242.99       643.30 o
  25   1   4      17490.83      18031.07       407.34 o
  27   1   4        112.50        146.00        80.16 o
  29   1   4        792.93        694.49       126.49 o
  31   1   4      12770.98      13694.17      1020.55 o
  33   1   4      17811.49      18134.88       910.91 o
  35   1   4        198.89         -9.80       197.23 o
  37   1   4        891.68        722.60       331.26 o
 -42   2   4       1899.92        950.29       424.95 o
 -40   2   4      19182.53      19842.60      1381.93 o
 -38   2   4      33939.29      34281.95       903.39 o
 -36   2   4      13223.57      13502.06       372.77 o
 -34   2   4       3148.39       3321.58       185.34 o
 -32   2   4      21178.02      21518.66       438.21 o
 -30   2   4      70256.98      69146.81       822.41 o
 -28   2   4      55823.92      54658.52       649.04 o
 -26   2   4      23035.31      22568.98       354.04 o
 -24   2   4      13232.10      13509.24       251.89 o
 -22   2   4     126432.34     122876.03      1140.58 o
 -20   2   4     142282.67     139172.78      1148.02 o
 -18   2   4      53614.73      52970.35       532.09 o
 -16   2   4      29053.17      28774.95       290.50 o
 -14   2   4     138767.95     137384.44      1013.97 o
 -12   2   4     266329.81     258397.27      1949.16 o
 -10   2   4     149948.30     147380.73      1106.08 o
  -8   2   4      30765.62      30871.54       300.72 o
  -6   2   4     112922.13     114955.80       942.76 o
  -4   2   4     282155.22     271556.78      2025.20 o
  -2   2   4     328864.38     319173.78      2070.33 o
   0   2   4      83040.77      85889.96       652.07 o
   2   2   4      15652.06      15867.43       169.61 o
   4   2   4     217944.47     217046.86      1682.88 o
   6   2   4     250113.55     239931.92      2020.85 o
   8   2   4     118212.82     115534.88      1048.51 o
  10   2   4      25185.46      24882.51       320.20 o
  12   2   4      62388.64      61182.98       671.58 o
  14   2   4     142024.41     135691.03      1387.76 o
  16   2   4     101479.71      99652.54      1140.15 o
  18   2   4      18789.08      18478.32       335.53 o
  20   2   4      20577.65      19575.61       394.08 o
  22   2   4      50381.69      48752.25       748.70 o
  24   2   4      76290.04      74546.71      1009.11 o
  26   2   4      13679.83      14067.52       366.01 o
  28   2   4       2480.43       2330.39       220.98 o
  30   2   4      19979.22      19495.52       734.09 o
  32   2   4      30234.53      30122.55      2362.33 o
  34   2   4      15271.29      15707.20       861.08 o
  36   2   4       1384.92        767.08       305.84 o
 -41   3   4        799.91        515.30       334.61 o
 -39   3   4       1885.21       1914.75       385.47 o
 -37   3   4       4011.22       3621.09       473.46 o
 -35   3   4        432.36        222.98       152.20 o
 -33   3   4        591.61        420.79       105.93 o
 -31   3   4       5260.35       5709.30       257.20 o
 -29   3   4      10599.40       9688.34       302.53 o
 -27   3   4       1055.13       1010.59       129.61 o
 -25   3   4        194.87        260.82        55.60 o
 -23   3   4       7614.72       7371.28       185.24 o
 -21   3   4      18662.82      18106.66       304.77 o
 -19   3   4       9157.54       8856.71       187.65 o
 -17   3   4       1999.85       1979.69        90.68 o
 -15   3   4       1750.06       1677.24        69.43 o
 -13   3   4      15415.87      15414.69       204.88 o
 -11   3   4      40276.04      41254.34       381.16 o
  -9   3   4       5290.26       5457.69       116.26 o
  -7   3   4       1006.67       1018.23        53.24 o
  -5   3   4      13946.61      13740.31       174.31 o
  -3   3   4      40100.04      40468.36       385.45 o
  -1   3   4       7437.83       7253.26       109.76 o
   1   3   4       3342.05       3534.17        84.68 o
   3   3   4       9787.81      10273.45       134.70 o
   5   3   4      28129.88      28281.62       271.04 o
   7   3   4      15663.68      15918.49       225.41 o
   9   3   4       3735.09       3676.71       119.73 o
  11   3   4        469.03        428.23        61.13 o
  13   3   4      13233.54      13518.63       259.69 o
  15   3   4      26440.85      26005.34       443.26 o
  17   3   4       3254.99       3413.57       169.85 o
  19   3   4         38.17         39.80        52.64 o
  21   3   4       3308.15       3518.77       188.66 o
  23   3   4      11615.67      11105.13       312.75 o
  25   3   4       4593.72       5000.91       255.79 o
  27   3   4        943.83        615.88       140.01 o
  29   3   4        364.51        235.32       154.55 o
  31   3   4       3296.29       2680.39       485.18 o
  33   3   4       3291.46       3740.60       494.08 o
  35   3   4       1159.93        924.52       314.41 o
 -38   4   4       3053.59       3076.67       465.95 o
 -36   4   4       4033.37       4345.32       532.03 o
 -34   4   4       7670.19       7753.67       689.29 o
 -32   4   4       6803.87       7141.60       594.56 o
 -30   4   4       4334.36       4292.49       251.23 o
 -28   4   4      11168.67      11296.13       396.19 o
 -26   4   4      16558.04      16679.91       375.02 o
 -24   4   4      18402.77      18126.01       366.34 o
 -22   4   4       7398.41       7307.84       224.89 o
 -20   4   4      17942.37      18060.91       324.14 o
 -18   4   4      24671.97      24405.52       386.33 o
 -16   4   4      28055.43      27890.73       384.04 o
 -14   4   4      35763.84      34966.78       414.12 o
 -12   4   4      17655.02      17767.21       261.46 o
 -10   4   4      21210.67      20505.23       255.30 o
  -8   4   4      51098.77      50777.80       499.31 o
  -6   4   4      40274.10      39412.64       423.75 o
  -4   4   4      24803.66      25492.87       297.62 o
  -2   4   4      30272.77      30118.54       348.49 o
   0   4   4      39603.37      40154.24       448.88 o
   2   4   4      44537.57      44497.16       440.02 o
   4   4   4      18964.48      19252.62       252.76 o
   6   4   4      29172.95      29201.66       375.49 o
   8   4   4      22773.38      22799.82       345.54 o
  10   4   4      32030.37      31899.75       445.09 o
  12   4   4      29653.19      29969.68       458.50 o
  14   4   4       9219.32       9306.93       239.07 o
  16   4   4       9505.91       9552.35       263.65 o
  18   4   4      21997.88      21559.05       430.14 o
  20   4   4      15772.46      16086.06       377.20 o
  22   4   4       8503.89       8997.99       293.40 o
  24   4   4       4522.42       4886.12       379.34 o
  26   4   4       6223.76       6368.62       342.58 o
  28   4   4       7867.92       7518.32       483.46 o
  30   4   4       4379.77       4694.80       524.68 o
  32   4   4       3732.87       4015.22       578.87 o
  34   4   4       1334.67       1475.62       421.61 o
 -37   5   4          0.43         87.00       301.15 o
 -35   5   4       5081.12       5232.05       752.87 o
 -33   5   4       3404.91       2900.62       430.64 o
 -31   5   4         59.86        204.68       197.42 o
 -29   5   4        348.57        361.70       198.07 o
 -27   5   4       2206.37       2044.21       196.58 o
 -25   5   4      11727.05      11459.90       318.38 o
 -23   5   4       2428.12       2322.30       161.66 o
 -21   5   4        400.10        386.32        78.99 o
 -19   5   4        411.15        282.61        67.01 o
 -17   5   4      18373.83      17585.37       344.78 o
 -15   5   4       9917.75       9463.64       213.48 o
 -13   5   4        112.56        117.16        40.97 o
 -11   5   4         13.23         48.32        35.77 o
  -9   5   4      15106.87      14651.62       236.81 o
  -7   5   4      20357.69      20288.92       261.40 o
  -5   5   4       3293.40       3391.79       113.69 o
  -3   5   4       1498.05       1581.34        84.95 o
  -1   5   4       2958.88       2955.27       110.96 o
   1   5   4      25835.53      25524.19       354.54 o
   3   5   4      13318.25      13036.34       235.91 o
   5   5   4        371.03        258.15        56.64 o
   7   5   4         18.99         69.95        46.91 o
   9   5   4      13520.90      13847.54       300.08 o
  11   5   4      14534.01      14268.73       329.94 o
  13   5   4        538.27        471.40        77.66 o
  15   5   4        203.76        133.24        63.34 o
  17   5   4       2747.87       2787.57       168.31 o
  19   5   4       9598.83       9745.36       344.15 o
  21   5   4       2912.59       3150.38       235.26 o
  23   5   4        431.53        489.05       159.38 o
  25   5   4         93.77         80.18       142.63 o
  27   5   4       4649.46       4464.39       404.14 o
  29   5   4       4022.91       4719.43       836.52 o
  31   5   4         54.21        -26.77       314.53 o
 -34   6   4       5535.18       7133.84       923.52 o
 -32   6   4        223.14        200.76       287.76 o
 -30   6   4       4178.63       3934.35       503.94 o
 -28   6   4        176.55        191.97       287.76 o
 -26   6   4       7217.77       7309.06       530.28 o
 -24   6   4       5345.69       5858.51       434.15 o
 -22   6   4       1883.48       1895.45       212.39 o
 -20   6   4       5647.25       5419.09       266.37 o
 -18   6   4       4128.29       4203.87       278.23 o
 -16   6   4      17122.52      16234.19       362.56 o
 -14   6   4        139.85        125.08        61.38 o
 -12   6   4       8228.25       8038.04       200.11 o
 -10   6   4         82.18         67.40        45.39 o
  -8   6   4      21275.65      21496.81       306.39 o
  -6   6   4       5992.16       6018.03       159.28 o
  -4   6   4       4319.10       4420.34       138.81 o
  -2   6   4       3530.37       3394.28       147.03 o
   0   6   4       8850.39       9192.95       235.76 o
   2   6   4      16653.56      16961.06       299.81 o
   4   6   4         70.33        161.20        66.39 o
   6   6   4       9419.04       9863.06       263.37 o
   8   6   4       1153.48       1163.19       128.78 o
  10   6   4      16472.39      16926.20       450.30 o
  12   6   4       2505.94       2806.48       216.32 o
  14   6   4       5909.45       6085.16       272.61 o
  16   6   4       1207.78       1255.78       205.62 o
  18   6   4       7249.37       9067.87       883.36 o
  20   6   4       5957.92       6223.71       796.37 o
 -29   7   4       3836.53       3794.45       695.98 o
 -27   7   4       2767.63       2964.62       622.37 o
 -25   7   4      12367.13      13297.31      1070.74 o
 -23   7   4        520.49        247.61       281.07 o
 -21   7   4       3800.06       4349.90       642.45 o
 -19   7   4          8.73         77.57       148.56 o
 -17   7   4      15286.56      15988.50       583.23 o
 -15   7   4      10426.14      10854.22       519.36 o
 -13   7   4       2612.71       2807.22       189.77 o
 -11   7   4       1914.48       2086.79       205.72 o
  -9   7   4       7610.33       7626.77       295.79 o
  -7   7   4      28201.87      28785.73       498.97 o
  -5   7   4        305.55        231.63        80.64 o
  -3   7   4       9773.32      10189.24       301.26 o
  -1   7   4       2000.16       2218.62       169.66 o
   1   7   4      24770.71      24445.00       723.55 o
   3   7   4       7038.29       7559.10       412.09 o
   5   7   4       3252.59       2991.08       252.73 o
   7   7   4       1631.36       1679.96       199.48 o
   9   7   4      11337.38      11840.02       514.32 o
  11   7   4      15881.31      15805.37       883.04 o
 -14   8   4       3495.16       4557.36       695.98 o
 -12   8   4      18825.63      19641.48      1298.28 o
 -10   8   4       4617.69       4349.90       682.60 o
  -8   8   4       1688.43       1492.35       448.37 o
  -6   8   4        291.29         46.85       254.30 o
  -4   8   4      12639.78      13785.84      1077.44 o
  -2   8   4      14573.40      16710.31      1204.59 o
   0   8   4          9.16        178.64       201.07 o
  -9   9   4       4442.70       3700.76       716.06 o
  -7   9   4       7073.75       6698.85       883.36 o
  -5   9   4        442.50        776.29       421.61 o
 -45   1   5         59.16        140.54       374.76 o
 -43   1   5        483.74        458.51       189.59 o
 -41   1   5         83.44         12.43       137.37 o
 -39   1   5       1762.06       1966.76       237.29 o
 -37   1   5        198.05        192.01       102.40 o
 -35   1   5       1671.91       1605.54       149.22 o
 -33   1   5        114.83        130.65        63.78 o
 -31   1   5       3284.65       3266.76       145.31 o
 -29   1   5        699.10        696.66        74.85 o
 -27   1   5       1233.96       1242.55        86.21 o
 -25   1   5        534.06        472.51        57.67 o
 -23   1   5        248.46        213.18        39.82 o
 -21   1   5       6717.06       6531.04       132.72 o
 -19   1   5        168.30        144.99        30.85 o
 -17   1   5       3577.52       3359.27        92.75 o
 -15   1   5        234.27        211.94        27.36 o
 -13   1   5       9061.81       9003.87       120.70 o
 -11   1   5       2022.07       2146.73        62.28 o
  -9   1   5       7163.27       7504.38       102.59 o
  -7   1   5       2195.43       2229.60        55.39 o
  -5   1   5       9043.70       9781.66       144.26 o
  -3   1   5        829.17        756.16        43.48 o
  -1   1   5         17.05         96.62        35.63 o
   1   1   5       2389.80       2535.20        53.92 o
   3   1   5        268.26        378.53        27.83 o
   5   1   5      10723.21      10863.45       166.52 o
   7   1   5          1.73         36.70        20.20 o
   9   1   5       2643.21       2460.40        76.94 o
  11   1   5       1203.35       1276.12        62.07 o
  13   1   5       5717.38       5676.82       132.91 o
  15   1   5       1980.52       1871.60        98.42 o
  17   1   5       2132.72       2180.01       112.09 o
  19   1   5       1545.44       1493.58       106.04 o
  21   1   5       1797.21       1896.71       115.82 o
  23   1   5       1015.35        749.86       103.30 o
  25   1   5        199.21        151.21        75.82 o
  27   1   5       1819.23       1999.12       179.24 o
  29   1   5         42.75        -24.73        96.13 o
  31   1   5       2021.67       2111.27       465.10 o
  33   1   5        264.18        218.41       206.67 o
  35   1   5        268.53         84.32       211.53 o
 -42   2   5       1028.65       1442.50       361.79 o
 -40   2   5      13899.60      14452.08       669.82 o
 -38   2   5      10848.29      11181.46       622.79 o
 -36   2   5         21.06        -22.81        89.06 o
 -34   2   5        187.96        149.17        73.00 o
 -32   2   5      15178.39      15622.00       429.13 o
 -30   2   5      41313.57      40556.55       527.15 o
 -28   2   5       6376.62       6233.04       192.28 o
 -26   2   5       3697.18       3698.03       148.75 o
 -24   2   5       4222.66       4145.44       141.57 o
 -22   2   5      97574.66      94143.11       922.35 o
 -20   2   5      33211.59      32785.15       372.41 o
 -18   2   5       1017.41       1108.11        62.00 o
 -16   2   5         95.59        137.20        28.50 o
 -14   2   5      72288.03      71649.52       630.54 o
 -12   2   5     121850.77     119710.15       901.23 o
 -10   2   5       6936.58       6956.99       110.50 o
  -8   2   5       5256.81       5493.54        91.89 o
  -6   2   5      26404.02      26431.38       231.02 o
  -4   2   5     173356.20     173477.86      1226.68 o
  -2   2   5      64918.24      65451.27       516.03 o
   0   2   5      13244.06      14600.27       153.48 o
   2   2   5        452.25        490.11        35.65 o
   4   2   5     136310.27     136248.84      1139.37 o
   6   2   5      80784.64      79574.62       687.80 o
   8   2   5       1047.03       1131.32        47.94 o
  10   2   5       3505.89       3483.87       113.38 o
  12   2   5      23887.34      23621.97       329.11 o
  14   2   5      77557.45      75356.26       818.33 o
  16   2   5      15489.30      15873.78       312.05 o
  18   2   5       3095.99       3270.87       168.41 o
  20   2   5        471.61        323.26        72.94 o
  22   2   5      35337.78      34487.82       589.50 o
  24   2   5      23505.57      23454.94       515.37 o
  26   2   5        622.76        371.26       102.17 o
  28   2   5        207.42        346.23       133.42 o
  30   2   5       8487.64       9222.92       673.71 o
  32   2   5      13676.40      13709.77       809.14 o
  34   2   5       1007.84       1262.48       337.72 o
 -41   3   5       1087.84       1251.43       434.99 o
 -39   3   5       9931.22      11216.05      1157.74 o
 -37   3   5        263.70        279.69       171.17 o
 -35   3   5       7632.63       7218.43       481.48 o
 -33   3   5        335.27        448.50       112.02 o
 -31   3   5      12610.33      12813.55       357.74 o
 -29   3   5       6714.71       6275.65       283.76 o
 -27   3   5       8501.22       8450.80       307.17 o
 -25   3   5       7038.60       6838.11       208.18 o
 -23   3   5       7404.07       7573.18       205.55 o
 -21   3   5      19662.61      19626.90       349.70 o
 -19   3   5        115.01        200.30        44.45 o
 -17   3   5      44788.85      43489.40       508.00 o
 -15   3   5        317.74        373.04        44.00 o
 -13   3   5      41890.47      41030.06       441.65 o
 -11   3   5       8058.78       8174.51       153.61 o
  -9   3   5      37881.21      37488.58       399.19 o
  -7   3   5      12171.59      11886.40       178.95 o
  -5   3   5      21253.68      20997.39       283.42 o
  -3   3   5      38377.41      38261.29       380.09 o
  -1   3   5       9357.10       9280.32       149.23 o
   1   3   5      22611.27      22116.29       256.86 o
   3   3   5          8.74         35.63        21.89 o
   5   3   5      41465.22      41259.75       455.01 o
   7   3   5       2996.64       3275.54       124.01 o
   9   3   5      36757.29      37018.51       465.21 o
  11   3   5       2046.70       2100.75       105.46 o
  13   3   5      20698.47      20258.74       328.27 o
  15   3   5      12368.19      12251.91       289.72 o
  17   3   5       9857.98       9873.25       268.00 o
  19   3   5       8833.27       9292.65       281.40 o
  21   3   5       3146.46       3328.11       191.28 o
  23   3   5      16082.93      15415.87       381.12 o
  25   3   5         65.40         80.08        83.10 o
  27   3   5       6271.60       5996.53       338.90 o
  29   3   5        701.83        668.26       334.61 o
  31   3   5      10028.49      10504.59       734.91 o
  33   3   5       2340.81       2740.18       455.07 o
 -38   4   5      19436.97      18620.19      2087.95 o
 -36   4   5        448.99        214.15       194.01 o
 -34   4   5        399.80        481.53       187.99 o
 -32   4   5      20944.90      22663.51       814.16 o
 -30   4   5      58481.52      56282.14      1106.26 o
 -28   4   5      11652.32      12031.94       325.62 o
 -26   4   5          5.59         11.56        56.50 o
 -24   4   5      11533.71      11569.37       311.41 o
 -22   4   5     103122.36     100477.41      1126.26 o
 -20   4   5      49217.40      47144.50       605.87 o
 -18   4   5       3468.41       3241.59       137.72 o
 -16   4   5       2819.83       2826.35       124.88 o
 -14   4   5      86458.27      83157.19       835.22 o
 -12   4   5     136370.16     131941.75      1108.02 o
 -10   4   5      18359.86      17984.86       259.16 o
  -8   4   5        825.94        967.74        68.20 o
  -6   4   5      43328.30      42872.40       452.42 o
  -4   4   5     180444.72     176177.52      1464.79 o
  -2   4   5      61878.86      62137.68       606.15 o
   0   4   5         33.99         71.22        30.82 o
   2   4   5      10439.79      10332.25       186.67 o
   4   4   5     132151.88     131616.77      1336.02 o
   6   4   5      91003.94      90107.86       934.62 o
   8   4   5      11172.80      10952.05       221.73 o
  10   4   5        241.13        271.09        55.25 o
  12   4   5      43975.00      42415.43       566.20 o
  14   4   5      87965.01      87821.25      1087.77 o
  16   4   5      22590.53      23472.60       448.21 o
  18   4   5         83.80         86.12        68.78 o
  20   4   5       4606.07       5071.99       247.87 o
  22   4   5      46308.83      47292.06      1065.65 o
  24   4   5      25488.03      26297.48       665.00 o
  26   4   5        134.07        279.94       137.61 o
  28   4   5        289.42        326.24       217.52 o
  30   4   5      12853.14      12981.37       770.24 o
  32   4   5      17851.25      18507.90       960.30 o
 -37   5   5        129.74        -60.23       247.61 o
 -35   5   5       5068.53       5160.40       585.56 o
 -33   5   5        188.37        351.44       224.44 o
 -31   5   5       7877.49       7793.41       739.48 o
 -29   5   5       3562.45       3522.95       319.48 o
 -27   5   5       5245.34       5196.10       296.24 o
 -25   5   5       5863.52       6090.76       252.61 o
 -23   5   5       3846.38       3687.39       200.19 o
 -21   5   5      17964.61      17990.66       408.47 o
 -19   5   5       1670.46       1678.23       121.92 o
 -17   5   5      24137.75      23889.36       376.40 o
 -15   5   5         52.31        155.48        45.12 o
 -13   5   5      23700.50      23970.52       345.96 o
 -11   5   5       3477.85       3468.80       138.13 o
  -9   5   5      24794.41      25222.15       344.15 o
  -7   5   5      11838.99      11831.12       206.57 o
  -5   5   5      11957.84      12220.63       216.92 o
  -3   5   5      19445.97      19088.42       312.48 o
  -1   5   5       4249.73       4252.76       138.41 o
   1   5   5      26442.96      26383.09       352.15 o
   3   5   5          0.19        141.63        58.18 o
   5   5   5      30403.08      30590.45       478.42 o
   7   5   5          0.21         -2.43        50.05 o
   9   5   5      18355.18      18504.03       388.63 o
  11   5   5       2843.69       2961.44       185.53 o
  13   5   5      11421.93      11886.16       476.50 o
  15   5   5       6666.90       6343.21       270.54 o
  17   5   5       6112.03       5970.17       272.84 o
  19   5   5       8196.12       8715.56       577.10 o
  21   5   5       1753.63       2192.60       642.45 o
  23   5   5       9901.43       9964.83       522.42 o
  25   5   5         27.98        147.23       307.84 o
  27   5   5       7780.79       8267.66      1080.78 o
  29   5   5        253.75        -46.85       327.92 o
  31   5   5       6921.74       9154.87      1077.44 o
 -34   6   5       1879.22       1652.96       501.91 o
 -32   6   5      11450.47      15050.66      1191.20 o
 -30   6   5      20497.45      20156.38       999.42 o
 -28   6   5       9590.87       9058.50       676.49 o
 -26   6   5       4018.89       3979.11       339.50 o
 -24   6   5       9574.71       9625.29       492.62 o
 -22   6   5      31564.97      32028.62       769.26 o
 -20   6   5      24539.53      23707.56       538.21 o
 -18   6   5      10550.64      10219.70       424.80 o
 -16   6   5      10434.62      10663.75       292.41 o
 -14   6   5      28887.74      28883.81       549.20 o
 -12   6   5      42149.20      42190.68       571.28 o
 -10   6   5      21013.05      20948.95       351.68 o
  -8   6   5       7607.66       7680.15       205.04 o
  -6   6   5      31130.71      31516.84       465.98 o
  -4   6   5      48495.60      47799.45       650.27 o
  -2   6   5      25934.77      25890.32       411.70 o
   0   6   5       8305.41       8690.12       235.88 o
   2   6   5      16103.19      15556.82       325.34 o
   4   6   5      41011.90      41039.45       666.84 o
   6   6   5      32819.90      33817.99       595.39 o
   8   6   5      11077.72      11217.91       373.35 o
  10   6   5       5412.08       5957.14       403.53 o
  12   6   5      17559.73      18209.52       490.78 o
  14   6   5      30201.92      32072.38       766.65 o
  16   6   5      12567.52      13182.25       585.45 o
  18   6   5       1951.90       1960.73       331.24 o
  20   6   5       8129.76       5935.94       749.52 o
 -29   7   5         27.79        -73.61       287.76 o
 -27   7   5        205.66         46.85       274.38 o
 -25   7   5        230.05        528.68       341.30 o
 -23   7   5         35.12        -26.77       260.99 o
 -21   7   5         12.07        -17.91       207.46 o
 -19   7   5        111.63         13.01       294.45 o
 -17   7   5       1885.35       2005.20       249.15 o
 -15   7   5         65.14        133.54       106.74 o
 -13   7   5        394.13        385.46       103.12 o
 -11   7   5         75.34         94.49        78.66 o
  -9   7   5       2083.66       2213.69       166.39 o
  -7   7   5        671.02        600.93       156.43 o
  -5   7   5         90.46        131.52        82.68 o
  -3   7   5        145.57        193.52        86.01 o
  -1   7   5        627.27        439.21       114.79 o
   1   7   5       1456.34       1473.62       164.14 o
   3   7   5        411.87        337.42       122.65 o
   5   7   5         22.91         92.91       116.89 o
   7   7   5         65.71        141.69       139.36 o
   9   7   5       1863.90       2536.33       635.75 o
  11   7   5        143.99        -66.92       294.45 o
 -24   8   5       3321.05       2663.48       629.06 o
 -16   8   5       7152.33       6939.77       869.98 o
 -14   8   5       3258.95       3727.53       662.52 o
 -12   8   5       1918.72       1994.26       528.68 o
 -10   8   5       7819.00       8017.20       890.06 o
  -8   8   5      10310.74       9047.79       930.21 o
  -6   8   5       3981.32       4758.12       729.45 o
  -4   8   5       4480.82       5039.19       742.83 o
  -2   8   5       3302.19       4296.36       729.45 o
   0   8   5       7134.99       8331.73       936.90 o
   2   8   5       7307.82       9435.94       983.75 o
 -44   0   6       1391.17       1713.19       535.37 o
 -42   0   6       2482.36       2985.92       455.74 o
 -40   0   6      22464.12      23201.07      1107.55 o
 -38   0   6       5232.17       5111.18       446.01 o
 -36   0   6       5463.48       6325.54       353.50 o
 -34   0   6        591.53        577.59       168.85 o
 -32   0   6      34609.19      35322.75       729.85 o
 -30   0   6      31691.44      31390.28       597.12 o
 -28   0   6       1389.26       1598.91       150.26 o
 -26   0   6       9340.08       8946.75       363.53 o
 -24   0   6      38004.54      36191.20       601.03 o
 -22   0   6     104506.51     102661.59      1476.46 o
 -20   0   6       5824.36       5863.62       165.67 o
 -18   0   6      17400.72      17655.85       305.14 o
 -16   0   6         96.44         71.89        29.03 o
 -14   0   6     187477.80     185147.22      1902.63 o
 -12   0   6      80471.15      81063.65       896.97 o
 -10   0   6      14316.64      15172.23       222.02 o
  -8   0   6       5071.55       4933.08       107.64 o
  -6   0   6      69664.27      68917.19       793.96 o
  -4   0   6     183131.28     182280.02      1819.41 o
  -2   0   6       2730.42       3170.98        85.08 o
   0   0   6      29732.84      30365.10       413.36 o
   2   0   6      25460.09      26875.69       446.43 o
   4   0   6     140146.30     137358.44      2522.24 o
   6   0   6      39493.81      39083.62       708.86 o
   8   0   6      14688.46      15128.12       300.32 o
  10   0   6       4696.31       4950.39       154.60 o
  12   0   6      92013.38      92648.39      1124.59 o
  14   0   6      56782.18      57109.34       845.88 o
  16   0   6        259.78        313.57        80.31 o
  18   0   6       9618.81       9334.89       325.17 o
  20   0   6       8413.58       8653.28       318.76 o
  22   0   6      49013.41      48412.20       860.52 o
  24   0   6       5945.04       5740.81       385.58 o
  26   0   6       5150.94       4938.72       395.90 o
  28   0   6          8.05         31.12       140.14 o
  30   0   6      14239.70      13116.62      1084.13 o
  32   0   6      12147.36      11356.59      1090.82 o
  34   0   6        647.34        702.68       401.53 o
 -43   1   6       4748.24       5243.27       408.22 o
 -41   1   6       1607.88       1879.42       264.08 o
 -39   1   6       1004.92       1010.87       201.38 o
 -37   1   6       8521.74       8569.52       324.92 o
 -35   1   6      22458.32      22121.57       440.10 o
 -33   1   6       1405.28       1654.62       122.87 o
 -31   1   6       5265.43       5243.35       189.25 o
 -29   1   6       3968.34       4043.39       165.94 o
 -27   1   6      41641.04      41346.89       507.06 o
 -25   1   6      24519.31      23796.83       328.53 o
 -23   1   6       1973.70       2160.43        91.16 o
 -21   1   6          0.62         52.71        28.04 o
 -19   1   6      58243.59      57464.73       535.61 o
 -17   1   6      75274.91      73337.52       643.49 o
 -15   1   6        107.68        136.04        29.75 o
 -13   1   6       1105.29       1066.57        57.44 o
 -11   1   6      30890.42      31401.93       283.90 o
  -9   1   6     151734.05     150551.72      1155.11 o
  -7   1   6      24287.25      24466.25       261.63 o
  -5   1   6       9627.47       9899.46       144.60 o
  -3   1   6       2822.25       3182.04       118.21 o
  -1   1   6     119633.52     118711.71       957.21 o
   1   1   6     108096.98     108946.83       796.80 o
   3   1   6        527.81        678.73        40.05 o
   5   1   6       3963.84       4269.87        91.26 o
   7   1   6      40449.41      40369.42       426.04 o
   9   1   6      84487.80      82171.17       732.02 o
  11   1   6       7610.06       7861.62       147.32 o
  13   1   6       3509.56       3228.35       122.14 o
  15   1   6       1884.08       1979.39       111.79 o
  17   1   6      50712.21      49969.39       627.95 o
  19   1   6      14814.20      14688.82       296.22 o
  21   1   6       1365.18       1389.77       115.66 o
  23   1   6       1163.84       1148.14       122.03 o
  25   1   6      15719.97      15993.73       425.77 o
  27   1   6      17746.54      17329.20       731.77 o
  29   1   6         92.23        186.34       182.14 o
  31   1   6       3135.13       3881.82       488.53 o
  33   1   6       1062.49       1752.57       478.49 o
 -42   2   6       1599.06       1525.19       293.59 o
 -40   2   6       5302.33       5427.49       698.80 o
 -38   2   6       3163.38       2906.25       348.16 o
 -36   2   6       1288.37       1135.68       146.27 o
 -34   2   6        105.66         98.61        76.53 o
 -32   2   6      11631.36      11913.62       291.09 o
 -30   2   6      14142.07      13757.00       277.73 o
 -28   2   6       1690.95       1769.69       117.14 o
 -26   2   6       1143.15       1087.62        89.07 o
 -24   2   6      11484.82      11223.39       218.90 o
 -22   2   6      33317.91      33637.89       392.59 o
 -20   2   6       3406.69       3647.31       110.52 o
 -18   2   6       6952.85       7080.36       138.53 o
 -16   2   6       1020.49        952.67        60.63 o
 -14   2   6      37343.77      37638.75       376.98 o
 -12   2   6      39589.47      40955.43       413.93 o
 -10   2   6       3251.27       3663.35       145.92 o
  -8   2   6       2121.72       2381.35        60.12 o
  -6   2   6      20754.41      21002.42       211.16 o
  -4   2   6      64421.84      66040.52       624.40 o
  -2   2   6        635.47        829.52        37.96 o
   0   2   6        444.25        486.78        27.19 o
   2   2   6       3587.86       3654.50        90.15 o
   4   2   6      49667.80      50125.99       511.26 o
   6   2   6       8673.31       8880.56       152.84 o
   8   2   6       4433.59       4547.18       103.39 o
  10   2   6        431.05        426.42        50.21 o
  12   2   6      24686.94      24376.89       345.48 o
  14   2   6      25339.12      25063.11       363.21 o
  16   2   6        446.45        481.06        66.28 o
  18   2   6       4559.44       4779.80       207.40 o
  20   2   6       4356.01       4325.13       229.54 o
  22   2   6      18710.82      18038.28       478.37 o
  24   2   6        707.15        625.65       114.66 o
  26   2   6        396.65        343.25       133.53 o
  28   2   6        251.49        -38.09       167.30 o
  30   2   6       7144.35       7226.15       692.64 o
  32   2   6       3133.53       3433.39       487.33 o
 -41   3   6          7.32        -33.46       247.61 o
 -39   3   6        141.07        219.24       172.37 o
 -37   3   6       5354.19       4774.42       435.61 o
 -35   3   6       6709.39       6583.98       824.70 o
 -33   3   6       2253.74       1965.87       180.20 o
 -31   3   6        367.21        287.18        90.36 o
 -29   3   6       4398.75       4432.62       227.62 o
 -27   3   6      11223.56      11374.14       274.08 o
 -25   3   6      15548.90      15640.55       312.61 o
 -23   3   6       1807.57       2055.36       123.66 o
 -21   3   6       3047.69       2865.31       131.56 o
 -19   3   6      23858.61      23601.00       349.25 o
 -17   3   6      31484.98      30284.95       376.75 o
 -15   3   6       2407.98       2510.74       102.16 o
 -13   3   6       5826.46       5875.53       137.37 o
 -11   3   6      26048.02      26230.76       501.91 o
  -9   3   6      42208.65      41224.62       431.57 o
  -7   3   6      16727.58      16382.35       228.96 o
  -5   3   6       3704.20       4061.65        93.57 o
  -3   3   6       8642.11       9086.39       130.18 o
  -1   3   6      35992.18      36232.54       341.98 o
   1   3   6      49796.66      50025.72       636.02 o
   3   3   6       3887.49       3949.81       101.28 o
   5   3   6       1752.57       1796.52        88.46 o
   7   3   6      20546.72      21042.22       316.75 o
   9   3   6      31342.67      31123.77       467.46 o
  11   3   6       5409.98       5280.97       160.18 o
  13   3   6       3928.65       3924.47       203.33 o
  15   3   6       5075.50       4935.04       255.42 o
  17   3   6      13033.86      13186.51       475.60 o
  19   3   6       6835.31       6741.25       268.78 o
  21   3   6       1697.78       2017.47       170.10 o
  23   3   6        504.78        447.41       112.26 o
  25   3   6       5925.40       5931.13       331.69 o
  27   3   6       6398.49       6536.66       573.18 o
  29   3   6        324.51        314.11       224.74 o
  31   3   6          2.77       -175.20       175.20 o
  33   3   6       1497.70       1331.74       495.22 o
 -38   4   6         22.12        -40.49       189.11 o
 -36   4   6        207.78        205.24       172.49 o
 -34   4   6        148.53         -2.25       136.10 o
 -32   4   6        848.67        477.77       183.93 o
 -30   4   6        984.44        797.39       155.51 o
 -28   4   6        111.63         89.94        71.90 o
 -26   4   6          0.27        -27.22        56.27 o
 -24   4   6        264.09        260.32        63.79 o
 -22   4   6       3323.59       3384.98       160.12 o
 -20   4   6       1109.37       1087.45        89.99 o
 -18   4   6        659.17        595.61        76.84 o
 -16   4   6       1829.76       1806.29       105.59 o
 -14   4   6       5127.76       4794.62       194.87 o
 -12   4   6        865.48        917.15        88.28 o
 -10   4   6          1.97         36.95        31.24 o
  -8   4   6        458.82        458.51        47.90 o
  -6   4   6       2249.22       2259.00        96.25 o
  -4   4   6       6259.01       6213.67       156.71 o
  -2   4   6        977.53        946.43        61.93 o
   0   4   6         54.63         60.56        30.36 o
   2   4   6         24.29         60.66        35.31 o
   4   4   6       8282.15       8534.24       196.02 o
   6   4   6       2798.95       2862.71       138.95 o
   8   4   6        151.86        129.82        46.64 o
  10   4   6        544.91        484.03        98.96 o
  12   4   6       1570.82       1727.82       127.36 o
  14   4   6       1144.65       1187.95       124.19 o
  16   4   6        592.56        274.87        84.86 o
  18   4   6         87.18        133.07        79.99 o
  20   4   6        170.22        140.62        97.56 o
  22   4   6       1499.52       1545.78       197.59 o
  24   4   6        461.28        220.62       156.09 o
  26   4   6          6.12       -113.03       170.35 o
  28   4   6          6.65         37.08       200.74 o
  30   4   6       1325.10       1052.71       325.59 o
 -37   5   6        920.85        809.75       394.84 o
 -35   5   6        113.46        185.32       213.40 o
 -33   5   6       3392.55       3265.50       383.00 o
 -31   5   6      14059.72      14898.96       894.88 o
 -29   5   6       2321.40       2296.19       267.34 o
 -27   5   6        266.91        279.05       109.02 o
 -25   5   6       3230.56       3006.64       190.37 o
 -23   5   6      19125.20      18779.44       569.21 o
 -21   5   6      14659.43      14362.44       347.17 o
 -19   5   6       1542.48       1495.07       109.34 o
 -17   5   6       1077.49        943.23        96.40 o
 -15   5   6      16891.11      16838.31       304.92 o
 -13   5   6      27594.30      27807.84       405.44 o
 -11   5   6      13609.85      12930.50       263.74 o
  -9   5   6        101.92        139.70        74.28 o
  -7   5   6       9366.02       8965.56       245.79 o
  -5   5   6      38708.20      37933.88       503.29 o
  -3   5   6      15254.09      15637.86       288.40 o
  -1   5   6       2546.06       2430.44       124.71 o
   1   5   6       3268.59       3135.44       140.13 o
   3   5   6      23672.01      23721.92       416.72 o
   5   5   6      24602.65      24872.98       526.01 o
   7   5   6       4284.50       4677.30       223.19 o
   9   5   6        509.73        637.09       105.80 o
  11   5   6       8499.01       8344.27       297.41 o
  13   5   6      20934.70      21103.22       544.12 o
  15   5   6      10717.24      10540.16       478.35 o
  17   5   6         22.09         72.30       107.46 o
  19   5   6       1929.99       1477.13       343.43 o
  21   5   6      10062.07      11598.00       869.98 o
  23   5   6       7639.91       5735.18       796.37 o
  25   5   6        835.52        187.38       294.45 o
  27   5   6         91.97       -214.15       321.22 o
  29   5   6       2324.24       2128.11       602.29 o
 -34   6   6       1203.23       1545.89       488.53 o
 -32   6   6      13266.16      13672.07      1144.36 o
 -30   6   6      14321.21      14229.23       842.44 o
 -28   6   6        974.49        774.68       218.57 o
 -26   6   6          1.98        -22.23       117.10 o
 -24   6   6      15148.89      14570.83       562.70 o
 -22   6   6      29301.56      30843.32       760.95 o
 -20   6   6       7204.82       7041.34       326.03 o
 -18   6   6        107.73        110.62        67.48 o
 -16   6   6       5038.31       5007.99       224.53 o
 -14   6   6      46538.33      45979.50       653.88 o
 -12   6   6      25756.42      25710.69       425.53 o
 -10   6   6        341.06        261.06        68.05 o
  -8   6   6       1474.61       1168.77       106.87 o
  -6   6   6      29333.40      28035.35       523.04 o
  -4   6   6      54086.19      52540.33       747.90 o
  -2   6   6       6465.88       6383.78       227.34 o
   0   6   6         95.64         45.61        59.37 o
   2   6   6      13940.18      13399.33       343.01 o
   4   6   6      43117.28      43269.31       754.93 o
   6   6   6      20985.97      20141.04       477.69 o
   8   6   6        233.53        289.97       102.29 o
  10   6   6        706.08        784.16       149.30 o
  12   6   6      27679.04      28955.80       805.04 o
  14   6   6      22108.59      20959.40       886.58 o
  16   6   6       2110.27       2354.28       318.31 o
  18   6   6          0.15         16.73       170.35 o
  20   6   6       6798.01       7856.59       883.36 o
  22   6   6      19823.54      21936.88      1438.81 o
 -29   7   6       2465.43       1907.26       528.68 o
 -27   7   6        849.36       1144.36       448.37 o
 -25   7   6        440.02        230.81       229.56 o
 -23   7   6      20086.09      21274.84       982.60 o
 -21   7   6      15987.96      16185.54       839.93 o
 -19   7   6        266.96        576.50       226.55 o
 -17   7   6        567.76        737.62       272.39 o
 -15   7   6      15235.21      15574.54       608.80 o
 -13   7   6      30693.54      31596.23       755.28 o
 -11   7   6       2442.50       2568.34       234.48 o
  -9   7   6       1758.15       1475.12       156.48 o
  -7   7   6       4203.91       4426.76       267.52 o
  -5   7   6      30911.42      32066.40       638.40 o
  -3   7   6      15844.40      16749.58       520.75 o
  -1   7   6        373.74        405.90       117.17 o
   1   7   6        100.85        285.82       108.49 o
   3   7   6      21595.34      22896.30       638.19 o
   5   7   6      28231.79      28111.39       788.19 o
   7   7   6        277.26        227.53       347.99 o
   9   7   6       1016.38        542.06       388.14 o
  11   7   6       5476.45       5126.19       863.29 o
 -24   8   6      16930.45      18095.59      1331.74 o
 -22   8   6      29363.79      29398.64      1713.19 o
 -20   8   6      11888.50      13201.74       812.88 o
 -18   8   6       2846.32       3381.23       473.14 o
 -16   8   6      11043.08      11545.18       606.21 o
 -14   8   6      37845.73      38932.66      1130.77 o
 -12   8   6      31925.01      33346.65      1251.32 o
 -10   8   6       4442.20       3466.54       669.22 o
  -8   8   6       5264.70       4905.35       756.21 o
  -6   8   6      33772.10      38566.89      2007.65 o
  -4   8   6      47604.84      47768.61      2322.18 o
  -2   8   6       9697.54      10834.60      1050.67 o
   0   8   6       3603.81       3386.23       675.91 o
   2   8   6      17655.83      17586.99      1304.97 o
   4   8   6      41221.33      41799.20      2168.26 o
 -43   1   7         92.94         15.21       205.64 o
 -41   1   7       2078.64       2299.42       328.26 o
 -39   1   7         36.20          1.28       120.99 o
 -37   1   7       1088.46        945.17       130.19 o
 -35   1   7        753.87        668.29       110.55 o
 -33   1   7       1818.76       2085.24       151.56 o
 -31   1   7       3616.45       3698.19       170.51 o
 -29   1   7        832.80        862.28        87.52 o
 -27   1   7       6298.83       6325.10       197.19 o
 -25   1   7        772.90        733.16        67.50 o
 -23   1   7       8349.61       8161.73       163.43 o
 -21   1   7        243.62        276.15        39.76 o
 -19   1   7      10686.59      10838.84       169.38 o
 -17   1   7        405.94        437.44        36.57 o
 -15   1   7       8507.88       8902.61       127.45 o
 -13   1   7       3526.41       3651.25        78.58 o
 -11   1   7       1863.52       2081.62        97.87 o
  -9   1   7      10971.88      11347.31       163.03 o
  -7   1   7       1990.28       2004.46        71.71 o
  -5   1   7      18925.69      19702.19       230.86 o
  -3   1   7        118.97        148.71        30.77 o
  -1   1   7      17806.31      18813.17       239.87 o
   1   1   7         22.72         65.79        18.40 o
   3   1   7      12943.05      13154.81       176.04 o
   5   1   7       3737.37       3966.46       108.09 o
   7   1   7       8333.78       8464.71       158.74 o
   9   1   7       2157.24       2207.49        85.61 o
  11   1   7       2664.38       2728.57       113.29 o
  13   1   7       6868.25       7018.37       174.03 o
  15   1   7         31.40        113.93        44.79 o
  17   1   7       5541.00       5387.55       184.41 o
  19   1   7          0.49        101.83        57.83 o
  21   1   7       6607.40       6482.82       266.68 o
  23   1   7        506.93        455.32       102.76 o
  25   1   7       2380.06       2420.58       227.95 o
  27   1   7        168.60        215.33       147.82 o
  29   1   7       1308.52       1400.60       322.05 o
  31   1   7       1661.32       1252.86       333.38 o
 -42   2   7       5734.34       5223.26       579.97 o
 -40   2   7      13500.81      14999.15       703.11 o
 -38   2   7        605.77        616.56       170.60 o
 -36   2   7        468.04        394.89       122.15 o
 -34   2   7       5370.71       5533.27       247.66 o
 -32   2   7      25612.66      25842.12       476.33 o
 -30   2   7       8428.98       8368.31       237.59 o
 -28   2   7        178.50        193.23        56.99 o
 -26   2   7       2444.57       2448.95       123.77 o
 -24   2   7      32542.79      32456.91       404.51 o
 -22   2   7      34006.17      34242.58       406.43 o
 -20   2   7       3815.08       3905.21       114.91 o
 -18   2   7       1133.51       1133.31        75.77 o
 -16   2   7      29985.89      29407.11       351.03 o
 -14   2   7      88044.17      86400.30       817.09 o
 -12   2   7      13931.92      14196.59       207.62 o
 -10   2   7        893.76       1065.18        43.18 o
  -8   2   7      11201.40      11972.09       151.77 o
  -6   2   7      83096.88      81563.82       815.35 o
  -4   2   7      48559.54      47843.24       492.36 o
  -2   2   7        699.35        921.80        46.64 o
   0   2   7       1781.23       1985.86        59.83 o
   2   2   7      30006.34      29441.66       324.22 o
   4   2   7      70487.01      69541.45       680.78 o
   6   2   7      11532.86      11453.40       184.47 o
   8   2   7       1646.24       1600.68        86.91 o
  10   2   7      13041.49      13137.58       243.01 o
  12   2   7      51407.97      50482.53       584.72 o
  14   2   7      14345.64      14489.61       280.79 o
  16   2   7         79.05        122.45        55.63 o
  18   2   7        918.92        881.94       104.74 o
  20   2   7      20480.10      20675.47       463.10 o
  22   2   7      16319.35      17252.46       441.42 o
  24   2   7        823.23        617.00       140.16 o
  26   2   7         48.81        166.86       184.03 o
  28   2   7       2520.64       2610.21       405.64 o
  30   2   7      13844.56      15334.33       854.13 o
  32   2   7       2607.04       2051.73       498.57 o
 -41   3   7       5536.26       6069.15       869.98 o
 -39   3   7       1188.81       1211.88       263.18 o
 -37   3   7       6780.06       6827.66       502.87 o
 -35   3   7       2267.77       1633.25       272.94 o
 -33   3   7       7320.79       7863.49       337.59 o
 -31   3   7      12120.43      12814.79       345.30 o
 -29   3   7       4238.53       4386.07       215.48 o
 -27   3   7      15391.93      15353.29       340.58 o
 -25   3   7        187.84        229.26        61.70 o
 -23   3   7      42279.85      41468.61       562.45 o
 -21   3   7         80.58         41.23        41.11 o
 -19   3   7      27036.88      26373.71       380.90 o
 -17   3   7       2272.77       2347.22       109.35 o
 -15   3   7      21480.63      21117.57       310.75 o
 -13   3   7      21808.00      21035.41       295.48 o
 -11   3   7      17545.27      17533.87       257.74 o
  -9   3   7      27399.34      27151.18       316.49 o
  -7   3   7       8741.65       9006.62       152.59 o
  -5   3   7      46871.71      46830.50       518.21 o
  -3   3   7        336.57        455.11        42.95 o
  -1   3   7      44689.82      44758.07       466.62 o
   1   3   7       1751.08       1742.72        82.53 o
   3   3   7      67216.51      66778.24       755.27 o
   5   3   7       2617.18       2909.25       136.51 o
   7   3   7      12599.20      12806.55       256.51 o
   9   3   7      14829.27      15344.28       294.01 o
  11   3   7      11482.65      11509.46       258.99 o
  13   3   7      26436.40      26409.12       521.51 o
  15   3   7        794.22        760.96        98.19 o
  17   3   7      16255.68      16263.83       430.80 o
  19   3   7        242.22        387.45       119.21 o
  21   3   7      17794.65      18147.74       534.18 o
  23   3   7       2899.21       2808.90       292.27 o
  25   3   7       7894.95       8461.69       633.62 o
  27   3   7        954.92       1111.65       378.11 o
  29   3   7       8319.97       8182.17       673.31 o
  31   3   7       3151.82       3278.70       494.35 o
 -38   4   7       2216.19       2156.42       393.83 o
 -36   4   7        146.85        -49.71       141.67 o
 -34   4   7      10414.02      10572.57       603.47 o
 -32   4   7      40954.08      43128.18      1366.92 o
 -30   4   7      16767.35      16978.22       546.65 o
 -28   4   7          9.89         77.31        71.80 o
 -26   4   7       3943.31       3699.38       191.41 o
 -24   4   7      63488.04      63613.61       790.38 o
 -22   4   7      54108.75      53495.73       655.32 o
 -20   4   7       5667.25       5570.16       184.44 o
 -18   4   7         63.45        116.94        45.95 o
 -16   4   7      55291.02      53006.65       645.70 o
 -14   4   7     121269.95     117376.45      1234.97 o
 -12   4   7      32192.43      31921.22       417.54 o
 -10   4   7        499.94        454.97        59.39 o
  -8   4   7      19947.27      18835.29       304.24 o
  -6   4   7     125032.88     121888.15      1179.72 o
  -4   4   7      90676.08      87332.95      1042.88 o
  -2   4   7       1737.12       1752.08       104.76 o
   0   4   7       2246.88       2154.01       119.96 o
   2   4   7      63435.09      61857.72       821.36 o
   4   4   7     110999.69     107296.37      1759.07 o
   6   4   7      17613.54      17467.07       406.92 o
   8   4   7        223.26        134.11        69.75 o
  10   4   7      23189.77      22331.19       689.77 o
  12   4   7      77180.34      76512.61      1183.09 o
  14   4   7      33006.44      32422.40       606.00 o
  16   4   7         25.53         21.41        72.81 o
  18   4   7       2682.24       2396.12       224.65 o
  20   4   7      33152.57      32499.67       909.91 o
  22   4   7      35517.78      38992.26      1131.85 o
  24   4   7       1551.01       1281.12       302.74 o
  26   4   7          5.07       -170.39       184.37 o
  28   4   7       6050.43       6140.45       605.74 o
  30   4   7      24614.36      28742.81      1726.58 o
 -37   5   7       3130.84       2817.40       642.45 o
 -35   5   7       1346.52       1185.13       276.03 o
 -33   5   7       2797.53       3572.29       432.51 o
 -31   5   7       4968.66       4950.08       440.65 o
 -29   5   7       2138.02       2019.77       258.77 o
 -27   5   7       7377.02       7282.28       383.54 o
 -25   5   7         70.32         90.92        92.91 o
 -23   5   7       9760.53       9840.29       304.58 o
 -21   5   7        257.40        218.49        68.64 o
 -19   5   7      12367.98      13150.42       293.16 o
 -17   5   7       2431.12       2369.30       135.35 o
 -15   5   7       7805.80       7579.98       216.84 o
 -13   5   7       4529.81       4753.20       184.44 o
 -11   5   7       6214.02       6416.20       193.14 o
  -9   5   7      10005.66      10299.99       274.23 o
  -7   5   7       2230.33       2592.11       139.36 o
  -5   5   7      13169.76      12499.50       296.49 o
  -3   5   7        952.14        807.85        85.42 o
  -1   5   7      14386.22      14278.92       285.39 o
   1   5   7        205.53        253.04        60.66 o
   3   5   7      14508.40      13785.44       364.26 o
   5   5   7       2563.28       2728.58       199.83 o
   7   5   7       8205.79       7860.40       314.22 o
   9   5   7       4916.89       5024.02       269.53 o
  11   5   7       5281.86       4939.07       275.27 o
  13   5   7       8254.25       8611.42       384.19 o
  15   5   7        393.95        557.04       176.77 o
  17   5   7       5583.60       6046.00       450.59 o
  19   5   7        247.85         85.22       141.00 o
  21   5   7       7370.19       6116.63       823.14 o
  23   5   7        577.59        267.69       334.61 o
  25   5   7       2130.63       1244.74       475.14 o
  27   5   7        112.67        -93.69       321.22 o
 -32   6   7      16096.58      14267.68      1184.51 o
 -30   6   7       9626.73       9684.69       771.60 o
 -28   6   7       1620.88       1500.90       270.91 o
 -26   6   7       6123.59       6248.39       419.31 o
 -24   6   7      25026.07      26160.84       791.34 o
 -22   6   7      22540.21      22557.32       639.86 o
 -20   6   7       6075.68       5752.75       280.24 o
 -18   6   7       3108.43       3227.21       190.51 o
 -16   6   7      25779.23      26070.68       529.54 o
 -14   6   7      46043.10      45919.58       698.39 o
 -12   6   7      16892.72      16908.41       377.49 o
 -10   6   7       3241.37       3138.21       180.07 o
  -8   6   7      12563.58      12116.36       329.31 o
  -6   6   7      49599.80      49505.70       770.60 o
  -4   6   7      37766.27      36977.85       634.29 o
  -2   6   7       6145.62       6021.98       233.25 o
   0   6   7       6495.98       6134.22       236.10 o
   2   6   7      28960.54      29338.89       558.11 o
   4   6   7      40855.16      39502.34       680.21 o
   6   6   7      13143.77      13608.56       446.43 o
   8   6   7       2465.27       2387.67       211.28 o
  10   6   7      15093.44      16097.60       667.92 o
  12   6   7      30466.38      29108.02       944.53 o
  14   6   7      14784.37      13918.17       981.47 o
  16   6   7       2297.85       2082.98       378.16 o
  18   6   7       3408.89       3814.53       695.98 o
  20   6   7      17050.76      17152.00      1284.89 o
  22   6   7      14889.29      15137.66      1231.36 o
  24   6   7       2651.53       2690.25       635.75 o
 -29   7   7        264.03        207.46       327.92 o
 -27   7   7        725.48       1183.98       326.10 o
 -25   7   7        353.27        475.99       259.10 o
 -23   7   7         88.05        199.22       213.40 o
 -21   7   7        185.00        426.09       208.05 o
 -19   7   7        694.29        723.66       200.38 o
 -17   7   7        524.52        300.77       146.39 o
 -15   7   7         89.72         55.53       119.04 o
 -13   7   7         96.54        197.37       136.03 o
 -11   7   7        526.45        479.60       119.39 o
  -9   7   7        485.46        440.89       140.46 o
  -7   7   7        177.79        188.51       100.21 o
  -5   7   7          1.64         65.08       101.63 o
  -3   7   7        569.06        420.12       117.68 o
  -1   7   7        997.13        921.25       164.64 o
   1   7   7        126.15        164.07       127.79 o
   3   7   7        265.10        200.22       131.44 o
   5   7   7        234.33        393.51       307.90 o
   7   7   7        328.33        380.36       216.29 o
   9   7   7        375.64        475.14       321.22 o
  11   7   7         19.09         13.38       287.76 o
 -22   8   7       1091.36       1064.05       448.37 o
 -20   8   7       4939.06       5594.64       816.44 o
 -18   8   7       5963.33       6349.63       540.74 o
 -16   8   7       2727.10       3003.18       364.88 o
 -14   8   7       1936.41       2514.53       335.58 o
 -12   8   7       4736.00       4924.76       431.41 o
 -10   8   7       5074.15       5390.09       444.10 o
  -8   8   7       7611.00       7788.10       513.58 o
  -6   8   7       1587.25       1629.19       342.85 o
  -4   8   7       2276.08       2322.18       568.83 o
  -2   8   7       9259.15       9469.40      1017.21 o
   0   8   7       7134.05       8652.96       990.44 o
   2   8   7       2198.99       1726.58       515.30 o
 -44   0   8       8132.59       9917.77      1023.90 o
 -42   0   8      37349.16      40093.56      1489.46 o
 -40   0   8      31151.15      34597.57      2917.78 o
 -38   0   8       3920.34       4019.51       348.80 o
 -36   0   8       6263.58       6631.98       401.86 o
 -34   0   8      53183.05      53130.98      1166.44 o
 -32   0   8      99826.98      96199.25      1662.38 o
 -30   0   8      24791.14      26185.70       580.40 o
 -28   0   8      11720.35      11206.75       346.06 o
 -26   0   8      57191.55      55832.18       837.26 o
 -24   0   8     157593.22     153687.47      1832.47 o
 -22   0   8     116249.41     112933.72      1395.87 o
 -20   0   8      21101.71      21087.37       398.30 o
 -18   0   8      52668.81      53197.85       688.31 o
 -16   0   8     226801.58     219807.52      2114.35 o
 -14   0   8     229273.42     224220.16      2135.88 o
 -12   0   8      61189.71      60073.23       774.09 o
 -10   0   8      31139.50      32187.61       506.99 o
  -8   0   8     194361.59     196542.05      2128.47 o
  -6   0   8     362664.09     357140.19      3315.85 o
  -4   0   8     111347.48     110293.00      1026.14 o
  -2   0   8      34241.47      35660.74       496.23 o
   0   0   8      66460.09      66592.43       887.82 o
   2   0   8     267565.22     264456.72      3041.64 o
   4   0   8     209493.09     205380.95      2614.46 o
   6   0   8      29465.02      29337.78       621.83 o
   8   0   8      26036.70      25417.33       511.22 o
  10   0   8     117736.07     115004.45      1623.41 o
  12   0   8     154535.73     152932.39      2087.92 o
  14   0   8      45839.50      45094.09      1070.08 o
  16   0   8       5701.20       6193.03       368.75 o
  18   0   8      40826.78      42419.47      1458.56 o
  20   0   8      86884.08      86455.62      1814.31 o
  22   0   8      36536.93      36791.84      1025.72 o
  24   0   8       5102.28       4523.73       619.02 o
  26   0   8       4586.30       4202.67       695.98 o
  28   0   8      37554.46      36873.78      1954.11 o
  30   0   8      31829.12      36104.18      1980.88 o
 -45   1   8        416.36        689.29       428.30 o
 -43   1   8       7652.12       7786.00       683.75 o
 -41   1   8      12864.88      14200.16       691.30 o
 -39   1   8       1236.66       1081.83       239.08 o
 -37   1   8       2477.84       2360.09       256.53 o
 -35   1   8       3707.17       3641.93       224.12 o
 -33   1   8      32752.12      33696.09       580.77 o
 -31   1   8      12019.44      11741.57       341.68 o
 -29   1   8       3047.08       3088.59       148.38 o
 -27   1   8        509.57        476.73        89.88 o
 -25   1   8      50026.44      49103.96       580.62 o
 -23   1   8      60003.81      58959.90       621.91 o
 -21   1   8          5.36        126.69        43.87 o
 -19   1   8       8013.90       8047.97       145.05 o
 -17   1   8      20097.89      19938.38       258.47 o
 -15   1   8     107598.29     107236.38       833.83 o
 -13   1   8      32949.29      33441.76       333.18 o
 -11   1   8      13313.50      13517.75       207.28 o
  -9   1   8        839.76       1008.52        55.09 o
  -7   1   8      86339.75      85967.20       841.24 o
  -5   1   8      91250.62      91706.90       818.55 o
  -3   1   8        381.55        620.82        60.39 o
  -1   1   8       4563.85       4655.03        97.45 o
   1   1   8      48131.34      47996.09       503.85 o
   3   1   8     100735.33      99592.95       982.29 o
   5   1   8       6659.67       6619.65       160.02 o
   7   1   8       6264.03       6101.79       131.96 o
   9   1   8       3315.62       3481.41       125.24 o
  11   1   8      74634.30      73456.91       809.19 o
  13   1   8      32840.82      32525.23       458.48 o
  15   1   8       2043.24       1989.59       119.21 o
  17   1   8        723.33        871.88       100.41 o
  19   1   8      20577.23      20321.02       553.62 o
  21   1   8      38296.73      38168.41       703.52 o
  23   1   8        899.58        812.03       166.10 o
  25   1   8       1577.43       1435.37       250.90 o
  27   1   8       2493.32       2471.41       406.63 o
  29   1   8      17268.76      16485.69       889.29 o
  31   1   8       5291.86       5587.95       849.90 o
 -42   2   8      25843.33      26864.06      1193.82 o
 -40   2   8      19512.07      20418.93       839.32 o
 -38   2   8       2463.21       2553.86       339.04 o
 -36   2   8       7596.27       8550.52       466.56 o
 -34   2   8      33277.10      33657.15       645.04 o
 -32   2   8      57376.78      58466.73       852.13 o
 -30   2   8      21012.70      21027.69       418.18 o
 -28   2   8      10185.63      10296.37       274.15 o
 -26   2   8      35524.23      35466.50       535.07 o
 -24   2   8     105930.59     105626.79      1094.46 o
 -22   2   8      65449.64      65497.87       678.12 o
 -20   2   8      24359.46      24212.95       352.10 o
 -18   2   8      27889.88      27552.11       374.28 o
 -16   2   8     167648.73     163367.67      1391.39 o
 -14   2   8     126817.67     124897.62      1039.27 o
 -12   2   8      40388.92      40619.23       417.69 o
 -10   2   8      32410.39      33170.14       326.70 o
  -8   2   8     118528.76     117076.45      1148.83 o
  -6   2   8     203443.44     198340.55      1643.21 o
  -4   2   8      92404.80      92615.23       834.40 o
  -2   2   8      20595.12      20849.09       261.38 o
   0   2   8      48425.30      47730.50       537.57 o
   2   2   8     169147.14     164529.03      1667.28 o
   4   2   8     123725.59     122764.30      1253.47 o
   6   2   8      29925.37      30273.01       438.87 o
   8   2   8      13861.71      14192.00       259.36 o
  10   2   8      92508.55      89147.32      1007.79 o
  12   2   8      79496.73      77235.71       914.47 o
  14   2   8      34710.28      34025.93       520.92 o
  16   2   8       8104.13       8328.48       242.06 o
  18   2   8      26125.21      26681.28       617.08 o
  20   2   8      48161.84      48810.18       882.36 o
  22   2   8      29971.77      29827.32       815.89 o
  24   2   8       3003.48       2859.64       408.22 o
  26   2   8       5487.57       5270.13       756.21 o
  28   2   8      22022.25      20559.47      1000.42 o
  30   2   8      19856.91      22965.79      1090.67 o
 -41   3   8       1548.59       1636.71       369.45 o
 -39   3   8       2343.43       2144.78       338.33 o
 -37   3   8        494.09        511.57       194.93 o
 -35   3   8       1604.39       1654.63       276.69 o
 -33   3   8       4721.75       5578.58       352.28 o
 -31   3   8       4494.27       4836.47       236.50 o
 -29   3   8        357.24        309.55        91.60 o
 -27   3   8       2437.19       2670.01       173.42 o
 -25   3   8      10042.34       9919.96       265.09 o
 -23   3   8       7593.97       7343.04       214.22 o
 -21   3   8       3465.67       3399.79       152.54 o
 -19   3   8       2736.59       2834.93       137.89 o
 -17   3   8       5264.12       5342.94       160.39 o
 -15   3   8      13574.24      13509.24       244.03 o
 -13   3   8      15570.67      16119.19       278.46 o
 -11   3   8       2108.75       1947.91       102.58 o
  -9   3   8       4841.73       4634.67       169.81 o
  -7   3   8      14389.00      14815.89       252.81 o
  -5   3   8      16379.75      16191.07       262.99 o
  -3   3   8       2317.35       2317.07       112.47 o
  -1   3   8       8082.83       7900.50       197.31 o
   1   3   8      13101.73      12376.47       303.79 o
   3   3   8      10131.84      10014.67       325.34 o
   5   3   8       5579.26       5693.90       238.71 o
   7   3   8       3606.14       3592.63       159.77 o
   9   3   8       3890.04       3891.50       172.69 o
  11   3   8      13377.60      13378.33       436.64 o
  13   3   8       8341.25       8428.64       281.20 o
  15   3   8        638.27        580.21       103.29 o
  17   3   8       1464.08       1158.24       155.13 o
  19   3   8       6550.94       6630.51       400.45 o
  21   3   8       6274.04       6317.69       380.24 o
  23   3   8        802.84        819.14       337.95 o
  25   3   8       1431.96       1045.28       401.53 o
  27   3   8       1520.66       1509.13       612.33 o
  29   3   8       2379.07       2996.85       463.45 o
 -38   4   8       3125.89       3276.45       592.26 o
 -36   4   8       5014.94       5173.74       591.34 o
 -34   4   8       6386.45       6143.82       493.44 o
 -32   4   8       5371.53       6074.80       475.73 o
 -30   4   8       9247.19       8809.82       419.04 o
 -28   4   8      11718.14      11584.22       407.13 o
 -26   4   8       7811.19       7730.73       287.68 o
 -24   4   8      11857.32      12375.38       303.42 o
 -22   4   8      16905.40      16873.32       336.79 o
 -20   4   8      12403.84      12265.60       275.78 o
 -18   4   8      22071.51      21092.57       365.39 o
 -16   4   8      20262.54      19786.74       345.43 o
 -14   4   8      17759.92      17965.00       323.12 o
 -12   4   8      16935.31      16823.37       299.77 o
 -10   4   8      26686.13      27095.99       409.25 o
  -8   4   8      25263.67      25206.49       395.85 o
  -6   4   8      20312.79      20473.98       348.24 o
  -4   4   8      25145.66      25287.34       396.97 o
  -2   4   8      23363.15      22718.90       375.67 o
   0   4   8      13927.34      13141.12       315.12 o
   2   4   8      24055.08      22768.88       432.33 o
   4   4   8      22198.57      21958.93       460.88 o
   6   4   8      13363.78      13532.61       376.10 o
   8   4   8      18533.87      17736.09       495.48 o
  10   4   8      12217.71      12116.38       410.46 o
  12   4   8      10003.66       9956.42       379.44 o
  14   4   8       9625.68       9862.29       391.66 o
  16   4   8      13044.37      13765.54       600.93 o
  18   4   8       7020.01       7026.29       686.04 o
  20   4   8       4850.27       5193.32       619.02 o
  22   4   8       5666.07       6524.85       856.60 o
  24   4   8       4908.58       4564.05       782.98 o
  26   4   8       2740.27       3225.62       709.37 o
 -35   5   8        361.90        -10.15       212.17 o
 -33   5   8        262.36        305.47       189.39 o
 -31   5   8        119.77        267.03       173.13 o
 -29   5   8       6323.25       6209.13       481.61 o
 -27   5   8       6832.20       7035.33       524.50 o
 -25   5   8         19.15         17.60        90.20 o
 -23   5   8        242.00        187.25        78.40 o
 -21   5   8       6440.09       6818.81       243.67 o
 -19   5   8      14051.38      13643.23       317.80 o
 -17   5   8       1361.49       1510.48       123.45 o
 -15   5   8       1226.19       1220.66       111.51 o
 -13   5   8       2700.24       2606.19       141.45 o
 -11   5   8      22037.62      22220.28       424.46 o
  -9   5   8       5480.92       5557.78       253.56 o
  -7   5   8          2.65         37.52        52.20 o
  -5   5   8        290.99        183.65        61.46 o
  -3   5   8      12338.50      11620.15       274.38 o
  -1   5   8      20755.08      19819.95       354.22 o
   1   5   8        748.44        696.01        86.87 o
   3   5   8       1312.69       1315.02       137.94 o
   5   5   8       2967.11       2848.36       214.79 o
   7   5   8      15188.14      14341.86       428.67 o
   9   5   8       5533.57       5396.94       293.16 o
  11   5   8        705.65        535.36       124.91 o
  13   5   8        289.41        289.79       121.94 o
  15   5   8       6081.33       6192.87       557.43 o
  17   5   8       5297.87       5460.35       459.91 o
  19   5   8        306.82        354.68       307.84 o
  21   5   8        636.55        729.45       421.61 o
  23   5   8       1709.07       2241.87       608.99 o
 -32   6   8       2847.43       2742.59       977.05 o
 -30   6   8       1839.48       1953.80       311.23 o
 -28   6   8       7229.52       8044.47       548.08 o
 -26   6   8         74.75         89.35       145.51 o
 -24   6   8       4746.33       4659.03       368.14 o
 -22   6   8        163.84        296.64       114.28 o
 -20   6   8      12908.82      13285.41       483.34 o
 -18   6   8       4722.56       4924.91       246.01 o
 -16   6   8       3449.77       3768.02       204.85 o
 -14   6   8       2631.87       2614.42       176.23 o
 -12   6   8       4572.82       4994.17       251.21 o
 -10   6   8      15038.94      14919.25       357.79 o
  -8   6   8          1.32         59.55        70.71 o
  -6   6   8       7413.86       7432.23       279.28 o
  -4   6   8        698.66        634.50       104.15 o
  -2   6   8      13327.77      13494.64       338.16 o
   0   6   8       3699.40       3629.52       199.10 o
   2   6   8       4622.70       4421.59       230.74 o
   4   6   8       1744.94       1726.86       167.78 o
   6   6   8       9728.66       9915.40       725.67 o
   8   6   8       7213.64       7468.91       488.74 o
  10   6   8        485.13        562.25       194.87 o
  12   6   8       3943.80       4413.69       415.42 o
  14   6   8        572.10        394.84       301.15 o
  16   6   8       9615.13       9536.32      1003.82 o
  18   6   8        374.80        883.36       408.22 o
 -27   7   8       4339.90       2502.87       615.68 o
 -25   7   8        686.14        900.09       307.58 o
 -23   7   8       1058.67       2073.18       383.21 o
 -21   7   8       3828.49       4344.54       427.78 o
 -19   7   8       9717.58      10708.51       588.33 o
 -17   7   8        482.78        218.57       163.19 o
 -15   7   8       2342.97       2136.83       286.24 o
 -13   7   8        106.36         81.24       114.78 o
 -11   7   8      16661.09      16172.06       599.33 o
  -9   7   8       5317.18       5695.61       441.74 o
  -7   7   8       2335.34       2629.80       273.04 o
  -5   7   8        528.51        585.46       186.89 o
  -3   7   8       8511.22       8732.58       507.99 o
  -1   7   8      12372.05      12401.47      1132.33 o
   1   7   8         13.93         11.93       132.94 o
   3   7   8       2253.39       2013.66       286.33 o
   5   7   8       1193.42       1809.83       278.13 o
   7   7   8      10861.54      10774.37      1010.52 o
   9   7   8       2463.34       3058.32       635.75 o
  11   7   8       2086.34       2308.79       575.53 o
  13   7   8        316.68        729.45       401.53 o
  15   7   8       6491.83       6056.40       869.98 o
 -20   8   8       1237.08       1124.28       455.07 o
 -18   8   8         71.87         26.97       233.91 o
 -16   8   8      13664.32      13508.68       973.71 o
 -14   8   8       9650.14       9271.84      1171.13 o
 -12   8   8         27.30        167.15       178.00 o
 -10   8   8        921.16        775.90       221.43 o
  -8   8   8       3758.89       3753.12       402.83 o
  -6   8   8      16788.93      17491.65       919.21 o
  -4   8   8       2291.98       2388.82       329.11 o
  -2   8   8       1839.62       1967.49       528.68 o
 -43   1   9        779.13        943.59       441.68 o
 -41   1   9       1720.28       1986.72       367.73 o
 -39   1   9        995.88       1289.15       256.05 o
 -37   1   9       1040.53        942.18       176.57 o
 -35   1   9       1207.03       1278.23       157.68 o
 -33   1   9       2587.80       2055.79       171.92 o
 -31   1   9         76.37         54.28        64.65 o
 -29   1   9       1903.53       1903.30       158.83 o
 -27   1   9         58.27         81.61        50.63 o
 -25   1   9       5925.54       6171.45       215.90 o
 -23   1   9        717.78        705.97        68.09 o
 -21   1   9       2442.11       2650.36       107.38 o
 -19   1   9       2362.85       2544.44       116.53 o
 -17   1   9       2337.79       2311.36        87.65 o
 -15   1   9      12054.54      12179.85       182.43 o
 -13   1   9       3181.03       3262.21        94.03 o
 -11   1   9       5774.46       5685.15       123.76 o
  -9   1   9        683.15        757.60        65.98 o
  -7   1   9       8277.06       8306.38       153.39 o
  -5   1   9        496.20        562.26        46.46 o
  -3   1   9       3871.02       3906.15       114.61 o
  -1   1   9       2479.45       2616.72       115.58 o
   1   1   9       6325.79       6386.78       166.90 o
   3   1   9       2839.10       2805.34       123.03 o
   5   1   9        387.53        357.15        55.78 o
   7   1   9       5322.27       5495.50       163.07 o
   9   1   9        735.71        649.63        81.34 o
  11   1   9       7440.18       7633.65       240.93 o
  13   1   9        221.67        273.18        66.57 o
  15   1   9       1846.97       1849.61       162.07 o
  17   1   9         19.08         62.65        74.43 o
  19   1   9       2127.86       2001.71       181.52 o
  21   1   9        881.60        965.13       260.80 o
  23   1   9        448.18        509.15       172.58 o
  25   1   9        914.29        824.62       267.08 o
  27   1   9        727.39        639.98       258.78 o
  29   1   9       1029.93       1120.51       318.13 o
 -42   2   9       9099.03       8177.81       950.29 o
 -40   2   9       1848.94       1801.18       306.00 o
 -38   2   9         41.03        -74.79       136.27 o
 -36   2   9       1844.94       2031.90       230.85 o
 -34   2   9      18830.09      18783.16       537.45 o
 -32   2   9      15767.38      15367.29       430.87 o
 -30   2   9          1.74         -7.47        64.00 o
 -28   2   9          5.07         40.78        63.49 o
 -26   2   9      22419.04      22136.17       468.94 o
 -24   2   9      43212.81      41754.30       646.38 o
 -22   2   9       3425.84       3293.69       146.94 o
 -20   2   9        666.35        621.41        68.09 o
 -18   2   9      16406.85      16794.04       281.23 o
 -16   2   9      50531.07      50147.99       565.62 o
 -14   2   9      27251.59      26428.91       393.35 o
 -12   2   9         26.92         41.97        34.35 o
 -10   2   9        813.07        897.23        64.32 o
  -8   2   9      49436.96      49216.20       528.99 o
  -6   2   9      62258.59      62449.25       682.51 o
  -4   2   9       1317.61       1354.95        74.40 o
  -2   2   9        666.71        713.28        67.61 o
   0   2   9      22314.80      22506.68       349.94 o
   2   2   9      71043.50      71445.26       927.32 o
   4   2   9       8879.26       9060.83       227.20 o
   6   2   9        552.65        551.41        68.92 o
   8   2   9       3033.67       3083.34       157.45 o
  10   2   9      29633.68      29494.25       496.09 o
  12   2   9      27001.94      27131.19       479.77 o
  14   2   9        119.92         95.78        62.58 o
  16   2   9        502.50        383.03        94.28 o
  18   2   9       9944.33      10408.62       396.82 o
  20   2   9      22001.73      20505.80       741.11 o
  22   2   9       1858.15       1542.91       311.35 o
  24   2   9        837.43        555.78       451.72 o
  26   2   9       1411.58       1833.05       364.00 o
  28   2   9      10643.97      11506.46      1475.62 o
 -41   3   9       4021.30       4470.36       782.98 o
 -39   3   9       2092.07       2102.60       463.44 o
 -37   3   9       4478.75       4420.50       438.44 o
 -35   3   9       3687.27       4152.01       577.99 o
 -33   3   9      12337.43      12678.64       445.00 o
 -31   3   9        149.80        193.44        98.52 o
 -29   3   9      10357.05       9824.51       322.91 o
 -27   3   9          2.03         75.57        67.70 o
 -25   3   9      19955.45      20227.76       515.37 o
 -23   3   9       3325.00       3462.37       163.25 o
 -21   3   9       8926.72       8902.79       238.64 o
 -19   3   9      13524.54      13122.16       286.32 o
 -17   3   9      18343.19      18262.72       336.61 o
 -15   3   9      24255.96      24070.80       392.83 o
 -13   3   9       3308.65       3478.62       147.61 o
 -11   3   9      30430.37      29867.02       438.85 o
  -9   3   9       1866.78       1888.09       109.54 o
  -7   3   9      34220.54      33289.16       605.42 o
  -5   3   9       2728.59       2647.03       142.95 o
  -3   3   9      24659.94      24280.70       420.75 o
  -1   3   9       3259.24       2962.85       162.30 o
   1   3   9      14155.38      13053.77       343.20 o
   3   3   9      18016.50      18156.19       422.08 o
   5   3   9       4150.73       3744.86       187.57 o
   7   3   9      20145.41      19526.12       397.91 o
   9   3   9       5579.71       5279.60       205.47 o
  11   3   9      18982.73      20022.90       477.08 o
  13   3   9         46.38         85.57        74.04 o
  15   3   9      13088.57      13453.45       401.65 o
  17   3   9         36.39        -16.04       100.42 o
  19   3   9      10774.94      10761.48       475.65 o
  21   3   9       4243.94       4724.19       495.18 o
  23   3   9       3688.77       4090.00       746.18 o
  25   3   9       1926.51       1896.99       378.27 o
  27   3   9       1298.30       1385.28       488.53 o
 -38   4   9          2.22        -42.65       206.67 o
 -36   4   9       5556.80       5654.31       501.27 o
 -34   4   9      31110.98      31204.70      1054.09 o
 -32   4   9      26563.11      26192.71       932.94 o
 -30   4   9        220.26        191.00       124.41 o
 -28   4   9       1708.46       1684.66       176.78 o
 -26   4   9      31648.43      32971.48       585.58 o
 -24   4   9      67595.73      67351.55       868.73 o
 -22   4   9      10815.82      10726.54       273.41 o
 -20   4   9          6.70         62.67        55.64 o
 -18   4   9      25535.13      26372.68       445.78 o
 -16   4   9      85732.16      85762.70      1084.98 o
 -14   4   9      40199.11      40073.82       540.52 o
 -12   4   9       1294.35       1259.21        96.76 o
 -10   4   9       5866.51       5965.42       213.30 o
  -8   4   9      74762.06      72517.92       851.38 o
  -6   4   9      84454.99      80884.24       921.46 o
  -4   4   9       4848.27       4448.51       181.59 o
  -2   4   9        764.79        733.47        89.50 o
   0   4   9      30127.51      29807.52       522.39 o
   2   4   9     104406.28      99941.55      1238.38 o
   4   4   9      18458.93      18655.54       402.99 o
   6   4   9          0.71          3.53        65.13 o
   8   4   9       6844.66       7373.80       456.12 o
  10   4   9      52943.41      52297.59      1018.99 o
  12   4   9      34767.58      35108.41       891.80 o
  14   4   9       1620.93       1235.47       199.08 o
  16   4   9          4.34        153.02       147.13 o
  18   4   9      17802.76      17359.45      1244.74 o
  20   4   9      29509.23      30690.23      1739.96 o
  22   4   9       4426.46       4503.82       762.91 o
  24   4   9         72.53         20.08       281.07 o
 -35   5   9       1306.80        957.17       326.41 o
 -33   5   9       6040.55       6433.14       609.33 o
 -31   5   9         25.16         -2.27       144.26 o
 -29   5   9       4721.99       3966.88       406.20 o
 -27   5   9         28.93        106.06       124.59 o
 -25   5   9      11539.80      12480.75       367.95 o
 -23   5   9        493.68        385.33        93.92 o
 -21   5   9       4945.56       5170.09       223.36 o
 -19   5   9       3525.64       3525.59       186.19 o
 -17   5   9       4821.63       4391.12       198.46 o
 -15   5   9      11991.27      11922.84       295.07 o
 -13   5   9       2149.81       2605.92       158.48 o
 -11   5   9      14227.50      14664.54       341.81 o
  -9   5   9        279.68        117.50        67.18 o
  -7   5   9      15765.62      15771.23       350.77 o
  -5   5   9       1035.37        845.53       100.76 o
  -3   5   9      12740.31      12571.15       300.60 o
  -1   5   9       2835.03       2697.68       150.14 o
   1   5   9       9633.69       9825.11       262.86 o
   3   5   9       4048.91       3988.70       216.57 o
   5   5   9       1623.53       1657.04       152.16 o
   7   5   9       8158.60       8675.44       358.23 o
   9   5   9       1255.29       1474.07       198.26 o
  11   5   9      10267.89       9531.41       823.80 o
  13   5   9          6.85        -50.41       132.43 o
  15   5   9       6517.16       5019.12       742.83 o
  17   5   9         84.64         40.15       254.30 o
  19   5   9       6447.07       6290.63       876.67 o
  21   5   9       2096.88       1492.35       515.30 o
 -32   6   9      11466.54      10004.77      1070.74 o
 -30   6   9       3364.64       3261.92       404.57 o
 -28   6   9       2944.12       2381.90       337.56 o
 -26   6   9      16317.56      18050.99      1017.92 o
 -24   6   9      27243.71      27657.89       818.94 o
 -22   6   9      10707.11      11091.36       462.85 o
 -20   6   9       2541.05       2289.50       203.21 o
 -18   6   9      14716.64      15231.30       472.95 o
 -16   6   9      33542.86      34297.31       682.97 o
 -14   6   9      21440.61      21023.54       521.23 o
 -12   6   9       4545.68       4619.57       258.48 o
 -10   6   9      11705.81      12834.34       407.01 o
  -8   6   9      28623.30      27674.04       554.62 o
  -6   6   9      30114.22      29563.90       578.34 o
  -4   6   9       9443.99       9382.37       336.32 o
  -2   6   9       3852.49       4226.91       308.03 o
   0   6   9      19083.47      17919.68       434.26 o
   2   6   9      35941.46      35998.98       751.29 o
   4   6   9      12333.11      12500.35       517.97 o
   6   6   9       2004.15       2100.93       253.94 o
   8   6   9       7356.35       7240.50       593.86 o
  10   6   9      21202.18      23375.70      1465.58 o
  12   6   9      15950.73      15064.04      1164.44 o
  14   6   9       2371.07       1987.57       568.83 o
  16   6   9       2557.18       1934.03       562.14 o
  18   6   9       7334.18       6645.31       923.52 o
 -25   7   9          5.01        281.07       307.84 o
 -23   7   9         41.54        -22.31       166.14 o
 -21   7   9        151.07        107.77       161.45 o
 -19   7   9        208.35        380.48       178.99 o
 -17   7   9         35.89        -19.42       150.47 o
 -15   7   9          0.46        -17.21       142.19 o
 -13   7   9         83.41         70.67       162.62 o
 -11   7   9       1214.62       1212.13       497.07 o
  -9   7   9         21.88         34.90       132.67 o
  -7   7   9        137.25        331.49       250.96 o
  -5   7   9        188.59          4.61       128.68 o
  -3   7   9        375.83        370.86       173.72 o
  -1   7   9        136.56        -33.84       162.40 o
   1   7   9         50.40        177.07       196.11 o
   3   7   9          2.08         54.12       191.60 o
   5   7   9        172.79        357.93       229.18 o
   7   7   9        273.04        132.74       200.74 o
   9   7   9          7.12        187.38       321.22 o
  11   7   9          0.44        388.15       361.38 o
  13   7   9         53.28        368.07       381.45 o
 -18   8   9       3660.13       3804.11       518.02 o
 -16   8   9       1738.37       1469.59       358.10 o
 -14   8   9       2443.30       2181.85       401.47 o
 -12   8   9       7865.36       8589.10       690.44 o
 -10   8   9       5879.90       6613.87      1428.78 o
  -8   8   9       1655.98       2130.60       404.07 o
  -6   8   9       2892.37       2381.72       418.77 o
  -4   8   9       3906.80       3691.75       501.00 o
  -2   8   9       5592.77       5641.49       836.52 o
   0   8   9       3685.63       3847.99       709.37 o
   2   8   9       2024.57       1003.82       461.76 o
 -40   0  10        148.66        147.23       307.84 o
 -38   0  10        842.20        716.00       267.69 o
 -36   0  10       6869.35       6041.34      1378.58 o
 -34   0  10      30625.09      30008.53      1523.51 o
 -32   0  10       2479.82       2423.02       254.26 o
 -30   0  10       5803.23       6019.90       364.00 o
 -28   0  10        254.38        194.67       105.03 o
 -26   0  10      61663.70      60715.16      1246.61 o
 -24   0  10      27143.15      26948.08       611.35 o
 -22   0  10       4891.63       4843.74       257.18 o
 -20   0  10       6140.72       5927.23       224.31 o
 -18   0  10      44175.63      43851.13       652.33 o
 -16   0  10      69213.47      68935.20       987.32 o
 -14   0  10       3249.20       3427.10       178.85 o
 -12   0  10      15057.70      14528.76       493.59 o
 -10   0  10       3405.01       2941.77       336.90 o
  -8   0  10      87626.95      85911.80      1265.47 o
  -6   0  10      33857.07      34083.17       629.68 o
  -4   0  10       9668.22       9787.34       289.62 o
  -2   0  10       2947.87       3416.17       180.90 o
   0   0  10      62347.82      62397.83       980.25 o
   2   0  10      50328.30      50407.35       958.65 o
   4   0  10        311.74        342.47        99.49 o
   6   0  10      11265.43      11410.43       380.96 o
   8   0  10      12568.08      12391.53       360.44 o
  10   0  10      48788.68      47835.12      1132.82 o
  12   0  10       8544.11       9307.11       439.10 o
  14   0  10       9020.63       8751.35       621.01 o
  16   0  10        258.86        309.07       146.99 o
  18   0  10      23195.13      23820.55       798.09 o
  20   0  10      20714.97      18917.94       896.27 o
  22   0  10       1254.36       1331.74       414.91 o
  24   0  10       2927.71       2957.93       622.37 o
  26   0  10       4930.42       5065.96       796.37 o
 -43   1  10       1837.17       1117.59       441.68 o
 -41   1  10        145.55        305.32       190.93 o
 -39   1  10      16839.83      17891.66       775.34 o
 -37   1  10       4948.72       5842.29       470.47 o
 -35   1  10        924.50        713.41       159.42 o
 -33   1  10        604.78        591.07       129.57 o
 -31   1  10      17043.63      17219.09       452.49 o
 -29   1  10      22937.60      23034.06       521.18 o
 -27   1  10        863.96       1192.29       153.13 o
 -25   1  10       1110.02       1308.62       108.68 o
 -23   1  10       7747.77       7953.90       205.75 o
 -21   1  10      42815.16      43504.84       545.06 o
 -19   1  10      18123.40      18189.26       272.20 o
 -17   1  10       3397.10       3425.28       117.99 o
 -15   1  10       1283.08       1597.54        87.42 o
 -13   1  10      62548.30      62347.73       696.19 o
 -11   1  10      38289.89      38103.75       454.67 o
  -9   1  10          1.07         21.76        29.91 o
  -7   1  10       2112.33       2320.20       101.66 o
  -5   1  10      33286.77      33526.68       449.79 o
  -3   1  10      61133.54      59772.12       629.00 o
  -1   1  10      10071.08       9942.32       222.36 o
   1   1  10       3266.94       3391.55       139.89 o
   3   1  10       1380.82       1348.63        97.85 o
   5   1  10      44463.34      43694.96       618.81 o
   7   1  10      28200.19      27958.12       474.02 o
   9   1  10       1680.39       1810.68       131.44 o
  11   1  10        128.51        146.81        61.89 o
  13   1  10      14604.60      14966.40       406.45 o
  15   1  10      20512.44      21036.01       505.85 o
  17   1  10        254.64        472.20       110.67 o
  19   1  10       1938.74       1805.66       229.38 o
  21   1  10       2150.10       1920.96       278.97 o
  23   1  10      10987.60      11516.83       748.68 o
  25   1  10       2685.58       2764.08       432.96 o
  27   1  10       1807.72       2161.57       568.83 o
 -42   2  10       2417.03       1666.35       528.68 o
 -40   2  10        152.05         28.29       207.57 o
 -38   2  10        564.20        440.10       192.49 o
 -36   2  10       2763.12       2977.00       362.83 o
 -34   2  10      10127.59       9848.84       437.00 o
 -32   2  10        863.10        996.29       143.12 o
 -30   2  10       1774.66       1750.80       157.47 o
 -28   2  10        393.74        323.59        86.96 o
 -26   2  10      18184.50      18783.76       395.00 o
 -24   2  10      10307.40      10693.27       280.70 o
 -22   2  10       2420.63       2732.58       156.88 o
 -20   2  10        636.45        841.60        77.42 o
 -18   2  10      11447.72      11741.07       234.14 o
 -16   2  10      19751.38      20053.91       326.09 o
 -14   2  10       3651.60       3792.07       151.53 o
 -12   2  10       8275.87       8332.85       240.13 o
 -10   2  10       2227.95       2386.25       116.35 o
  -8   2  10      25459.59      25357.52       373.41 o
  -6   2  10       9393.87       8992.08       196.26 o
  -4   2  10       2648.90       2698.15       105.10 o
  -2   2  10        222.26        438.60       105.12 o
   0   2  10      16279.73      16369.20       317.55 o
   2   2  10      16857.85      16718.95       330.90 o
   4   2  10        864.99        975.80        94.18 o
   6   2  10        899.64       1017.21        96.48 o
   8   2  10       1923.27       2025.21       128.50 o
  10   2  10      17490.45      18171.19       383.05 o
  12   2  10       3112.86       3079.01       176.51 o
  14   2  10       4655.45       4727.46       218.60 o
  16   2  10          6.59         36.09        95.69 o
  18   2  10       7711.15       7267.40       464.61 o
  20   2  10       5814.57       4939.75       415.03 o
  22   2  10        388.40        547.58       240.09 o
  24   2  10        622.48        963.24       290.54 o
  26   2  10       1423.34        528.68       374.76 o
 -39   3  10       5933.81       5693.36       611.15 o
 -37   3  10       2578.52       2848.12       368.09 o
 -35   3  10        257.61        492.17       190.43 o
 -33   3  10        808.53        706.72       161.19 o
 -31   3  10       6610.48       7042.00       379.82 o
 -29   3  10       8837.13       8719.85       343.05 o
 -27   3  10       4473.62       4722.20       239.84 o
 -25   3  10        429.71        333.92        77.48 o
 -23   3  10       7183.37       7042.41       219.35 o
 -21   3  10      18782.65      18618.40       366.16 o
 -19   3  10       9260.79       9194.91       244.59 o
 -17   3  10        689.38        604.37        75.17 o
 -15   3  10       7309.63       7169.37       209.91 o
 -13   3  10      24470.55      24405.50       378.27 o
 -11   3  10      16883.71      16437.14       293.19 o
  -9   3  10       3147.19       3146.00       142.76 o
  -7   3  10       2395.38       2473.53       128.82 o
  -5   3  10      14069.00      13563.64       273.62 o
  -3   3  10      26757.93      25663.00       448.77 o
  -1   3  10      12154.68      11841.39       336.83 o
   1   3  10        152.97         88.23        62.22 o
   3   3  10       4666.77       4609.38       228.19 o
   5   3  10      19909.06      19445.53       429.19 o
   7   3  10      11846.60      11792.39       360.79 o
   9   3  10        831.62        924.25       124.08 o
  11   3  10       2056.58       1973.41       201.44 o
  13   3  10       6209.17       6905.30       388.76 o
  15   3  10       7868.09       8112.80       428.40 o
  17   3  10       1722.62       1586.36       252.98 o
  19   3  10        376.27        372.85       196.06 o
  21   3  10       1194.48       1048.69       288.19 o
  23   3  10       5222.73       5333.03       712.71 o
  25   3  10       2042.82       1960.80       548.76 o
 -38   4  10         79.46       -207.46       260.99 o
 -36   4  10        701.92        912.37       289.71 o
 -34   4  10        941.65        931.43       239.48 o
 -32   4  10        155.26        -98.37       142.59 o
 -30   4  10          9.42         -8.74       111.62 o
 -28   4  10         32.73         -5.56        96.83 o
 -26   4  10       1164.63       1089.79       137.29 o
 -24   4  10       2640.96       2570.59       167.91 o
 -22   4  10        141.66        272.93        75.00 o
 -20   4  10        114.53         86.63        57.55 o
 -18   4  10       2360.21       2136.15       142.11 o
 -16   4  10       2643.32       2540.63       141.59 o
 -14   4  10        206.91        147.63        57.83 o
 -12   4  10        100.13        146.20        56.60 o
 -10   4  10       1953.56       1995.04       129.76 o
  -8   4  10       3328.06       3468.48       161.64 o
  -6   4  10       2199.85       2158.43       138.83 o
  -4   4  10         72.17         99.12        51.64 o
  -2   4  10        155.91        108.86        53.34 o
   0   4  10       2410.26       2332.00       150.02 o
   2   4  10       6940.03       6507.24       248.83 o
   4   4  10          3.58         42.54        62.80 o
   6   4  10         23.04         66.11        76.78 o
   8   4  10        386.06        329.03        97.69 o
  10   4  10       2522.12       1963.40       263.48 o
  12   4  10        783.92        649.60       186.42 o
  14   4  10         36.72        220.04       177.03 o
  16   4  10        136.19         53.54       247.61 o
  18   4  10        486.90        508.60       361.38 o
  20   4  10       1229.41        836.52       388.14 o
  22   4  10        141.52        214.15       361.38 o
 -33   5  10       6016.46       6156.75       529.79 o
 -31   5  10        514.04        321.19       405.39 o
 -29   5  10        435.54        301.19       184.83 o
 -27   5  10       7619.97       7459.18       647.69 o
 -25   5  10      13543.92      14285.00       462.96 o
 -23   5  10       3554.68       3890.49       231.86 o
 -21   5  10        602.58        623.63       101.79 o
 -19   5  10       3479.26       3694.45       204.78 o
 -17   5  10      18863.52      19297.25       419.66 o
 -15   5  10      12792.18      12761.10       329.77 o
 -13   5  10       2050.95       1932.41       150.99 o
 -11   5  10       1157.89       1088.64       130.71 o
  -9   5  10      14870.66      14404.31       377.20 o
  -7   5  10      20159.04      19017.81       400.76 o
  -5   5  10       4027.75       4063.07       189.69 o
  -3   5  10        990.64        897.87       104.38 o
  -1   5  10       8500.34       8201.44       301.59 o
   1   5  10      17254.36      17433.80       393.34 o
   3   5  10       7847.59       7867.31       297.04 o
   5   5  10        914.91        684.41       130.45 o
   7   5  10       1786.20       1753.49       230.69 o
   9   5  10      12020.54      11099.63       502.98 o
  11   5  10      10135.75      10272.46       997.13 o
  13   5  10       1615.86       1753.34       481.84 o
  15   5  10         16.99        120.46       281.07 o
  17   5  10       4895.64       3968.45       749.52 o
  19   5  10       7392.56       7287.76       963.67 o
 -30   6  10         38.00         12.34       205.32 o
 -28   6  10       2422.72       2173.25       347.42 o
 -26   6  10      17776.47      16348.50       915.65 o
 -24   6  10      12836.71      12586.44       547.53 o
 -22   6  10        954.55        864.96       217.36 o
 -20   6  10        586.03        745.30       226.03 o
 -18   6  10      16712.17      17150.31       562.00 o
 -16   6  10      25881.38      25784.25       702.52 o
 -14   6  10       5579.71       5591.48       312.77 o
 -12   6  10         14.47         30.96        93.21 o
 -10   6  10       8825.17       8298.35       363.50 o
  -8   6  10      32933.32      32787.14       670.69 o
  -6   6  10      14904.49      15134.33       526.32 o
  -4   6  10        422.21        367.25       122.65 o
  -2   6  10       1471.99       1458.86       197.73 o
   0   6  10      21503.67      20489.97       980.78 o
   2   6  10      23834.99      22622.32       808.62 o
   4   6  10       3092.33       3271.66       437.70 o
   6   6  10         49.61         85.62       164.65 o
   8   6  10       7601.95       8304.02       645.81 o
  10   6  10      20543.65      22723.16      1036.19 o
  12   6  10       6518.91       7133.84       916.83 o
  14   6  10         21.30        381.45       327.92 o
 -23   7  10       1903.92       1985.88       399.84 o
 -21   7  10       1195.04        888.93       292.33 o
 -19   7  10       1736.26       1534.14       282.00 o
 -17   7  10      24133.06      25077.88       907.63 o
 -15   7  10       9696.25       9566.75       598.68 o
 -13   7  10        271.51        131.05       156.74 o
 -11   7  10         65.84        186.72       171.00 o
  -9   7  10      11447.41      10421.92       589.87 o
  -7   7  10      25198.07      28299.00      1532.50 o
  -5   7  10        939.83       1051.07       317.88 o
  -3   7  10       1012.26        735.90       287.76 o
  -1   7  10       4617.15       4764.06       539.39 o
   1   7  10      23985.88      25666.48      1138.00 o
   3   7  10       7231.56       7196.98       638.62 o
   5   7  10        716.70        388.15       374.76 o
   7   7  10        130.49        153.92       334.61 o
   9   7  10      15428.20      15365.19      1264.82 o
 -14   8  10      11243.37      13130.01      1238.05 o
 -12   8  10       1553.18       1148.39       441.68 o
 -10   8  10      13304.42      14291.84       860.61 o
  -8   8  10      32232.57      35370.59      1386.11 o
  -6   8  10      17588.27      19904.66      1154.40 o
  -4   8  10       3183.63       4088.91       776.29 o
  -2   8  10       5784.80       5949.33       896.75 o
   0   8  10      23218.44      23435.93      1565.96 o
 -43   1  11        359.41        327.92       354.68 o
 -41   1  11         57.12       -194.07       267.69 o
 -39   1  11        379.94        301.14       189.86 o
 -37   1  11          2.30        -48.25       144.22 o
 -35   1  11       1750.86       1930.39       299.02 o
 -33   1  11        193.13        261.48       119.73 o
 -31   1  11       1645.99       1316.54       168.97 o
 -29   1  11        239.97        222.29        93.31 o
 -27   1  11       2062.40       2139.44       178.19 o
 -25   1  11       1176.23        942.86       111.43 o
 -23   1  11        432.05        338.40        77.97 o
 -21   1  11       2909.82       2672.45       166.62 o
 -19   1  11       1925.26       1713.58       104.40 o
 -17   1  11       1430.60       1714.79       103.39 o
 -15   1  11        190.89        109.08        48.36 o
 -13   1  11       2432.43       2316.66       138.06 o
 -11   1  11        356.72        428.64        64.08 o
  -9   1  11       4532.37       4615.80       168.32 o
  -7   1  11       1706.86       1511.75       105.00 o
  -5   1  11       2851.97       2888.40       135.70 o
  -3   1  11        823.25        858.84        82.18 o
  -1   1  11       1513.24       1492.13       105.05 o
   1   1  11       3964.34       4096.25       161.29 o
   3   1  11        177.37        249.77        69.60 o
   5   1  11       2759.33       2737.16       170.16 o
   7   1  11        556.61        424.23        80.39 o
   9   1  11       1312.93       1205.43       114.75 o
  11   1  11       1418.30       1184.15       165.16 o
  13   1  11       1350.36       1340.37       149.21 o
  15   1  11        464.30        464.35       128.80 o
  17   1  11       1574.92       1627.46       197.86 o
  19   1  11       1501.77       1642.69       326.41 o
  21   1  11        262.00        351.06       254.30 o
  23   1  11        299.29        353.49       238.09 o
  25   1  11        104.81         60.23       334.61 o
 -42   2  11       3932.45       4303.06       756.21 o
 -40   2  11        535.87        602.29       361.38 o
 -38   2  11        102.96         65.72       173.84 o
 -36   2  11      14211.42      14763.62       692.91 o
 -34   2  11      14460.62      14511.69       745.24 o
 -32   2  11         28.62         -5.11       116.20 o
 -30   2  11         36.85         28.16        90.68 o
 -28   2  11       8119.96       8224.12       324.11 o
 -26   2  11      35577.21      33978.07       612.55 o
 -24   2  11       6252.48       6285.99       253.62 o
 -22   2  11        873.07        883.44       100.40 o
 -20   2  11       1783.77       1759.48       124.71 o
 -18   2  11      45129.04      43990.68       602.79 o
 -16   2  11      33466.86      32515.56       488.11 o
 -14   2  11        189.07        134.99        50.89 o
 -12   2  11        231.68        289.94        56.31 o
 -10   2  11      31504.74      31393.89       475.25 o
  -8   2  11      50852.83      49560.11       756.13 o
  -6   2  11       5583.07       5391.14       219.50 o
  -4   2  11        799.94        969.38        96.20 o
  -2   2  11       4205.13       4543.04       198.06 o
   0   2  11      48891.46      47848.98       733.19 o
   2   2  11      19861.65      19614.34       380.71 o
   4   2  11         26.74        -16.23        50.66 o
   6   2  11         64.91         36.99        56.79 o
   8   2  11      24522.29      24753.36       469.05 o
  10   2  11      26782.00      26316.79       497.49 o
  12   2  11        516.56        678.04       111.59 o
  14   2  11        537.98        366.63       134.19 o
  16   2  11       5669.55       5351.78       361.09 o
  18   2  11      16460.15      17219.61       869.29 o
  20   2  11       4751.72       4782.23       522.49 o
  22   2  11        265.12        110.98       208.63 o
  24   2  11         59.21         93.69       301.15 o
 -39   3  11       3532.09       3673.99       702.68 o
 -37   3  11        633.48        578.27       228.40 o
 -35   3  11       6393.89       6001.61       586.48 o
 -33   3  11       1074.97       1294.38       352.67 o
 -31   3  11       8373.99       9035.78       490.12 o
 -29   3  11       1533.98       1512.28       204.89 o
 -27   3  11       9634.83      10058.99       533.82 o
 -25   3  11       7075.68       6862.72       260.45 o
 -23   3  11       3873.82       3894.07       204.95 o
 -21   3  11       9734.95       9963.86       264.98 o
 -19   3  11       2668.45       2489.30       155.98 o
 -17   3  11      17745.26      17792.63       331.45 o
 -15   3  11         45.40        140.97        53.45 o
 -13   3  11      12261.82      12351.66       273.88 o
 -11   3  11        390.11        364.83        66.02 o
  -9   3  11      15103.57      15435.76       306.76 o
  -7   3  11       8624.01       8609.04       223.57 o
  -5   3  11      11985.14      11792.33       298.15 o
  -3   3  11       6036.21       6306.94       253.57 o
  -1   3  11       8383.94       8348.65       266.52 o
   1   3  11      18063.01      17659.89       446.29 o
   3   3  11       1208.90       1192.76       140.15 o
   5   3  11      10076.92       9545.41       330.82 o
   7   3  11        228.29        247.74        81.07 o
   9   3  11      16361.60      17530.77       518.48 o
  11   3  11       1663.43       1621.48       214.26 o
  13   3  11       3837.41       4180.15       581.49 o
  15   3  11       2061.93       2030.13       287.69 o
  17   3  11       6328.01       7307.83       890.06 o
  19   3  11       7259.87       7033.46       910.13 o
  21   3  11        639.29        635.75       408.22 o
 -36   4  11      18702.05      19333.64      1378.58 o
 -34   4  11      22075.29      22031.96       884.43 o
 -32   4  11       1566.75       1668.27       294.05 o
 -30   4  11        204.39        160.42       160.80 o
 -28   4  11      15600.77      15979.99       491.10 o
 -26   4  11      48552.89      48374.27       860.28 o
 -24   4  11       9617.20      10095.52       328.78 o
 -22   4  11        272.18        249.62        84.93 o
 -20   4  11       7289.60       7433.51       305.73 o
 -18   4  11      54930.68      53669.57       731.84 o
 -16   4  11      46538.72      45147.17       825.11 o
 -14   4  11       1467.32       1379.64       125.08 o
 -12   4  11        261.10        309.97        69.91 o
 -10   4  11      45509.20      44620.81       709.10 o
  -8   4  11      69106.90      68588.84      1031.02 o
  -6   4  11      14140.02      13211.85       428.07 o
  -4   4  11         13.00         29.12        55.69 o
  -2   4  11      14302.32      13527.43       323.83 o
   0   4  11      63637.50      62987.90       952.00 o
   2   4  11      26502.65      26030.07       495.05 o
   4   4  11       1542.28       1598.94       154.92 o
   6   4  11       1082.67        886.89       150.58 o
   8   4  11      32054.29      32264.53       764.31 o
  10   4  11      39364.73      40314.34      1357.75 o
  12   4  11       2718.30       2670.17       568.83 o
  14   4  11          6.63        461.76       307.84 o
  16   4  11      11250.49      12715.10      1164.44 o
  18   4  11      25540.91      26822.16      1693.12 o
 -33   5  11         98.40         73.61       260.99 o
 -31   5  11       5110.40       5002.34       484.77 o
 -29   5  11       1106.34       1151.78       260.36 o
 -27   5  11       4443.33       4536.21       527.40 o
 -25   5  11       4785.51       4504.57       326.63 o
 -23   5  11       2178.00       2509.61       196.09 o
 -21   5  11      10904.19      10697.07       390.79 o
 -19   5  11       2745.16       3102.71       210.04 o
 -17   5  11       8903.83       9240.94       378.00 o
 -15   5  11         88.35         69.77        81.09 o
 -13   5  11       9861.50      10398.00       348.12 o
 -11   5  11        116.47        128.00        80.72 o
  -9   5  11       8599.81       8427.81       369.58 o
  -7   5  11       2811.71       2704.76       174.92 o
  -5   5  11       5997.14       6306.79       268.30 o
  -3   5  11       4082.00       4469.84       207.51 o
  -1   5  11       3097.39       3246.07       183.43 o
   1   5  11      13169.82      12738.34       429.94 o
   3   5  11        740.83        541.01       134.43 o
   5   5  11       9788.93       9588.79       526.74 o
   7   5  11        793.34        739.52       243.39 o
   9   5  11       8213.74       8905.12       645.60 o
  11   5  11       1448.96       1519.17       461.76 o
  13   5  11       3199.20       3929.13       482.05 o
  15   5  11        650.53        608.99       381.45 o
 -28   6  11       8873.25       9201.71      1030.59 o
 -26   6  11      15610.80      15883.08       887.18 o
 -24   6  11       6688.65       5770.35       485.65 o
 -22   6  11       3856.06       4374.42       427.22 o
 -20   6  11       8507.14       8848.54       554.29 o
 -18   6  11      18754.57      19847.86       778.41 o
 -16   6  11      17653.70      16943.36       707.87 o
 -14   6  11       6401.85       6523.18       606.10 o
 -12   6  11       3613.03       3598.56       369.07 o
 -10   6  11      17544.08      17234.16      1134.32 o
  -8   6  11      29553.47      30473.87      1187.75 o
  -6   6  11       7637.34       7710.37      1124.28 o
  -4   6  11       4373.45       4070.89       475.13 o
  -2   6  11      10893.44      10343.06       681.22 o
   0   6  11      21693.08      20777.24       965.20 o
   2   6  11      11626.85      11751.40       737.79 o
   4   6  11       5493.85       3890.54       487.33 o
   6   6  11       4758.97       4515.05       519.50 o
   8   6  11      13482.91      13306.26       815.78 o
  10   6  11      13236.34      13872.85       896.75 o
  12   6  11       4538.53       4497.13       809.75 o
 -21   7  11        807.94        800.18       344.65 o
 -19   7  11         21.29         -9.69       202.56 o
 -17   7  11         83.80        112.54       203.85 o
 -15   7  11        274.45        350.13       344.65 o
 -13   7  11        597.98        705.00       218.57 o
 -11   7  11          4.77         11.97       146.09 o
  -9   7  11         20.03          3.42       147.33 o
  -7   7  11          1.81        118.81       200.74 o
  -5   7  11        394.49         72.40       189.26 o
  -3   7  11        494.79        450.25       234.34 o
  -1   7  11         97.19        354.68       341.30 o
   1   7  11        267.66        588.91       408.22 o
   3   7  11        245.03        187.38       301.15 o
   5   7  11        482.36       1057.36       448.37 o
 -38   0  12      18712.76      23248.55      1632.89 o
 -36   0  12      58600.64      59245.65      2804.01 o
 -34   0  12      34496.73      37054.46      2047.80 o
 -32   0  12       5228.67       6966.53       896.75 o
 -30   0  12      14200.85      13790.08       521.89 o
 -28   0  12      70722.29      70931.45      1408.38 o
 -26   0  12      86741.33      85566.12      1594.94 o
 -24   0  12      25691.62      26863.70       624.77 o
 -22   0  12      13498.90      13222.33       732.65 o
 -20   0  12      61454.25      63078.05      1077.30 o
 -18   0  12     145908.64     144582.25      2044.19 o
 -16   0  12      80637.45      80827.03      1628.79 o
 -14   0  12       4492.78       4983.65       319.72 o
 -12   0  12      56405.36      57588.04      1115.53 o
 -10   0  12     155151.88     151862.75      2107.13 o
  -8   0  12     122489.31     124027.59      1776.31 o
  -6   0  12      19432.36      18945.74       467.13 o
  -4   0  12      19365.85      20192.52       551.03 o
  -2   0  12      87474.05      89309.16      1540.07 o
   0   0  12     144398.23     145323.70      2291.15 o
   2   0  12      46595.96      46987.25       969.04 o
   4   0  12       9016.74       9146.71       371.54 o
   6   0  12      25157.30      23543.27       744.33 o
   8   0  12     104043.32     106762.05      2125.08 o
  10   0  12      56134.59      55549.71      1565.87 o
  12   0  12       4227.92       4541.12      1181.17 o
  14   0  12      12474.13      12200.01       920.17 o
  16   0  12      39744.10      39845.09      1934.03 o
  18   0  12      41631.11      43652.93      2087.95 o
  20   0  12       7683.65       7608.98       903.44 o
  22   0  12       2442.52       2081.26       542.06 o
 -41   1  12        110.79        -60.23       314.53 o
 -39   1  12        129.55         87.01       214.52 o
 -37   1  12       8979.95       8049.50       549.90 o
 -35   1  12      17390.03      18596.65       767.86 o
 -33   1  12        382.49        353.52       171.28 o
 -31   1  12        972.68       1081.75       183.60 o
 -29   1  12       6006.55       6023.90       318.05 o
 -27   1  12      42281.06      43395.90       778.90 o
 -25   1  12       9142.78       9384.17       298.97 o
 -23   1  12       2737.65       2818.90       210.22 o
 -21   1  12        422.57        557.07        91.88 o
 -19   1  12      47877.43      48428.58       731.18 o
 -17   1  12      29656.09      30086.79       497.22 o
 -15   1  12       1085.03       1237.37       127.48 o
 -13   1  12       1467.52       1653.12       140.38 o
 -11   1  12      16397.86      16386.86       322.46 o
  -9   1  12      61509.38      62276.09      1057.84 o
  -7   1  12      11046.11      11353.20       294.83 o
  -5   1  12       1925.92       1979.98       124.78 o
  -3   1  12       2849.60       2909.62       148.26 o
  -1   1  12      55716.20      55254.45       761.34 o
   1   1  12      24289.62      25438.05       492.85 o
   3   1  12        463.59        393.26        85.41 o
   5   1  12         21.77         89.56        67.95 o
   7   1  12      24338.54      23873.01       465.80 o
   9   1  12      29466.43      29675.46       628.67 o
  11   1  12       4134.81       3962.73       273.27 o
  13   1  12       1977.70       1945.99       233.27 o
  15   1  12       3653.74       4126.44       399.69 o
  17   1  12      24613.80      26220.65      1083.78 o
  19   1  12       9784.77      10200.80       709.76 o
  21   1  12        402.95        423.21       236.04 o
  23   1  12         16.45        -53.54       334.61 o
 -40   2  12       1617.38       1847.03       548.76 o
 -38   2  12      12373.81      12052.72       685.70 o
 -36   2  12      32845.04      33888.62      1109.98 o
 -34   2  12      23746.22      23596.65       889.60 o
 -32   2  12       5587.61       5966.21       469.82 o
 -30   2  12      12027.87      12042.04       523.48 o
 -28   2  12      42771.39      42095.37       777.25 o
 -26   2  12      51700.17      51240.09       870.05 o
 -24   2  12      21338.21      20726.87       490.12 o
 -22   2  12      12361.07      12160.36       332.53 o
 -20   2  12      41356.66      41109.92       668.27 o
 -18   2  12      93281.91      91098.83      1167.36 o
 -16   2  12      40283.17      40019.43       651.16 o
 -14   2  12      12638.56      13042.23       329.20 o
 -12   2  12      34936.93      34258.04       625.92 o
 -10   2  12      94234.49      92916.80      1351.39 o
  -8   2  12      76187.55      74096.88      1080.41 o
  -6   2  12      17934.10      18251.59       411.66 o
  -4   2  12      16326.94      15970.22       514.77 o
  -2   2  12      58311.00      56754.19      1012.87 o
   0   2  12      82787.11      79703.34      1195.72 o
   2   2  12      36621.70      36514.50       696.13 o
   4   2  12       7231.23       6993.14       324.81 o
   6   2  12      21741.90      21413.03       524.32 o
   8   2  12      62879.32      63609.09      1036.09 o
  10   2  12      29761.14      32049.09       864.43 o
  12   2  12       8509.56       8287.69       415.83 o
  14   2  12       7620.15       8141.40       596.91 o
  16   2  12      26557.94      26781.97      1085.29 o
  18   2  12      24888.96      27151.94      1129.06 o
  20   2  12       6661.68       7535.63       649.74 o
  22   2  12       2220.27       2288.72       575.53 o
 -39   3  12        645.46        990.44       441.68 o
 -37   3  12       2453.40       2280.44       420.86 o
 -35   3  12       3781.06       4222.74       577.31 o
 -33   3  12       1249.04       1144.22       359.60 o
 -31   3  12        487.94        794.98       221.68 o
 -29   3  12       4016.60       4070.03       597.29 o
 -27   3  12       7556.99       7877.21       363.16 o
 -25   3  12       3592.25       3473.47       252.40 o
 -23   3  12       1159.08       1007.69       137.91 o
 -21   3  12       2026.14       2181.19       169.13 o
 -19   3  12       9241.29       9889.00       304.54 o
 -17   3  12       9168.34       9230.55       326.86 o
 -15   3  12       3762.40       3474.32       239.83 o
 -13   3  12       1481.89       1596.52       152.25 o
 -11   3  12       6192.85       6686.29       272.58 o
  -9   3  12      12175.53      12435.07       349.36 o
  -7   3  12       5533.38       5237.20       245.99 o
  -5   3  12       1781.17       1398.41       151.44 o
  -3   3  12       6304.17       6185.74       279.20 o
  -1   3  12       9103.71       8918.41       323.36 o
   1   3  12       5890.81       5963.47       281.38 o
   3   3  12       2139.34       2513.40       201.96 o
   5   3  12       2574.33       2578.77       204.59 o
   7   3  12       6655.36       7551.26       363.65 o
   9   3  12       7239.65       7709.13       424.55 o
  11   3  12       2369.02       2225.45       303.74 o
  13   3  12        583.43       1278.20       455.07 o
  15   3  12       2760.32       2476.10       582.22 o
  17   3  12       5663.68       6705.54       923.52 o
  19   3  12       2304.61       1907.26       542.06 o
 -36   4  12       3149.77       2108.03       555.45 o
 -34   4  12       4512.64       4435.16       571.12 o
 -32   4  12       7221.86       7132.16       549.09 o
 -30   4  12       6856.15       7206.39       689.56 o
 -28   4  12       4867.86       4846.15       460.08 o
 -26   4  12       7621.48       7126.24       428.98 o
 -24   4  12       9580.23       9653.10       399.02 o
 -22   4  12      11740.84      11999.28       451.34 o
 -20   4  12      12303.36      12723.08       419.33 o
 -18   4  12       7419.53       7833.42       316.76 o
 -16   4  12      11430.93      12605.92       353.65 o
 -14   4  12      13028.18      12943.73       381.20 o
 -12   4  12      16949.21      16751.68       433.63 o
 -10   4  12      10784.07      10306.91       363.32 o
  -8   4  12      10996.48      11503.44       353.94 o
  -6   4  12      14181.77      13509.16       387.08 o
  -4   4  12      12779.89      12222.19       365.42 o
  -2   4  12       9671.45       9331.24       329.69 o
   0   4  12      12523.17      12618.79       356.52 o
   2   4  12       9217.59       8742.39       330.10 o
   4   4  12      10791.85      10062.82       466.23 o
   6   4  12       9146.74       8933.45       502.48 o
   8   4  12       5497.09       6139.93       531.65 o
  10   4  12       6491.47       5527.72       789.67 o
  12   4  12       6447.15       5273.42       803.06 o
  14   4  12       7489.16       7120.45       936.90 o
  16   4  12       3056.36       3024.85       662.52 o
 -31   5  12       5170.92       5239.49      1716.54 o
 -29   5  12        619.83        521.10       210.50 o
 -27   5  12         13.88        -52.49       146.41 o
 -25   5  12        406.47        325.55       176.70 o
 -23   5  12       7338.70       7471.52       445.41 o
 -21   5  12       4120.15       4861.62       303.27 o
 -19   5  12         37.17        144.70       104.34 o
 -17   5  12        163.63        140.17       108.68 o
 -15   5  12       5872.97       6243.75       347.83 o
 -13   5  12       8708.54       8493.25       545.75 o
 -11   5  12        744.06        949.45       183.90 o
  -9   5  12        210.20        211.77       111.33 o
  -7   5  12       2313.81       2543.74       343.19 o
  -5   5  12      11070.30      10598.44       335.42 o
  -3   5  12       3690.36       3655.52       234.98 o
  -1   5  12          0.27         45.87       106.85 o
   1   5  12          4.44         78.63       150.54 o
   3   5  12       7411.38       7744.38       609.06 o
   5   5  12       6175.89       5885.24       552.63 o
   7   5  12        211.92        271.03       212.94 o
   9   5  12         30.00        -28.18       179.07 o
  11   5  12       1677.02       2128.11       568.83 o
  13   5  12       4714.75       7816.44      1003.82 o
 -26   6  12       1952.91       2046.47       396.32 o
 -24   6  12       3121.95       3379.54       473.14 o
 -22   6  12       6357.99       5998.94       494.43 o
 -20   6  12          3.83        -57.04       144.61 o
 -18   6  12       3408.04       3555.66       392.65 o
 -16   6  12         19.83        -83.58       124.38 o
 -14   6  12      10115.65      10158.19      1411.61 o
 -12   6  12       1725.43       1915.99       404.88 o
 -10   6  12       1472.26        952.04       287.61 o
  -8   6  12       1336.40       1074.35       287.76 o
  -6   6  12       4534.95       4194.28       776.29 o
  -4   6  12       7965.92       8559.80       719.41 o
  -2   6  12        279.97        123.20       196.34 o
   0   6  12       3172.09       3035.65       742.83 o
   2   6  12       1120.15        807.50       277.97 o
   4   6  12       6649.96       7209.98       749.52 o
   6   6  12       1012.50        474.72       274.38 o
   8   6  12       2670.86       3004.78       655.83 o
 -17   7  12        495.61        595.60       394.84 o
 -15   7  12       3633.48       4130.04       535.82 o
 -13   7  12       9537.98       9156.87       726.27 o
 -11   7  12         14.62        -87.32       196.34 o
  -9   7  12       2250.14       2663.48       615.68 o
  -7   7  12       1284.68        568.83       374.76 o
  -5   7  12       7952.39       7669.21       963.67 o
  -3   7  12       2083.52       2094.64       568.83 o
  -1   7  12       1471.98       1251.43       475.14 o
 -37   1  13       1709.03        896.60       314.90 o
 -35   1  13        742.40        571.39       231.27 o
 -33   1  13       1294.71       1667.14       320.02 o
 -31   1  13        494.59        226.30       155.27 o
 -29   1  13       1125.00       1434.86       245.73 o
 -27   1  13       3517.43       3088.42       202.93 o
 -25   1  13        305.10        271.61        85.70 o
 -23   1  13       2645.09       2378.07       170.75 o
 -21   1  13         30.01         46.96        65.66 o
 -19   1  13       6426.74       6862.13       277.30 o
 -17   1  13        537.68        519.56        89.17 o
 -15   1  13       4522.29       4214.91       223.98 o
 -13   1  13        356.34        282.12        82.69 o
 -11   1  13       2952.32       2831.58       201.14 o
  -9   1  13       4085.16       4351.01       234.11 o
  -7   1  13        987.89        766.58       106.12 o
  -5   1  13       2724.64       2652.17       161.65 o
  -3   1  13        213.88        276.35        74.93 o
  -1   1  13       6348.87       6229.18       266.50 o
   1   1  13         29.30         34.47        64.83 o
   3   1  13       2074.56       2159.90       170.55 o
   5   1  13        620.77        574.33       114.06 o
   7   1  13       4535.64       3826.06       263.03 o
   9   1  13       1063.00       1261.49       200.10 o
  11   1  13        896.50        765.66       183.70 o
  13   1  13        733.08        793.33       203.19 o
  15   1  13        520.68        852.53       275.34 o
  17   1  13       2123.12       2082.27       391.99 o
  19   1  13          1.04         63.68       219.70 o
 -40   2  13         78.28       -107.07       281.07 o
 -38   2  13       5652.86       5788.71       816.44 o
 -36   2  13      10307.07      11107.29       650.15 o
 -34   2  13       2543.08       2707.76       358.54 o
 -32   2  13         38.72        -82.20       130.40 o
 -30   2  13       3145.14       3331.29       495.62 o
 -28   2  13      20892.92      21590.64       681.43 o
 -26   2  13       7513.09       7750.49       350.91 o
 -24   2  13        434.23        327.69        99.25 o
 -22   2  13        602.20        507.30       100.77 o
 -20   2  13      17530.93      18210.94       449.33 o
 -18   2  13      21108.86      21306.11       428.79 o
 -16   2  13       2708.59       2751.87       196.14 o
 -14   2  13         35.08         68.19        72.91 o
 -12   2  13       9408.25       9761.32       314.47 o
 -10   2  13      26385.61      26470.90       780.79 o
  -8   2  13      11010.59      10888.56       325.39 o
  -6   2  13        172.29         73.67        83.21 o
  -4   2  13       3141.20       2765.11       203.60 o
  -2   2  13      22737.76      21903.52       522.39 o
   0   2  13      14242.46      14479.20       552.51 o
   2   2  13        664.72        503.43       123.30 o
   4   2  13          3.77        -14.05        95.43 o
   6   2  13       9231.88       8859.07       384.99 o
   8   2  13      15826.13      15045.02       555.08 o
  10   2  13       2926.34       4068.83       669.22 o
  12   2  13         74.65        -87.00       214.15 o
  14   2  13       1264.94       1211.28       455.07 o
  16   2  13       9695.22      10466.53      1090.82 o
  18   2  13       5328.20       6250.47       910.13 o
 -37   3  13       7996.24       8217.97       956.98 o
 -35   3  13       2615.48       3118.50       472.73 o
 -33   3  13       4101.28       4362.10       446.49 o
 -31   3  13       1474.30       1591.47       288.95 o
 -29   3  13       4147.59       4294.68       357.21 o
 -27   3  13      11571.43      10443.21       500.88 o
 -25   3  13        692.38        637.42       149.95 o
 -23   3  13      10468.52      10018.72       428.97 o
 -21   3  13       1098.28       1213.66       162.70 o
 -19   3  13      16450.83      15832.93       461.51 o
 -17   3  13       2086.41       2137.39       202.35 o
 -15   3  13      10195.83      10763.44       346.71 o
 -13   3  13       4407.58       4386.48       242.66 o
 -11   3  13      16916.78      16448.01       438.38 o
  -9   3  13      10974.01      11080.70       345.85 o
  -7   3  13       2873.82       2750.45       200.86 o
  -5   3  13       9093.56       9021.95       343.08 o
  -3   3  13       1053.55        870.51       134.85 o
  -1   3  13      20378.43      20410.56       519.44 o
   1   3  13        298.73        234.56       105.59 o
   3   3  13       9216.71       9296.60       396.76 o
   5   3  13        284.60        237.85       116.09 o
   7   3  13       9383.71       9777.24       950.29 o
   9   3  13       6365.83       6565.00       836.52 o
  11   3  13       3004.54       2944.55       629.06 o
  13   3  13       3876.20       3339.39       662.52 o
  15   3  13       4081.42       3580.30       716.06 o
 -34   4  13       4028.37       3714.15       722.75 o
 -32   4  13         57.75        -33.46       210.43 o
 -30   4  13       7061.35       7502.11       470.88 o
 -28   4  13      35504.43      35929.48       975.76 o
 -26   4  13      19421.96      19463.98       672.04 o
 -24   4  13        619.22        951.51       248.93 o
 -22   4  13       1283.26       1311.40       188.71 o
 -20   4  13      36227.41      37530.03       861.72 o
 -18   4  13      41990.30      42191.96       919.59 o
 -16   4  13       4111.79       4051.48       293.52 o
 -14   4  13        377.60        275.08       138.13 o
 -12   4  13      20258.41      20909.55       605.78 o
 -10   4  13      47914.21      48358.59       917.16 o
  -8   4  13      18301.21      18064.06       509.14 o
  -6   4  13         80.80         69.99        84.28 o
  -4   4  13       4983.87       4839.60       398.97 o
  -2   4  13      39204.62      37196.85       959.55 o
   0   4  13      33726.71      33231.25      1001.85 o
   2   4  13        969.17        737.00       238.93 o
   4   4  13         23.47         77.55       160.06 o
   6   4  13      19369.14      18905.34      1318.35 o
   8   4  13      30757.15      32664.41      1833.65 o
  10   4  13       5040.63       5741.87       856.60 o
  12   4  13          2.07        160.61       307.84 o
 -29   5  13       2263.75       2054.78       411.61 o
 -27   5  13       3887.04       4665.09       608.99 o
 -25   5  13        546.21        349.55       186.72 o
 -23   5  13       1717.18       2281.09       323.24 o
 -21   5  13        228.60        166.80       149.24 o
 -19   5  13       5175.03       5285.41       449.17 o
 -17   5  13        947.07        776.78       205.96 o
 -15   5  13       3227.14       3623.22       415.50 o
 -13   5  13       1338.00        637.46       254.30 o
 -11   5  13       4411.82       4208.09       484.88 o
  -9   5  13       6316.37       6030.53       558.32 o
  -7   5  13       1956.81       1581.51       321.22 o
  -5   5  13       2990.89       3021.54       425.89 o
  -3   5  13       1087.54        746.21       267.69 o
  -1   5  13       5873.63       5849.75       553.11 o
   1   5  13          1.23         29.54       164.81 o
   3   5  13       1279.63       1697.89       441.68 o
   5   5  13        263.32         59.91       198.07 o
   7   5  13       3994.78       2623.33       595.60 o
   9   5  13       1985.09       2074.57       588.91 o
 -22   6  13       2145.14       1852.68       386.65 o
 -20   6  13      19367.06      18233.24      1535.85 o
 -18   6  13      19775.95      21058.06      1026.83 o
 -16   6  13       4369.79       4172.70       424.65 o
 -14   6  13       2378.09       2557.25       390.99 o
 -12   6  13      14486.90      14371.04      1756.69 o
 -10   6  13      18314.48      19387.86       977.16 o
  -8   6  13      11535.92      12637.86      1572.66 o
  -6   6  13       2068.14       1985.20       378.21 o
  -4   6  13       4621.51       4972.92       558.22 o
  -2   6  13      18686.74      18556.36       960.30 o
   0   6  13      16508.81      17254.36       926.18 o
   2   6  13       2294.16       3433.08       716.06 o
 -36   0  14       8836.44       8064.05      1057.36 o
 -34   0  14        252.25       -140.54       274.38 o
 -32   0  14        532.58        140.54       287.76 o
 -30   0  14       8303.49       8425.42       983.75 o
 -28   0  14      24699.16      25108.97      1586.04 o
 -26   0  14        490.83        555.45       241.34 o
 -24   0  14       3802.08       3864.33       382.48 o
 -22   0  14       1438.08       1564.07       257.67 o
 -20   0  14      37779.18      35517.86      1066.00 o
 -18   0  14       5761.71       6177.54       301.61 o
 -16   0  14        582.52        675.79       168.07 o
 -14   0  14        561.55        627.77       184.16 o
 -12   0  14      12327.98      13324.70       419.67 o
 -10   0  14      31711.46      33117.83       799.39 o
  -8   0  14        100.65         70.38        90.28 o
  -6   0  14       4308.54       4512.66       298.21 o
  -4   0  14       4016.20       4040.61       286.54 o
  -2   0  14      30742.60      32031.11       796.07 o
   0   0  14       3540.87       3563.57       441.68 o
   2   0  14       4242.70       3784.76       408.81 o
   4   0  14         19.88        -72.13       149.00 o
   6   0  14      19990.35      20255.72       887.03 o
   8   0  14       6465.19       6669.33       726.10 o
  10   0  14         38.89        200.76       294.45 o
  12   0  14       3290.29       3479.92       629.06 o
  14   0  14       3293.79       3593.69       662.52 o
  16   0  14      14169.96      14475.13      1157.74 o
 -35   1  14       2183.40       1733.54       391.40 o
 -33   1  14      16361.02      14564.91       882.45 o
 -31   1  14       3695.15       4269.98       413.71 o
 -29   1  14        907.65        960.44       220.88 o
 -27   1  14         32.97         40.52       109.46 o
 -25   1  14      15453.97      15404.91       453.51 o
 -23   1  14      17600.43      17717.22       455.44 o
 -21   1  14         75.51         94.95        79.26 o
 -19   1  14       1177.62       1109.44       141.15 o
 -17   1  14       8083.77       8028.68       320.15 o
 -15   1  14      41699.49      41997.95       805.11 o
 -13   1  14       2110.39       2109.79       215.15 o
 -11   1  14       2892.93       2653.91       191.51 o
  -9   1  14       1930.54       1853.38       163.10 o
  -7   1  14      31884.67      32998.38       678.17 o
  -5   1  14      14581.58      14190.33       448.82 o
  -3   1  14        175.58        134.46        93.57 o
  -1   1  14       1011.38       1303.75       199.95 o
   1   1  14      10270.44       9922.00       488.47 o
   3   1  14      22770.30      23937.63       766.94 o
   5   1  14       1917.34       2391.74       295.92 o
   7   1  14       3516.18       3023.40       323.88 o
   9   1  14       1084.70        695.65       238.09 o
  11   1  14      16547.36      16875.77       833.51 o
  13   1  14       2501.00       2570.32       409.14 o
  15   1  14        914.08       1352.38       338.12 o
  17   1  14         90.64        127.15       327.92 o
 -38   2  14       3751.16       4376.67       729.45 o
 -36   2  14       2533.18       2589.86       602.29 o
 -34   2  14         65.70        114.14       167.31 o
 -32   2  14        366.89        461.89       190.88 o
 -30   2  14       3423.63       3584.14       391.29 o
 -28   2  14       9593.59      10478.06       787.23 o
 -26   2  14         87.80         55.29       114.97 o
 -24   2  14       1877.02       1830.22       234.57 o
 -22   2  14        568.25        587.15       119.74 o
 -20   2  14      11547.16      11713.79       509.16 o
 -18   2  14       4126.99       4374.65       267.84 o
 -16   2  14       1225.38       1270.55       151.13 o
 -14   2  14        251.68        211.32        92.74 o
 -12   2  14       4970.44       4807.90       250.33 o
 -10   2  14       9278.45       9756.39       329.28 o
  -8   2  14         87.85         14.66        80.38 o
  -6   2  14       2277.29       1832.62       179.07 o
  -4   2  14       1453.95       1580.16       211.90 o
  -2   2  14      10695.98       9806.04       514.70 o
   0   2  14        771.40        821.25       192.96 o
   2   2  14       1768.18       1991.35       271.08 o
   4   2  14          7.56         -8.17       109.83 o
   6   2  14       5783.43       6079.09       445.12 o
   8   2  14       3906.01       4323.13       702.68 o
  10   2  14        356.52        542.06       341.30 o
  12   2  14        837.10        501.91       341.30 o
  14   2  14       1046.54        635.75       388.14 o
 -35   3  14       1496.80       1612.81       515.30 o
 -33   3  14       4254.57       4976.23       580.60 o
 -31   3  14       3268.04       3760.71       421.91 o
 -29   3  14        930.72        913.37       286.91 o
 -27   3  14       1741.80       1398.49       223.26 o
 -25   3  14       5752.07       5770.15       448.37 o
 -23   3  14       5595.83       5089.62       414.61 o
 -21   3  14       2273.38       2057.89       247.63 o
 -19   3  14       2196.54       2375.16       262.95 o
 -17   3  14       5798.95       6091.05       397.55 o
 -15   3  14       9841.19       9991.27       379.90 o
 -13   3  14       3774.95       3791.76       290.20 o
 -11   3  14       1331.20       1400.93       171.71 o
  -9   3  14       4026.62       4100.71       265.94 o
  -7   3  14       9879.88       9794.00       413.12 o
  -5   3  14       7639.96       7591.01       410.89 o
  -3   3  14       1363.03       1629.79       220.07 o
  -1   3  14       1322.28       1142.08       267.33 o
   1   3  14       5541.40       4566.63       489.75 o
   3   3  14       6841.46       7682.59       869.98 o
   5   3  14       2523.96       3479.92       629.06 o
   7   3  14        616.05        555.45       321.22 o
   9   3  14       1871.67       1037.28       414.91 o
  11   3  14       4244.02       4550.67       782.98 o
 -32   4  14          7.17       -121.62       297.80 o
 -30   4  14        360.49        230.21       307.84 o
 -28   4  14        549.68        639.92       245.47 o
 -26   4  14        377.76        613.93       207.80 o
 -24   4  14        201.96        319.64       170.79 o
 -22   4  14        644.04        456.00       175.37 o
 -20   4  14        535.68        418.30       139.04 o
 -18   4  14        712.51        710.22       178.50 o
 -16   4  14        208.27        482.83       191.71 o
 -14   4  14        607.56        384.99       216.84 o
 -12   4  14        935.52        683.71       170.00 o
 -10   4  14       1156.40       1160.84       243.00 o
  -8   4  14        659.21        790.65       243.39 o
  -6   4  14         42.98         62.80       170.35 o
  -4   4  14        781.64       1101.00       286.26 o
  -2   4  14       1400.75       1024.41       267.08 o
   0   4  14        905.84        824.84       258.21 o
   2   4  14        174.74         -6.69       247.61 o
   4   4  14        320.07        408.22       294.45 o
   6   4  14        456.30        361.38       307.84 o
   8   4  14       1014.62       1077.44       448.37 o
 -27   5  14       5959.97       5961.11      1345.12 o
 -25   5  14        230.53        207.10       291.11 o
 -23   5  14        704.60        580.83       249.60 o
 -21   5  14       6957.32       7520.17       535.74 o
 -19   5  14      12143.49      12078.40       833.17 o
 -17   5  14       2972.99       2871.06       352.37 o
 -15   5  14         89.05        -31.79       136.96 o
 -13   5  14       4317.62       3784.72       496.26 o
 -11   5  14      12877.37      13063.35       768.08 o
  -9   5  14       6237.04       6141.86       719.41 o
  -7   5  14        932.38        908.51       428.30 o
  -5   5  14        850.34        568.59       247.23 o
  -3   5  14      10035.02       9638.79       707.15 o
  -1   5  14       9247.20       8647.96       679.65 o
   1   5  14       1229.67       1460.63       332.98 o
   3   5  14        409.15        271.70       267.69 o
 -16   6  14        592.33        581.42       401.53 o
 -14   6  14        997.60        670.99       291.11 o
 -12   6  14      13019.23      12139.57      1164.44 o
 -10   6  14      17318.63      13558.31      1164.44 o
  -8   6  14       1668.64       1472.27       495.22 o
  -6   6  14        282.51          0.00       287.76 o
 -33   1  15        383.44        327.31       234.20 o
 -31   1  15         94.76        -13.76       204.21 o
 -29   1  15       1778.00       1415.99       349.31 o
 -27   1  15          0.55        -76.71       115.43 o
 -25   1  15        632.40        558.90       225.09 o
 -23   1  15         18.06        -90.34       109.18 o
 -21   1  15       1129.07       1010.79       251.65 o
 -19   1  15        618.63        733.65       146.05 o
 -17   1  15        122.08        108.09       122.45 o
 -15   1  15       1359.70       1198.52       189.33 o
 -13   1  15       1344.57       1370.46       182.08 o
 -11   1  15       1212.48       1715.78       216.52 o
  -9   1  15          0.91         38.38       106.81 o
  -7   1  15       1026.29        912.73       196.50 o
  -5   1  15         59.98         11.36       113.15 o
  -3   1  15       2019.17       1926.94       269.15 o
  -1   1  15        194.02        155.85       139.54 o
   1   1  15        467.11        314.45       196.00 o
   3   1  15         96.65        327.54       210.54 o
   5   1  15        674.78       1284.89       388.14 o
   7   1  15       1144.79       1084.13       388.14 o
   9   1  15          4.03       -107.07       260.99 o
  11   1  15        781.57        695.98       388.14 o
  13   1  15        427.14        421.61       381.45 o
 -36   2  15       2795.82       3520.07       682.60 o
 -34   2  15        277.75        181.32       226.99 o
 -32   2  15       1044.04       1574.91       341.24 o
 -30   2  15      11541.38      11786.38       536.34 o
 -28   2  15      11351.09      12207.92       532.42 o
 -26   2  15         33.78         60.15       127.84 o
 -24   2  15        157.77          5.33       132.00 o
 -22   2  15      11707.75      10612.53       538.37 o
 -20   2  15      21568.95      21860.34       682.46 o
 -18   2  15       2274.61       2641.31       269.99 o
 -16   2  15        409.68        284.14       137.12 o
 -14   2  15       2800.69       2905.13       254.15 o
 -12   2  15      23774.37      25056.39       604.74 o
 -10   2  15      12654.60      12714.01       500.99 o
  -8   2  15         76.85         42.74       122.55 o
  -6   2  15         58.81          8.93       126.72 o
  -4   2  15      10936.45      11545.13      1195.36 o
  -2   2  15      22840.61      22669.48       810.65 o
   0   2  15        864.47        871.12       247.47 o
   2   2  15        476.26        341.30       267.69 o
   4   2  15       3889.69       4557.36       716.06 o
   6   2  15      15752.77      15934.02      1217.97 o
   8   2  15       4409.43       4443.59       729.45 o
  10   2  15         93.63        153.92       287.76 o
 -33   3  15       2670.22       2437.89       442.28 o
 -31   3  15        884.82        127.65       187.27 o
 -29   3  15       7988.64       8405.37       574.16 o
 -27   3  15          8.50        -66.01       149.16 o
 -25   3  15       3762.85       3683.86       440.83 o
 -23   3  15        409.30        166.56       155.83 o
 -21   3  15       7385.80       6685.28       472.42 o
 -19   3  15       4455.09       4786.96       358.77 o
 -17   3  15       3465.97       3337.62       330.35 o
 -15   3  15       2711.19       2430.75       314.57 o
 -13   3  15       3483.22       2634.95       459.78 o
 -11   3  15       8444.03       7962.95       439.82 o
  -9   3  15         36.66         82.95       123.30 o
  -7   3  15       5905.00       5901.80       695.45 o
  -5   3  15        270.72        -33.46       194.07 o
  -3   3  15      10222.78       9509.55       936.90 o
  -1   3  15       1405.47       1211.28       421.61 o
   1   3  15       2416.36       3874.76       675.91 o
   3   3  15       1608.76       1425.43       461.76 o
   5   3  15       5719.88       6591.77       876.67 o
   7   3  15       6248.33       5882.40       856.60 o
 -28   4  15      14566.01      14303.63       837.42 o
 -26   4  15       1125.03       1171.49       297.46 o
 -24   4  15        575.42        673.66       214.92 o
 -22   4  15      17009.54      16083.46       711.79 o
 -20   4  15      27799.42      27957.10       958.47 o
 -18   4  15       6732.03       6537.63       490.48 o
 -16   4  15        161.99        463.29       226.55 o
 -14   4  15       5914.42       6100.96       579.22 o
 -12   4  15      33315.91      35133.57      1903.92 o
 -10   4  15      21210.36      20001.77       953.50 o
  -8   4  15        191.94        118.00       205.80 o
  -6   4  15       1532.74       1942.70       358.15 o
  -4   4  15      20790.98      21152.20      1428.78 o
  -2   4  15      25497.11      27136.69      1632.89 o
   0   4  15       3557.80       3640.53       695.98 o
   2   4  15        184.74        207.46       281.07 o
   4   4  15       7481.79       7890.05       970.36 o
 -21   5  15       6005.16       4803.11       554.80 o
 -19   5  15       2058.32       1932.54       375.11 o
 -17   5  15       2426.91       2231.43       401.70 o
 -15   5  15       2424.97       2358.97       343.70 o
 -13   5  15       3544.41       3339.24       477.36 o
 -11   5  15       3595.56       3020.89       465.95 o
  -9   5  15         19.16        114.72       208.80 o
  -7   5  15       3144.94       2589.69       592.26 o
  -5   5  15          0.41         31.43       210.54 o
  -3   5  15       7528.11       7747.90       719.41 o
  -1   5  15       1579.31       1351.82       468.45 o
 -32   0  16      23121.98      24078.38      1666.35 o
 -30   0  16      50852.03      52178.74      2589.86 o
 -28   0  16      25408.62      24446.44      1626.19 o
 -26   0  16       5359.47       4711.28       789.67 o
 -24   0  16      13269.62      13250.47      1130.97 o
 -22   0  16      60690.43      60898.62      2696.94 o
 -14   0  16      57829.46      63495.17      2857.55 o
 -12   0  16      79478.76      83685.41      3433.08 o
 -10   0  16      24880.43      28314.51      1679.73 o
  -8   0  16       3552.03       3486.61       655.83 o
  -6   0  16      24638.67      25671.11      1552.58 o
   0   0  16       6653.73       6919.69       769.60 o
   2   0  16       5479.44       5567.87       722.75 o
   4   0  16      32718.15      35033.43      1786.81 o
   6   0  16      51815.09      50673.00      2261.95 o
   8   0  16      10480.15      11791.58      1017.21 o
  10   0  16        995.00        916.83       448.37 o
 -33   1  16        446.53        214.15       381.45 o
 -31   1  16      11732.04      11513.23       963.67 o
 -29   1  16      15140.98      14932.39       891.99 o
 -27   1  16        160.83        192.91       231.29 o
 -25   1  16          6.08       -115.97       184.73 o
 -23   1  16       8311.29       8733.26       997.13 o
 -21   1  16      25497.06      26967.74      1442.16 o
 -19   1  16       4923.36       5621.42       411.77 o
 -17   1  16         19.69        -15.55       134.59 o
 -15   1  16       2998.61       2974.03       410.75 o
 -13   1  16      18280.15      18642.50       705.53 o
 -11   1  16      18512.79      19966.82       737.00 o
  -9   1  16        711.39        666.27       236.04 o
  -7   1  16         32.36         18.96       169.57 o
  -5   1  16      13482.99      14526.50       749.48 o
  -3   1  16      23772.79      24331.42      1012.13 o
  -1   1  16       2114.79       1766.73       461.76 o
   1   1  16          2.10        107.07       254.30 o
   3   1  16       4740.27       4691.20       709.37 o
   5   1  16      19870.69      19059.26      1304.97 o
   7   1  16       5865.28       6270.55       836.52 o
   9   1  16        160.30        127.15       334.61 o
 -32   2  16      14468.36      13451.10       825.14 o
 -30   2  16      27556.88      27953.41       957.17 o
 -28   2  16      17351.65      19400.44       869.15 o
 -26   2  16       6992.37       7629.26       512.13 o
 -24   2  16      11887.23      12751.68       617.71 o
 -22   2  16      35876.06      34627.04      1049.02 o
 -20   2  16      29221.70      29824.55      1002.18 o
 -18   2  16      13362.12      15812.13       668.27 o
 -16   2  16       7885.96       7881.46       441.53 o
 -14   2  16      30533.83      31615.93       862.11 o
 -12   2  16      48650.42      50832.43      1347.57 o
 -10   2  16      16022.10      16314.72       953.63 o
  -8   2  16       6920.91       6089.86       749.52 o
  -6   2  16      17753.68      17339.38      1177.82 o
  -4   2  16      38208.77      39477.03      1920.65 o
  -2   2  16      27975.72      28916.80      1606.12 o
   0   2  16       7554.70       5306.88       762.91 o
   2   2  16       6452.92       8077.43       910.13 o
   4   2  16      22036.72      23389.08      1499.04 o
   6   2  16      24270.66      25771.49      1599.43 o
 -31   3  16       3964.88       4722.75       558.14 o
 -29   3  16       4506.31       4218.36       517.76 o
 -27   3  16       1123.49       1135.78       465.10 o
 -25   3  16        336.55        368.11       177.19 o
 -23   3  16       3870.70       3931.32       407.15 o
 -21   3  16       8640.85       8090.19       531.16 o
 -19   3  16       3303.25       3318.03       368.18 o
 -17   3  16        456.88        465.30       185.98 o
 -15   3  16       2597.02       2142.60       376.00 o
 -13   3  16       7127.69       7982.37       849.90 o
 -11   3  16       6034.28       6417.90       585.86 o
  -9   3  16       1553.48       1365.20       434.99 o
  -7   3  16       1673.32       1110.90       408.22 o
  -5   3  16       4459.23       4436.90       722.75 o
  -3   3  16       7214.76       9904.39      1003.82 o
  -1   3  16       2519.94       1887.19       528.68 o
   1   3  16        553.67        756.21       381.45 o
   3   3  16       3011.80       2730.40       595.60 o
 -24   4  16       7441.15       7481.32       655.07 o
 -22   4  16       3097.12       2621.85       417.81 o
 -20   4  16       3861.72       3747.92       411.41 o
 -18   4  16       8293.92       9253.50       673.94 o
 -16   4  16       9965.67      10020.09       749.48 o
 -14   4  16       5990.36       5444.74       581.81 o
 -12   4  16       3556.57       3295.29       480.29 o
 -10   4  16       7616.66       7200.27       642.26 o
  -8   4  16       7423.72       6947.60       633.62 o
  -6   4  16       7757.23       7307.83       923.52 o
  -4   4  16       4531.66       5112.81       809.75 o
  -2   4  16       3573.73       3801.14       716.06 o
 -29   1  17        288.93        260.99       347.99 o
 -27   1  17        505.83        247.61       401.53 o
 -25   1  17        276.85        160.61       401.53 o
 -23   1  17       1443.74       1298.28       508.60 o
 -21   1  17       1448.86       1472.27       508.60 o
 -13   1  17       1762.31       1586.04       441.68 o
 -11   1  17        353.38        107.07       260.99 o
  -9   1  17       1360.51        682.60       354.68 o
  -7   1  17         15.22        307.84       314.53 o
  -5   1  17       1168.45       1064.05       408.22 o
  -3   1  17       1333.56       1465.58       448.37 o
  -1   1  17        318.95         20.08       274.38 o
   1   1  17        636.32       1465.58       481.84 o
   3   1  17        579.41        133.84       287.76 o
   5   1  17       1469.86        983.75       428.30 o
 -28   2  17        727.33        923.52       441.68 o
 -26   2  17         16.55         97.30       184.25 o
 -24   2  17       3140.41       3587.09       394.51 o
 -22   2  17      12281.17      13178.46       637.08 o
 -20   2  17       5499.38       6024.98       468.54 o
 -18   2  17          7.15         71.94       166.28 o
 -16   2  17        390.10        642.45       354.68 o
 -14   2  17      13017.42      14501.90      1090.82 o
 -12   2  17       9438.70       9449.32       930.21 o
 -10   2  17        296.87        200.76       274.38 o
  -8   2  17         29.82        133.84       267.69 o
  -6   2  17       5776.53       6437.85       816.44 o
  -4   2  17      11515.32      11878.58      1070.74 o
  -2   2  17       2036.59       2609.94       588.91 o
   0   2  17          1.48       -127.15       260.99 o
   2   2  17        800.56        595.60       388.14 o
 -27   3  17       1991.73       1674.15       356.12 o
 -25   3  17        594.72        267.62       242.84 o
 -23   3  17       5534.00       5510.16       563.06 o
 -21   3  17       4486.73       4180.54       427.94 o
 -19   3  17        497.00        477.73       191.56 o
 -17   3  17       2896.05       3290.61       390.25 o
 -15   3  17       1301.74        898.54       299.79 o
 -13   3  17       7453.90       6979.92       856.60 o
 -11   3  17        929.46       1686.42       528.68 o
  -9   3  17       3739.65       4082.21       709.37 o
  -7   3  17        230.08        401.53       334.61 o
  -5   3  17       6570.46       6377.62       869.98 o
  -3   3  17       3975.98       4149.14       729.45 o
 -20   2  18          0.97        -99.75       199.08 o
 -18   2  18       1512.71       1104.83       303.00 o
 -16   2  18        939.25        709.37       381.45 o
 -14   2  18       3108.46       3787.76       675.91 o
 -12   2  18       1230.84        923.52       408.22 o
 -10   2  18        671.87        220.84       307.84 o
  -8   2  18        108.20        354.68       347.99 o
  -6   2  18       2498.76       2837.47       635.75 o
  -4   2  18       2519.25       2563.10       602.29 o
 -19   3  18       2545.26       3031.55       649.14 o
 -17   3  18       2787.78       3165.39       675.91 o
                                                
