# Supplementary material for: Crystal structures of isotypic poly[bis­(benz­imid­azolium) [tetra-μ-iodido-stannate(II)]] and poly[bis­(5,6-di­fluoro­benzimidazolium) [tetra-μ-iodido-stannate(II)]]
Source: Acta Crystallogr Sect E Struct Rep Online. 2014 Sep 10;70(Pt 10):178–82. doi: 10.1107/S1600536814019151 (PMC4257208; doi:10.1107/S1600536814019151)
Supplement: Supplementary file 3 [file e-70-00178-2sup3.hkl]

#
# h,k,l, Fc-squared, Fo-squared, sigma(Fo-squared), status flag
#
data_2
_shelx_title ' 09iz004 in C2/c'
_shelx_refln_list_code          4
_shelx_F_calc_maximum      825.45
_exptl_crystal_F_000      1680.00
_reflns_d_resolution_high  0.6510

loop_
 _space_group_symop_operation_xyz
 'x, y, z'
 '-x, y, -z+1/2'
 'x+1/2, y+1/2, z'
 '-x+1/2, y+1/2, -z+1/2'
 '-x, -y, -z'
 'x, -y, z-1/2'
 '-x+1/2, -y+1/2, -z'
 'x+1/2, -y+1/2, z-1/2'

_cell_length_a    31.3825
_cell_length_b     6.1801
_cell_length_c    12.3851
_cell_angle_alpha  90.000
_cell_angle_beta  109.324
_cell_angle_gamma  90.000

_shelx_F_squared_multiplier     1.000

loop_
 _refln_index_h
 _refln_index_k
 _refln_index_l
 _refln_F_squared_calc
 _refln_F_squared_meas
 _refln_F_squared_sigma
 _refln_observed_status
   4   0   0      53037.66      37501.02       425.83 o
   6   0   0      28893.11      26639.53       312.77 o
   8   0   0     681365.69     565096.06      6115.40 o
  10   0   0     621999.88     573892.19      6210.67 o
  12   0   0     217655.69     230024.23      2509.06 o
  14   0   0       4043.06       4626.72        77.48 o
  16   0   0      84679.28      95384.42      1323.40 o
  18   0   0     309699.50     321825.84      4200.89 o
  20   0   0     239269.00     252886.39      3499.02 o
  22   0   0      37226.15      40047.38       680.64 o
  24   0   0         89.33         96.99        23.53 o
  26   0   0      85159.21      88233.13      1547.79 o
  28   0   0     143425.67     147978.81      2385.10 o
  30   0   0      40602.72      44680.99       830.42 o
  32   0   0       2273.08       2424.70       110.19 o
  34   0   0       3535.32       4225.00       154.95 o
  36   0   0      30948.92      35300.71       886.09 o
  38   0   0      43591.99      51942.46      1648.79 o
  40   0   0       7469.12       7941.53       587.09 o
   1   1   0      96554.75      98529.92      1049.08 o
   3   1   0      23469.28      23049.83       230.70 o
   3   1   0      16124.10      28187.89       944.05 o
   5   1   0      11274.10      12216.45       141.75 o
   7   1   0      29032.41      27771.24       252.51 o
   9   1   0     179721.22     170461.06      1540.33 o
  11   1   0      67853.11      66332.81       713.35 o
  13   1   0       6037.57       6268.63        90.10 o
  15   1   0       3614.81       2651.38        59.68 o
  17   1   0      57294.09      31902.12       598.57 o
  19   1   0      79210.09      67216.04       982.50 o
  21   1   0      11488.48      10840.26       141.75 o
  23   1   0       5411.66       5665.47       107.89 o
  25   1   0        796.38        920.52        41.89 o
  27   1   0      17014.20      17444.04       294.98 o
  29   1   0      37494.29      38337.18       668.01 o
  31   1   0        651.12        694.41        50.50 o
  33   1   0       1869.75       1991.98        84.94 o
  35   1   0       1135.66       1142.62        75.18 o
  37   1   0      13949.99      15826.81       350.65 o
  39   1   0       5378.31       5896.75       189.38 o
  41   1   0        209.28        176.19        49.35 o
  43   1   0         32.51         91.25       124.53 o
   0   2   0     511354.81     490957.22      7935.79 o
   2   2   0     242058.34     238939.67      2305.33 o
   4   2   0      60530.10      61268.21       586.52 o
   6   2   0      62239.52      61645.84       626.12 o
   8   2   0     293286.09     279255.06      2796.01 o
  10   2   0     253786.94     240575.83      2602.03 o
  12   2   0     121659.92     120236.27      1249.94 o
  14   2   0      33965.35      34474.88       425.83 o
  16   2   0      63720.69      57799.04      1001.44 o
  18   2   0     148953.91     141022.09      1811.21 o
  20   2   0     120743.45     113309.95      1765.29 o
  22   2   0      23853.40      23833.19       430.99 o
  24   2   0      12946.43       8963.63       187.09 o
  26   2   0      44320.71      39759.86       607.75 o
  28   2   0      67055.88      66874.00       891.83 o
  30   2   0      27878.62      29093.49       581.93 o
  32   2   0       3369.60       3662.01       127.98 o
  34   2   0       5932.07       6916.56       209.47 o
  36   2   0      18712.04      20556.84       437.31 o
  38   2   0      20304.92      22344.51       521.67 o
  40   2   0       5706.76       6484.41       211.19 o
  42   2   0        616.00        747.78       154.38 o
   1   3   0      45482.43      46731.51       611.20 o
   3   3   0       2823.74       2858.56        63.70 o
   5   3   0        688.73        745.49        17.79 o
   7   3   0      10681.27      10971.11       135.44 o
   9   3   0      68339.16      69293.53      1015.79 o
  11   3   0      10813.40      10561.92       177.33 o
  13   3   0       2893.63       2655.98        61.41 o
  15   3   0        690.57        725.97        28.12 o
  17   3   0      26768.68      27444.12       332.86 o
  19   3   0      18120.43      17841.18       292.69 o
  21   3   0      12620.94      13602.41       278.34 o
  23   3   0       1042.54        833.29        56.82 o
  25   3   0       2578.04       2185.96        87.23 o
  27   3   0       5200.34       5756.14       172.17 o
  29   3   0      12889.30      10973.40       383.93 o
  31   3   0        449.59        456.82        53.95 o
  33   3   0        164.73        146.34        51.08 o
  35   3   0        622.50        503.30        64.85 o
  37   3   0       3949.58       4781.10       165.86 o
  39   3   0       1597.49       1793.41       110.76 o
  41   3   0        131.33        267.43       116.50 o
   0   4   0      32089.34      33160.67       701.30 o
   2   4   0      28201.05      27974.97       391.39 o
   4   4   0      77158.48      79091.60      1189.11 o
   6   4   0      41337.74      42271.79       542.33 o
   8   4   0      23065.00      23570.35       336.88 o
  10   4   0      18266.11      18414.50       233.00 o
  12   4   0      34263.85      34861.11       405.17 o
  14   4   0      48474.23      46031.36       512.49 o
  16   4   0      24471.16      24633.77       305.88 o
  18   4   0      11581.89      11328.64       192.83 o
  20   4   0       6373.54       6617.56       132.00 o
  22   4   0      21846.61      23333.33       429.27 o
  24   4   0      19586.14      20941.35       348.35 o
  26   4   0      10843.25      10559.05       261.70 o
  28   4   0       3031.13       3381.95       159.54 o
  30   4   0       3938.75       4202.62       131.42 o
  32   4   0       7380.94       7523.73       273.17 o
  34   4   0       5524.40       5495.02       274.32 o
  36   4   0       2829.69       3137.47       232.43 o
  38   4   0       1137.79       1303.31       148.64 o
  40   4   0       1512.30       1415.79       307.03 o
   1   5   0          8.01         26.97        36.73 o
   3   5   0      10364.53      10324.33       231.28 o
   5   5   0      30097.22      31167.54       499.86 o
   7   5   0       7051.20       7387.15       135.44 o
   9   5   0        875.73        863.13        36.16 o
  11   5   0       1483.91       1551.81        49.35 o
  13   5   0       9327.48       9975.98       170.45 o
  15   5   0      15067.42      14908.01       346.06 o
  17   5   0       1606.03       1546.07        64.28 o
  19   5   0        701.14        688.67        50.50 o
  21   5   0       3192.58       3617.82       101.01 o
  23   5   0       7092.38       8219.29       175.04 o
  25   5   0       4131.98       4245.08       138.88 o
  27   5   0         11.15         20.66        35.01 o
  29   5   0          4.65         41.89        39.60 o
  31   5   0       1410.47       1390.54        92.97 o
  33   5   0       5047.20       6531.47       234.72 o
  35   5   0        318.96        110.76       157.25 o
  37   5   0         68.89        109.04       152.66 o
   4   6   0      22173.26      23479.10       780.49 o
   6   6   0       6693.77       7822.73       158.39 o
   8   6   0        317.09        344.91        29.84 o
  10   6   0      10253.49      11701.67       222.10 o
  12   6   0       3712.12       4493.01       130.85 o
  14   6   0      18856.13      22272.20       475.76 o
  16   6   0       1829.81       1921.39       102.15 o
  18   6   0       4342.42       5029.60       206.03 o
  20   6   0       1378.33       1279.78        91.82 o
  22   6   0       2935.26       3504.19       165.28 o
  24   6   0       9467.47      10547.00       277.76 o
  26   6   0         73.78        117.07        49.35 o
  28   6   0       3343.27       3458.85       169.87 o
  30   6   0         47.72        -23.53        57.96 o
  32   6   0       2083.40       2076.34       131.42 o
  34   6   0       2868.33       3239.62       296.13 o
   7   7   0       1403.54       1326.84        97.56 o
   9   7   0       5609.75       6292.73       151.51 o
  11   7   0        847.62       1033.01        63.70 o
  13   7   0      16294.97      18988.39       421.81 o
  15   7   0      15393.54      17309.75       502.73 o
  17   7   0          0.27        -25.83        51.08 o
  19   7   0       5679.50       3591.99       169.87 o
  21   7   0        296.13        343.76        65.42 o
  23   7   0      13377.72      14227.38       329.99 o
  25   7   0       3814.96       4600.32       196.27 o
  27   7   0       1610.46       1575.34       122.81 o
  29   7   0       2134.05       2578.50       255.96 o
  10   8   0      14870.78      17006.74       628.99 o
  12   8   0        633.04        628.41        54.52 o
  14   8   0       1097.60       1217.80        79.20 o
  16   8   0        479.22        397.13        67.15 o
  18   8   0      11470.18      11221.32       266.29 o
  20   8   0       6192.45       3689.56       226.69 o
  22   8   0          1.16         14.92        70.59 o
  13   9   0       4742.92       6330.04       350.65 o
 -43   1   1        474.43        839.61       231.85 o
 -41   1   1         24.24        -18.36        52.22 o
 -39   1   1        994.84        880.35        81.49 o
 -37   1   1        803.92        805.17        74.03 o
 -35   1   1        622.93        587.67        63.13 o
 -33   1   1       1261.29       1365.86        82.64 o
 -31   1   1        646.38        530.85        53.95 o
 -29   1   1       5062.21       5199.47       129.70 o
 -27   1   1        497.43        473.46        38.45 o
 -25   1   1       3077.63       3018.10        75.75 o
 -23   1   1       2135.30       2177.35        62.55 o
 -21   1   1       2979.78       2988.83        71.16 o
 -19   1   1       7706.04       6743.81       125.68 o
 -17   1   1       1245.66       1346.35        42.47 o
 -15   1   1       8279.98       7857.74       127.98 o
 -13   1   1        213.84        223.24        14.92 o
 -11   1   1       6007.58       5801.48        71.74 o
 -11   1   1       3152.14       3466.31       199.14 o
  -9   1   1      12798.69      11803.83       433.86 o
  -9   1   1      15530.15      14943.02       150.36 o
  -7   1   1      12565.93      12691.64       137.73 o
  -7   1   1       2720.84       2786.25        54.52 o
  -7   1   1       5972.78       5947.82       111.91 o
  -5   1   1      10421.77      10502.24       103.30 o
  -5   1   1       4747.54       4751.83        58.54 o
  -5   1   1      10434.78      11066.37       303.02 o
  -3   1   1        228.53        227.84         6.31 o
  -3   1   1        501.67        490.68         8.61 o
  -3   1   1        913.01        847.07        83.79 o
  -1   1   1      17840.42      18465.00       169.87 o
  -1   1   1       8127.04       8276.68        79.20 o
  -1   1   1      25967.46      24767.49       711.63 o
   1   1   1        411.34        405.17         7.46 o
   1   1   1        902.96        899.86        13.77 o
   1   1   1       1131.50       1431.29        85.51 o
   3   1   1         13.01         24.10         2.30 o
   3   1   1       4776.10       5359.58        91.25 o
   3   1   1         28.56         52.80         4.59 o
   5   1   1       6593.15       6482.12       130.27 o
   5   1   1      14473.25      15112.89       228.41 o
   5   1   1      17194.10      18605.03       216.93 o
   7   1   1      11826.41      12256.05       119.94 o
   7   1   1       2731.46       2858.56       133.14 o
   9   1   1       7704.17       8039.66        96.41 o
   9   1   1       2855.44       3260.86       185.94 o
  11   1   1        193.13        193.40        15.50 o
  13   1   1       6385.05       6495.32       115.93 o
  15   1   1       2732.68       3020.97        68.87 o
  17   1   1       9912.61      10477.56       174.46 o
  19   1   1       2415.38       2789.12        90.68 o
  21   1   1       1156.79       1167.30        47.06 o
  23   1   1       5384.55       5660.88       115.93 o
  25   1   1       1012.13       1015.22        53.37 o
  27   1   1       2847.01       3092.71        96.99 o
  29   1   1       1413.37       1437.03        78.62 o
  31   1   1       1478.68       1437.03        77.48 o
  33   1   1        747.93        577.34        58.54 o
  35   1   1        548.59        577.91        60.26 o
  37   1   1       1192.39       1062.85        82.64 o
  39   1   1         46.34         39.60        57.39 o
  41   1   1        580.50        723.68       222.67 o
 -44   2   1         71.27        198.57       217.51 o
 -42   2   1        251.65        247.92       132.57 o
 -40   2   1       5894.00       6920.57       220.37 o
 -38   2   1      11260.66      12531.52       328.84 o
 -36   2   1       1853.73       1833.59        94.12 o
 -34   2   1        773.92        713.92        62.55 o
 -32   2   1        799.76        778.20        58.54 o
 -30   2   1      23121.08      23277.09       472.89 o
 -28   2   1      30320.71      27611.70       538.31 o
 -26   2   1        734.60        665.72        51.08 o
 -24   2   1       1754.88       1683.80        60.26 o
 -22   2   1      13217.24      12959.65       249.07 o
 -20   2   1      76562.81      77821.58       948.64 o
 -18   2   1      45558.79      45714.00       693.26 o
 -16   2   1        911.61       1037.02        39.60 o
 -14   2   1       1470.91       1671.18        44.19 o
 -12   2   1      82752.33      82418.46      1058.83 o
 -10   2   1     136532.05     136913.59      1521.96 o
  -8   2   1      39191.68      39950.39       434.44 o
  -8   2   1      31160.64      31879.74       801.15 o
  -8   2   1      14194.94      14174.00       561.27 o
  -6   2   1        324.04        327.69        20.66 o
  -6   2   1        711.34        646.20        20.66 o
  -6   2   1       4945.60       5187.42        84.36 o
  -4   2   1       4550.95       4734.62        80.34 o
  -4   2   1         12.04         22.38         5.17 o
  -4   2   1          5.48         10.90         3.44 o
  -2   2   1      58357.14      60084.27       645.63 o
  -2   2   1     128105.25     130295.45      1280.93 o
  -2   2   1     179361.78     189998.66      5318.84 o
   0   2   1      51256.53      53609.04       548.64 o
   0   2   1     112518.02     114503.65      1371.03 o
   0   2   1     170875.16     169315.58      3604.05 o
   2   2   1       4538.92       4483.82        62.55 o
   2   2   1       9963.80       9838.82       144.62 o
   2   2   1       9969.28      10451.16       168.72 o
   4   2   1       9619.08      10229.64       134.29 o
   4   2   1       9295.03       9407.25       163.56 o
   4   2   1       4234.27       4293.87        75.18 o
   6   2   1      31824.63      33122.79       356.39 o
   6   2   1      17629.70      17572.02       687.52 o
   6   2   1       8031.04       8201.50       223.24 o
   8   2   1     136423.09     140020.66      1582.22 o
  10   2   1     101527.23     105416.63      1179.35 o
  12   2   1       2674.01       3371.62        65.42 o
  14   2   1        664.46        762.13        33.29 o
  16   2   1      30366.96      20725.56       390.82 o
  18   2   1      82400.59      87014.77      1207.47 o
  20   2   1      17210.47      13056.63       264.56 o
  22   2   1       1365.15       1442.19        61.98 o
  24   2   1        346.37        301.29        41.89 o
  26   2   1      26986.67      23030.31       528.56 o
  28   2   1      25323.28      25128.47       617.51 o
  30   2   1       1181.64       1286.67        91.25 o
  32   2   1        742.40        682.93        76.33 o
  34   2   1       1156.89       1076.62        85.51 o
  36   2   1      12045.49      14223.36       363.85 o
  38   2   1       5261.74       5695.89       218.65 o
  40   2   1        126.19        246.77       144.62 o
  42   2   1        146.44        -25.25       169.87 o
 -41   3   1         71.32        -45.91       204.88 o
 -39   3   1       4926.32       5109.37       204.31 o
 -37   3   1       3790.65       4392.58       172.74 o
 -35   3   1       2861.82       3187.97       126.83 o
 -33   3   1       6261.91       7014.69       205.45 o
 -31   3   1       2057.19       2114.22       138.31 o
 -29   3   1      14783.29      16304.29       534.87 o
 -27   3   1       1722.88       1674.05        76.33 o
 -25   3   1      13474.91      13038.84       361.55 o
 -23   3   1       9111.31       9761.92       219.23 o
 -21   3   1      13995.01      15509.45       260.55 o
 -19   3   1      30572.12      31027.51       422.96 o
 -17   3   1       2727.93       2794.86        66.00 o
 -15   3   1      37555.29      35874.04       475.76 o
 -13   3   1       4698.90       4952.69        94.12 o
 -11   3   1      46238.10      47314.01       711.63 o
  -9   3   1      32503.34      33541.16       482.07 o
  -7   3   1      29754.39      31146.30       368.44 o
  -7   3   1       8696.87       9165.64       321.38 o
  -7   3   1      19091.32      16478.76       414.92 o
  -5   3   1      13803.72      13985.77       488.38 o
  -5   3   1      45731.48      47551.61       554.38 o
  -5   3   1      30301.85      30137.98      1034.73 o
  -3   3   1       6446.58       6700.20       115.93 o
  -3   3   1         42.16         95.84        23.53 o
  -3   3   1         19.20         57.39        21.23 o
  -1   3   1      62144.16      64812.57      1020.38 o
  -1   3   1      19449.26      20822.55       714.50 o
  -1   3   1      42694.90      43569.36      1457.11 o
   1   3   1      14078.16      14917.19       262.84 o
   1   3   1      14058.96      14823.65       523.96 o
   1   3   1       6404.43       6798.91       255.38 o
   3   3   1      33871.04      32820.35      1101.30 o
   3   3   1      47674.76      49068.40       834.44 o
   3   3   1      15429.63      15173.72       535.44 o
   5   3   1      32104.38      32503.56       427.55 o
   5   3   1      23407.51      24358.88       816.08 o
   5   3   1      10663.07      10859.77       402.30 o
   7   3   1      24432.22      25056.16       351.80 o
   9   3   1      44969.26      43062.61       669.73 o
  11   3   1       2237.46       2487.25        61.98 o
  13   3   1      40439.62      40486.98       532.00 o
  15   3   1       5026.18       5085.26        90.10 o
  17   3   1      29721.42      31403.99       399.43 o
  19   3   1      15081.98      14062.67       251.37 o
  21   3   1       6647.17       7365.91       191.11 o
  23   3   1      14335.23       9535.80       275.47 o
  25   3   1        824.29        778.77        60.26 o
  27   3   1      16908.79      18686.52       374.75 o
  29   3   1       2846.78       3140.34       138.88 o
  31   3   1       6048.92       7423.88       282.93 o
  33   3   1       3343.94       3674.64       160.69 o
  35   3   1       2427.80       2684.10       129.13 o
  37   3   1       5846.86       6816.70       230.70 o
  39   3   1        132.47         68.29       188.81 o
 -40   4   1       7670.53       9656.32       553.81 o
 -38   4   1      17680.97      22447.24      1325.69 o
 -36   4   1       3945.30       4251.97       268.01 o
 -34   4   1         15.37        -53.95        79.77 o
 -32   4   1       2085.57       1783.08       113.63 o
 -30   4   1      36124.55      46110.56       787.95 o
 -28   4   1      39923.04      39163.59       813.21 o
 -26   4   1       3836.36       4676.08       144.05 o
 -24   4   1        191.94        140.03        48.78 o
 -22   4   1      26114.62      28481.15       458.54 o
 -20   4   1      92254.34      90610.77      1363.00 o
 -18   4   1      59543.15      40896.74       794.84 o
 -16   4   1       2706.85       2831.59        70.01 o
 -14   4   1       2051.47       2102.74        53.37 o
 -12   4   1      83138.16      90545.93      1035.30 o
 -10   4   1     172939.42     178418.08      2079.21 o
  -8   4   1      55371.88      57380.09       759.83 o
  -8   4   1      20581.05      20986.11       917.08 o
  -6   4   1        304.66        315.07        28.69 o
  -4   4   1      14679.16      15932.98       345.48 o
  -2   4   1     174394.17     188984.03      3424.42 o
   0   4   1     184152.38     191133.25      3225.28 o
   2   4   1      13615.94      13966.25       376.47 o
   4   4   1        629.42        689.82        35.58 o
   6   4   1      42955.52      44409.54       683.51 o
   8   4   1     172388.81     175099.84      2298.44 o
  10   4   1      92848.30      95790.16      1303.88 o
  12   4   1       3867.92       3556.99        74.03 o
  14   4   1       1279.34       1336.60        48.78 o
  16   4   1      54817.46      57245.23       797.14 o
  18   4   1      97067.22     103953.78      1337.17 o
  20   4   1      29498.45      31554.35       441.32 o
  22   4   1        169.59        219.23        44.19 o
  24   4   1       2959.03       2927.43        91.82 o
  26   4   1      36832.36      39952.11       907.32 o
  28   4   1      35157.31      39602.04       630.71 o
  30   4   1       3317.50       3378.51       132.57 o
  32   4   1         28.62         80.92       113.06 o
  34   4   1       3146.06       3883.53       264.56 o
  36   4   1      16268.06      17660.97       811.48 o
  38   4   1       9241.15      12035.68       635.87 o
 -37   5   1       1934.44       1221.82       322.53 o
 -35   5   1       1894.28       2144.06       371.88 o
 -33   5   1       2925.93       3568.47       145.77 o
 -31   5   1        809.57        755.82        78.62 o
 -29   5   1       7921.32       9023.32       207.75 o
 -27   5   1        749.45        684.65        83.21 o
 -25   5   1       8001.81       9811.84       242.76 o
 -23   5   1       4409.73       5239.07       157.25 o
 -21   5   1       4219.03       4525.14       119.94 o
 -19   5   1      19501.50      16387.51       426.40 o
 -17   5   1       2118.32       2141.77        72.31 o
 -15   5   1      20744.33      22129.30       360.40 o
 -13   5   1       2211.87       2212.36        65.42 o
 -11   5   1      22936.62      24854.15       325.40 o
  -9   5   1       7944.65       8637.09       130.85 o
  -7   5   1      12390.42      13701.12       199.71 o
  -5   5   1      26229.51      27552.02       622.67 o
  -3   5   1       1635.97       1620.10        52.80 o
  -1   5   1      26340.43      26960.91       731.71 o
   1   5   1       3552.64       3412.94       131.42 o
   3   5   1      21524.25      22859.87       560.69 o
   5   5   1      20528.05      21285.11       384.51 o
   7   5   1       8721.22       9362.49       172.17 o
   9   5   1      22167.89      24525.31       413.20 o
  11   5   1       1566.23       1650.52        66.00 o
  13   5   1      20142.96      20467.31       422.39 o
  15   5   1       1942.14       1905.90        75.18 o
  17   5   1      13685.41      14370.85       268.58 o
  19   5   1       5670.21       5862.31       184.79 o
  21   5   1       2990.98       3238.48       110.76 o
  23   5   1       9655.21      11380.87       282.36 o
  25   5   1        341.59        321.95       108.47 o
  27   5   1       8681.68      10196.93       275.47 o
  29   5   1       1408.53       1621.25       118.22 o
  31   5   1       3241.55       3835.90       192.25 o
  33   5   1       2672.29       3353.26       208.32 o
 -34   6   1       1096.59       1297.00       181.35 o
 -32   6   1       2448.77       2843.64       148.06 o
 -30   6   1      14435.83      19823.40       477.48 o
 -28   6   1      15619.17      20361.71       526.26 o
 -26   6   1       6103.99       7672.95       233.00 o
 -24   6   1       2173.37       2421.25       131.42 o
 -22   6   1      14370.90      13144.44       369.59 o
 -20   6   1      31694.01      23201.91       620.95 o
 -18   6   1      25414.46      22186.12       518.23 o
 -16   6   1       8971.41      10328.92       246.77 o
 -14   6   1       7904.49       9055.45       265.71 o
 -12   6   1      33421.13      41902.20       688.10 o
 -10   6   1      51785.20      63191.33       993.41 o
  -8   6   1      34675.13      38085.24       864.86 o
  -6   6   1       5967.45       6336.92       136.01 o
  -4   6   1      18857.82      19339.61       431.57 o
  -2   6   1      57939.34      60542.81      1587.39 o
   0   6   1      57254.00      57897.17      1524.26 o
   2   6   1      17774.53      18005.88       526.26 o
   4   6   1       7912.79       7813.55       271.45 o
   6   6   1      28875.00      33330.54       522.24 o
   8   6   1      49620.01      53500.00      1023.82 o
  10   6   1      40017.88      46225.34      1086.38 o
  12   6   1       8338.94       8945.27       261.70 o
  14   6   1       7027.04       7282.70       200.29 o
  16   6   1      21097.65      23443.52       562.41 o
  18   6   1      36727.03      42774.52       954.38 o
  20   6   1      14631.72      16435.71       377.62 o
  22   6   1       1950.64       2103.89       123.96 o
  24   6   1       6140.71       6837.36       264.56 o
  26   6   1      13810.33      16574.02       365.57 o
  28   6   1      13775.98      17904.88       515.93 o
  30   6   1       2936.07       3342.35       239.89 o
  32   6   1       1431.33       1597.14       206.03 o
 -27   7   1          0.53        -40.17        88.95 o
 -25   7   1        400.65        526.83       107.89 o
 -23   7   1        244.15        -13.77        94.12 o
 -21   7   1         68.59        -42.47        94.12 o
 -19   7   1        127.62        108.47        73.46 o
 -17   7   1        202.55         98.14       117.65 o
 -15   7   1       1586.48       1796.86       111.34 o
 -13   7   1        333.29        286.95        59.11 o
 -11   7   1        156.62        143.47        53.37 o
  -9   7   1         27.16        -31.56        39.60 o
  -7   7   1       1150.78       1045.06        91.25 o
   3   7   1       1049.66        962.42        94.69 o
   5   7   1       1303.93       1159.84       103.30 o
   7   7   1         12.85        102.15        75.18 o
   9   7   1         92.89        103.87        53.37 o
  11   7   1        581.20        754.67        91.25 o
  13   7   1       1323.37       1383.66       117.65 o
  15   7   1        115.75        131.42        70.01 o
  17   7   1         91.52        -91.25        91.25 o
  19   7   1        121.85         75.18        76.33 o
  21   7   1        159.58        104.45        86.08 o
  23   7   1        615.14        690.97       116.50 o
  25   7   1          1.07        -41.32        82.64 o
  27   7   1         94.24        205.45       150.36 o
 -22   8   1       2711.43       2098.73       203.16 o
 -20   8   1       2212.79       2098.15       148.64 o
 -18   8   1       2851.82       2569.89       141.18 o
 -16   8   1       7888.00       8888.45       254.81 o
 -14   8   1       8009.83       9067.50       221.52 o
 -12   8   1       3161.78       3255.12       118.22 o
   6   8   1       7876.93       8755.88       354.09 o
   8   8   1       2877.95       3082.95       181.92 o
  10   8   1       3531.86       4119.40       234.72 o
  12   8   1       8085.02      10219.88       235.87 o
  14   8   1       6559.07       7382.56       236.44 o
  16   8   1       3055.90       3108.20       158.39 o
  18   8   1       2182.88       1630.43       118.80 o
  20   8   1       2515.46       1839.33       257.68 o
  11   9   1        278.03        297.85       136.59 o
 -44   0   2        606.79        564.71       226.11 o
 -42   0   2        521.04        744.34       228.41 o
 -40   0   2      11793.57      13619.62       837.31 o
 -38   0   2       9712.86      10071.82       378.77 o
 -36   0   2        487.61        584.80        71.16 o
 -34   0   2       1739.13       2002.89       107.89 o
 -32   0   2      12742.95      13421.06       359.26 o
 -30   0   2      45620.74      49676.15       919.38 o
 -28   0   2       6019.99       6618.13       185.37 o
 -26   0   2       3898.35       4369.62       225.54 o
 -24   0   2       4470.56       4973.35       117.65 o
 -22   0   2      45551.05      46961.07       735.16 o
 -22   0   2      12987.43      13468.11       346.63 o
 -20   0   2      26892.16      26580.42       590.54 o
 -20   0   2      59033.51      54374.61      1416.37 o
 -20   0   2      92313.49      87535.86      2033.88 o
 -18   0   2      22980.38      12262.94       286.37 o
 -18   0   2      23028.84      22026.00       447.06 o
 -18   0   2      10468.50       8537.23       241.03 o
 -16   0   2      16037.19      13126.07       344.34 o
 -16   0   2      20446.29      19958.27       378.20 o
 -16   0   2       7305.59       4098.17       126.26 o
 -14   0   2        102.65        121.67        13.77 o
 -14   0   2        225.34        212.34        16.07 o
 -12   0   2      37237.35      40239.64       524.54 o
 -12   0   2      81743.20      77720.00       871.17 o
 -10   0   2     130154.00     121855.22      1490.97 o
 -10   0   2      59290.43      61873.67       726.55 o
  -8   0   2       1243.36       1093.27        25.83 o
  -8   0   2        566.40        533.72        15.50 o
  -6   0   2      11709.96      12116.60       158.39 o
  -6   0   2       5334.36       5617.84        77.48 o
  -4   0   2      21194.26      20543.64       247.92 o
  -4   0   2      46525.51      45473.54       604.88 o
  -2   0   2      92059.62      94515.55      1055.96 o
  -2   0   2      41936.89      42500.77       464.28 o
   0   0   2      36094.71      35616.93       445.91 o
   0   0   2      16442.61      16664.12       223.24 o
   2   0   2       4199.94       4080.38        56.24 o
   2   0   2       9219.68       9115.14       118.22 o
   4   0   2       9895.17      10331.79       134.29 o
   4   0   2       4507.65       4642.22        66.57 o
   6   0   2      26964.30      25913.55       319.66 o
   6   0   2      59191.87      59571.21       661.12 o
   8   0   2      60395.82      58065.32       653.09 o
   8   0   2     132580.55     139403.72      1728.56 o
   8   0   2     169817.89     175791.95      5786.56 o
  10   0   2       5662.27       5388.28        83.21 o
  10   0   2      12532.43      13211.01       421.24 o
  10   0   2      12429.78      13038.84       197.42 o
  12   0   2      16984.43      19021.10       382.21 o
  12   0   2       9678.84      10642.27       251.94 o
  12   0   2       4409.10       4018.40       282.36 o
  14   0   2        106.37        128.55        26.97 o
  14   0   2      10574.87      10344.42       309.33 o
  14   0   2         48.46         70.01        28.69 o
  16   0   2      73056.02      49341.58      1190.83 o
  16   0   2      33279.98      24436.93       658.26 o
  16   0   2      99948.18      90819.10      2050.52 o
  18   0   2      50396.00      49578.59      1020.38 o
  18   0   2      37408.57      37464.87       844.20 o
  20   0   2       3049.53       3057.13       102.73 o
  22   0   2       8535.65       9606.96       220.95 o
  24   0   2       7818.61       8794.33       206.60 o
  26   0   2      31605.26      34140.30       641.61 o
  28   0   2      23186.47      24576.96       635.87 o
  30   0   2       1498.21       1635.02        92.97 o
  32   0   2        992.20       1000.87       106.74 o
  34   0   2       6505.55       7131.19       301.87 o
  36   0   2      13725.68      15798.69       553.23 o
  38   0   2       1143.47       1020.96       248.50 o
  40   0   2        823.67        689.82       241.61 o
 -45   1   2       5273.30       6958.45       583.08 o
 -43   1   2       4880.18       5676.95       195.70 o
 -41   1   2        320.30        278.91        68.87 o
 -39   1   2       2923.91       3127.14       125.11 o
 -37   1   2       1893.13       2300.74       101.58 o
 -35   1   2      18875.12      20576.92       477.48 o
 -33   1   2      14276.17      15326.95       369.01 o
 -31   1   2       3624.08       3722.84       107.89 o
 -29   1   2       1795.67       1655.68        67.15 o
 -27   1   2      14166.16      13709.72       254.23 o
 -25   1   2      85973.71      87783.78      1713.07 o
 -23   1   2       2676.40       2171.61        86.66 o
 -23   1   2       5896.15       5272.93       133.14 o
 -23   1   2       5875.22       6226.74       365.00 o
 -21   1   2       2875.80       2824.13        85.51 o
 -21   1   2       5517.70       4735.76       107.89 o
 -21   1   2       1310.04       1301.59        48.78 o
 -19   1   2       1043.22       1085.23        47.06 o
 -19   1   2       4020.60       3795.15        93.54 o
 -19   1   2        475.23        561.84        39.02 o
 -17   1   2      81109.09      75240.78      1071.46 o
 -17   1   2      36948.48      41761.03       818.94 o
 -17   1   2     127272.89     124603.02      2594.00 o
 -15   1   2      60951.11      52581.20       604.31 o
 -15   1   2      27765.71      28570.10       402.30 o
 -13   1   2      10489.88      10532.08       122.81 o
 -13   1   2       4778.56       5284.40        75.75 o
 -13   1   2      10502.34      10426.48       409.19 o
 -11   1   2       8810.64       8945.84       103.87 o
 -11   1   2      19341.06      18716.36       196.27 o
  -9   1   2      10957.04      10695.64        98.14 o
  -9   1   2       4991.38       5036.48        55.09 o
  -7   1   2     186976.77     183868.34      1567.30 o
  -7   1   2      85175.51      83724.06       709.91 o
  -5   1   2     123630.37     124027.40      1028.99 o
  -5   1   2      56318.65      58164.60       528.56 o
  -3   1   2        109.03        165.86         6.31 o
  -3   1   2        239.34        359.26         9.18 o
  -1   1   2      69858.43      70378.19       633.58 o
  -1   1   2      31823.35      32996.54       304.74 o
   1   1   2      31415.55      31212.88       276.62 o
   1   1   2      68963.23      69989.66       622.67 o
   3   1   2     117155.55     115040.81       965.86 o
   3   1   2     257179.17     253733.47      2288.68 o
   5   1   2      53599.41      52013.62       447.06 o
   5   1   2      24416.71      23178.38       213.49 o
   7   1   2       6113.15       5890.44        67.15 o
   7   1   2      13419.54      13383.18       141.75 o
   7   1   2      22230.18      24303.78       704.74 o
   9   1   2       4805.93       5812.39       151.51 o
   9   1   2         12.46         17.79         5.17 o
   9   1   2         27.36         91.25         9.18 o
  11   1   2      17033.14      16497.70       181.35 o
  11   1   2      37391.05      39607.78       547.49 o
  11   1   2      65156.76      71811.77      1404.89 o
  13   1   2     101338.48     111880.96      2105.04 o
  13   1   2     138286.97     155009.00      2445.93 o
  13   1   2      46163.80      44702.23       678.34 o
  15   1   2       2977.38       3429.58       108.47 o
  15   1   2       6535.93       7967.93       192.83 o
  15   1   2       7011.16       8745.55       187.09 o
  17   1   2       5799.48       6008.08       126.83 o
  17   1   2       7109.52       7007.80       165.86 o
  17   1   2       2641.90       2585.39        83.21 o
  19   1   2         45.96         33.86        25.83 o
  19   1   2       2722.36       2771.90        94.69 o
  19   1   2         20.94         50.50        43.04 o
  21   1   2      72016.36      80797.21      1664.29 o
  23   1   2      25852.45      27370.67       456.82 o
  25   1   2        845.49        756.39        56.24 o
  27   1   2       6831.92       7097.91       178.48 o
  29   1   2      11469.33      12381.16       348.35 o
  31   1   2      19217.07      21124.42       438.45 o
  33   1   2       3701.42       3822.70       146.34 o
  35   1   2       2639.16       2755.26       116.50 o
  37   1   2        668.19        592.26        82.07 o
  39   1   2       3409.92       3567.89       212.91 o
  41   1   2       6265.14       7761.33       437.31 o
 -42   2   2        160.04        191.68       133.14 o
 -40   2   2       5806.59       6461.46       235.30 o
 -38   2   2       3563.81       3727.43       149.79 o
 -36   2   2        340.73        377.05        66.00 o
 -34   2   2        850.63        879.20        71.74 o
 -32   2   2       4105.11       3819.26       125.11 o
 -30   2   2      18291.89      11010.71       377.05 o
 -28   2   2       5258.29       4627.30       125.11 o
 -26   2   2       5015.79       4871.20       116.50 o
 -26   2   2       1224.82       1142.05       136.59 o
 -24   2   2        326.90        319.08        44.76 o
 -24   2   2        113.54         47.06        52.22 o
 -24   2   2        249.25        234.15        78.05 o
 -22   2   2      19489.96      19201.88       352.94 o
 -22   2   2       9895.30       9040.53       377.05 o
 -22   2   2       4507.71       4915.39       262.84 o
 -20   2   2      13520.16      15855.51       405.74 o
 -20   2   2      41239.09      39293.29       670.88 o
 -20   2   2      29679.38      29324.20      1380.79 o
 -18   2   2       3104.52       3462.87       164.71 o
 -18   2   2       6829.10       7371.65       233.57 o
 -18   2   2       6815.03       6802.35       165.86 o
 -16   2   2       4384.75       1831.87       154.38 o
 -16   2   2       9625.38       9075.54       153.80 o
 -16   2   2      14858.17      17044.61       851.08 o
 -14   2   2          0.80         18.36        10.33 o
 -14   2   2          0.37         10.33        12.63 o
 -14   2   2       3791.82       3945.51       235.87 o
 -12   2   2      33592.10      34595.40       475.18 o
 -12   2   2      15302.57      15071.00       243.33 o
 -12   2   2      55203.84      54628.28      1617.23 o
 -10   2   2      28426.15      28629.21       334.01 o
 -10   2   2      62400.92      61773.24       645.06 o
 -10   2   2      74123.91      71962.70      3347.52 o
  -8   2   2        338.63        367.29        10.90 o
  -8   2   2       2542.03       1477.77       176.19 o
  -8   2   2        154.26        149.21         9.76 o
  -6   2   2        782.35        749.50        16.64 o
  -6   2   2       1717.41       1633.30        26.97 o
  -6   2   2       2032.46       1612.64        78.05 o
  -4   2   2         53.96         53.95         5.17 o
  -4   2   2        118.44        127.98         6.89 o
  -2   2   2      48757.62      50116.33       437.31 o
  -2   2   2     107032.43     109345.50       960.70 o
   0   2   2       3417.55       3182.81        40.17 o
   0   2   2       1556.83       1445.06        20.09 o
   2   2   2        315.05        359.83        12.05 o
   2   2   2        691.59        785.66        18.94 o
   4   2   2       2203.40       2268.60        29.84 o
   4   2   2       4836.90       5056.00        68.87 o
   6   2   2      25734.23      25178.97       289.82 o
   6   2   2      11722.99      11521.47       130.85 o
   6   2   2      54160.38      49439.71      1251.09 o
   8   2   2      21611.73      22153.98       334.58 o
   8   2   2      47441.95      47700.24       672.60 o
   8   2   2      62744.51      62107.82      1826.13 o
  10   2   2       8322.01       8637.09       247.92 o
  10   2   2       3791.02       3825.57        75.18 o
  10   2   2       8322.38       8240.53       154.95 o
  12   2   2       5232.79       5030.74       107.89 o
  12   2   2      15871.74      17736.15       319.08 o
  12   2   2      11486.98      11035.96       358.11 o
  14   2   2       3135.40       3594.86       103.30 o
  14   2   2         14.07         14.92        21.23 o
  14   2   2         30.88          8.61        26.97 o
  16   2   2      38895.96      41423.00       607.75 o
  16   2   2      25375.80      28647.58       913.64 o
  16   2   2      11559.71      12542.43       700.15 o
  18   2   2       9594.65      10915.44       442.47 o
  18   2   2      25569.83      27370.09       377.05 o
  18   2   2      21062.12      24393.88       952.66 o
  20   2   2        284.00        246.77        45.34 o
  20   2   2         77.65         17.79        36.73 o
  20   2   2        170.45         64.85        47.06 o
  22   2   2       6333.22       7814.12       225.54 o
  22   2   2       5108.40       6037.35       328.27 o
  24   2   2       3615.72       3418.11       110.19 o
  26   2   2      16517.38      17625.97       467.15 o
  28   2   2       6273.82       6354.71       210.04 o
  30   2   2        447.65        468.30        80.34 o
  32   2   2        736.01        778.20        87.23 o
  34   2   2       2361.38       2503.32       157.25 o
  36   2   2       6779.83       7854.30       245.05 o
  38   2   2        346.99        214.06        83.21 o
  40   2   2        268.80        149.79       215.78 o
 -43   3   2       1460.92       1777.35       335.73 o
 -41   3   2        445.53        557.82       251.94 o
 -39   3   2         44.34        -32.71        74.03 o
 -37   3   2       1422.22       1639.61        96.99 o
 -35   3   2       3614.52       3442.21       150.36 o
 -33   3   2       4800.46       4773.64       204.31 o
 -31   3   2       1239.33       1078.92        98.71 o
 -29   3   2       2083.76       1888.68       114.78 o
 -27   3   2       4459.44       5288.42       132.00 o
 -25   3   2      12285.66      13684.47       303.02 o
 -23   3   2       7900.92       7913.41       206.03 o
 -21   3   2       6646.46       6956.73       163.56 o
 -19   3   2       6353.07       6139.50       127.40 o
 -19   3   2       1829.62       1766.44       138.31 o
 -19   3   2       4016.38       3954.70       132.57 o
 -17   3   2       5725.55       6506.22       198.57 o
 -17   3   2      12568.70      12416.17       234.15 o
 -17   3   2      20430.02      21122.12       444.19 o
 -15   3   2      22084.18      21797.59       382.21 o
 -15   3   2      28020.04      29619.18       741.47 o
 -13   3   2       7081.16       7148.98       276.04 o
 -13   3   2       3415.59       3411.79        73.46 o
 -13   3   2       1555.94       1579.35        99.28 o
 -11   3   2       5748.52       6004.07       133.72 o
 -11   3   2      12619.13      12781.74       237.02 o
 -11   3   2      14027.31       7902.50       526.26 o
  -9   3   2       4401.41       4690.43        97.56 o
  -9   3   2       9661.96       9980.57       177.33 o
  -9   3   2      25047.71      26788.16       768.44 o
  -7   3   2      17263.10      17327.54       266.86 o
  -7   3   2      37895.85      38567.89       468.30 o
  -7   3   2      47354.58      41404.07      1999.44 o
  -5   3   2       6382.82       6458.01       112.48 o
  -5   3   2      14011.52      14181.46       191.68 o
  -5   3   2      26742.02      27409.69      1357.83 o
  -3   3   2      19806.70      20592.99       282.36 o
  -3   3   2       9022.76       9138.67       138.88 o
  -3   3   2      20385.35      20869.61      1058.26 o
  -1   3   2       1270.26       1344.63        33.86 o
  -1   3   2        578.66        583.08        22.38 o
  -1   3   2      10293.02      10474.12       564.14 o
   1   3   2      27945.91      28240.11       336.30 o
   1   3   2      34328.73      34709.61       874.61 o
   1   3   2      12730.50      12987.19       175.04 o
   3   3   2       9458.73       9454.31       126.83 o
   3   3   2      20763.74      21021.69       321.38 o
   3   3   2      38026.84      36505.32      1398.00 o
   5   3   2      15385.76      15697.11       218.65 o
   5   3   2      38176.14      37555.54       888.39 o
   5   3   2      33774.73      34321.08       506.17 o
   7   3   2       8839.77       9541.54       254.23 o
   7   3   2       3091.24       3197.73        86.08 o
   7   3   2       1408.19       1400.87        49.35 o
   9   3   2       3665.57       3798.02        75.18 o
   9   3   2       9602.57       9647.71       169.87 o
   9   3   2       8046.63       7968.50       235.30 o
  11   3   2       5935.86       6179.10       126.26 o
  11   3   2      23090.60      23060.73       307.03 o
  13   3   2      22982.68      22566.04       320.23 o
  13   3   2       7861.32       8087.30       184.22 o
  13   3   2      17257.12      17347.63       441.90 o
  15   3   2       2336.69       2255.97        90.68 o
  15   3   2       6959.11       7167.92       122.24 o
  15   3   2       5129.49       5447.39       262.27 o
  17   3   2       7493.60       8425.32       167.00 o
  17   3   2       2567.10       2821.83       211.77 o
  19   3   2       6266.00       6334.05       132.57 o
  21   3   2      11767.94      12726.64       243.33 o
  23   3   2       5935.15       6277.24       175.04 o
  25   3   2       2177.53       1840.47       120.52 o
  27   3   2       1088.58       1099.58        96.41 o
  29   3   2       4059.56       4836.77       228.41 o
  31   3   2       4362.34       4378.23       179.63 o
  33   3   2       1376.45       1643.05       195.70 o
  35   3   2         95.01        106.17        83.79 o
  37   3   2        279.47        303.02       118.22 o
  39   3   2       1554.10       2004.61       324.25 o
 -40   4   2        140.43        111.91       277.76 o
 -38   4   2        225.23        234.15       187.66 o
 -36   4   2          7.60         23.53       105.60 o
 -34   4   2        122.40         87.23        93.54 o
 -32   4   2         38.93        -84.36        84.36 o
 -30   4   2        232.28        239.31        62.55 o
 -28   4   2        412.47        387.38        64.85 o
 -26   4   2        174.16        214.64        61.41 o
 -24   4   2        887.06        825.26        64.28 o
 -22   4   2         66.58         36.16        49.93 o
 -20   4   2        737.93        623.82        51.08 o
 -20   4   2        669.26       1185.66       153.23 o
 -18   4   2        456.67        478.63        47.63 o
 -18   4   2        115.30        101.58        41.89 o
 -18   4   2        253.10        317.36        50.50 o
 -16   4   2        133.69        121.67        26.97 o
 -16   4   2        534.39        564.14        50.50 o
 -16   4   2         60.90         40.75        22.38 o
 -14   4   2        845.73        886.66        41.89 o
 -14   4   2        858.73        805.17        63.13 o
 -14   4   2        385.27        412.63        31.56 o
 -12   4   2       2145.38       2247.94        60.83 o
 -12   4   2        977.31        942.33        40.17 o
 -12   4   2       4259.58       4549.25       126.26 o
 -10   4   2          5.84          2.30        12.63 o
 -10   4   2        135.98        158.39        37.30 o
 -10   4   2         12.82         70.01        17.22 o
  -8   4   2        379.37        461.98        35.58 o
  -8   4   2        832.79        968.16        37.30 o
  -8   4   2       1424.78       1240.18       106.74 o
  -6   4   2        115.91        188.81        22.96 o
  -6   4   2         52.80         56.24        24.68 o
  -6   4   2        128.02        157.82        57.96 o
  -4   4   2        763.80        841.33        60.26 o
  -4   4   2       1676.68       1582.80       189.38 o
  -4   4   2       2809.41       2669.18       125.11 o
  -2   4   2        850.51        752.95       132.57 o
  -2   4   2        584.33        758.69        68.87 o
  -2   4   2        266.18        292.11        44.76 o
   0   4   2       2486.56       2515.95       105.02 o
   0   4   2       3250.35       3321.12       208.32 o
   0   4   2       1132.73        989.96       145.77 o
   2   4   2         12.11          3.44        13.20 o
   2   4   2         26.59         15.50        24.68 o
   2   4   2         79.39         49.93        64.28 o
   4   4   2        591.99        581.35        35.01 o
   4   4   2       1678.90       1750.95       121.09 o
   4   4   2       1299.53       1232.15        71.16 o
   6   4   2        123.16        211.77        24.10 o
   6   4   2        270.35        320.23        38.45 o
   6   4   2        276.19        311.05        73.46 o
   8   4   2       5618.39       5725.73       157.82 o
   8   4   2       2114.20       2412.65        61.41 o
   8   4   2       4641.08       4868.91       130.85 o
  10   4   2         12.99          6.89        13.77 o
  10   4   2        413.79        464.85        55.09 o
  10   4   2         28.52         37.88        16.64 o
  12   4   2        400.70        399.43        36.73 o
  12   4   2        940.51        859.12        57.39 o
  12   4   2        879.61        870.60        59.11 o
  14   4   2        562.17        576.76        49.35 o
  14   4   2        446.87        472.89        73.46 o
  14   4   2        203.57        111.34        35.58 o
  16   4   2        455.61        522.24        49.93 o
  16   4   2         68.66        137.16        69.44 o
  18   4   2        134.76        145.19        48.21 o
  20   4   2        717.24        602.01        59.68 o
  22   4   2        301.09        234.72        60.26 o
  24   4   2        273.55        273.17        64.85 o
  26   4   2        364.77        241.03        78.05 o
  28   4   2         25.94        -14.35        79.77 o
  30   4   2        162.16         68.87        91.25 o
  32   4   2         10.17       -100.43       159.54 o
  34   4   2        234.71       -144.05       228.98 o
  36   4   2        182.77        -45.34       327.69 o
 -37   5   2        972.78        730.57       299.57 o
 -33   5   2       1115.10       1120.24        96.99 o
 -31   5   2       8046.43       9815.29       261.12 o
 -31   5   2       4893.56       5981.68       532.57 o
 -29   5   2      10269.23      12618.18       276.04 o
 -27   5   2        768.03        744.91       102.73 o
 -25   5   2        102.94        114.78        66.00 o
 -23   5   2       5082.84       5028.45       164.13 o
 -21   5   2      19192.11      27348.86      1069.74 o
 -21   5   2      28016.78      22075.93       416.07 o
 -21   5   2       8742.78      11095.64       467.72 o
 -19   5   2       9117.20       8272.09       259.97 o
 -19   5   2      12030.09      11593.78       369.01 o
 -17   5   2       2723.10       2658.85        95.84 o
 -17   5   2       2725.21       2581.37       141.18 o
 -17   5   2       1240.48       1446.21       118.22 o
 -15   5   2        639.44        518.23        60.83 o
 -15   5   2        180.55        259.40        80.92 o
 -15   5   2         82.25         96.99        28.12 o
 -13   5   2      21487.11      23273.07       532.57 o
 -13   5   2      10761.08      11188.61       259.97 o
 -13   5   2       4902.11       5007.79       134.29 o
 -11   5   2      28677.72      31126.79       608.90 o
 -11   5   2      37464.96      39529.16       838.46 o
 -11   5   2      13063.86      14144.73       354.09 o
  -9   5   2      14264.72      15051.48       256.53 o
  -9   5   2      18012.18      18238.88       352.94 o
  -9   5   2       6498.16       6758.16       184.22 o
  -7   5   2        252.83        223.24        45.91 o
  -7   5   2        556.18        582.50        44.76 o
  -7   5   2        555.00        478.63        36.73 o
  -5   5   2       4576.85       4382.25       117.65 o
  -5   5   2        477.55        304.16        47.63 o
  -5   5   2       1048.32       1196.57        73.46 o
  -3   5   2      20922.37      21196.73       602.59 o
  -3   5   2      34527.22      34450.21       734.01 o
  -3   5   2       9530.99       9423.89       300.15 o
  -1   5   2      13604.85      13457.21       401.15 o
  -1   5   2      29865.29      29653.61       815.50 o
  -1   5   2      39396.28      39859.72      1944.35 o
   1   5   2       3528.53       3497.30       199.71 o
   1   5   2       7745.81       8010.97       265.71 o
   1   5   2       8223.36       7796.33       513.06 o
   3   5   2          1.17         13.77        16.64 o
   3   5   2        255.41        211.19        95.84 o
   3   5   2          2.58        -28.12        28.69 o
   5   5   2       3747.46       4150.39        91.25 o
   5   5   2      14724.56      14967.12       492.97 o
   5   5   2       8226.40       8150.42       214.64 o
   7   5   2       8787.25      10084.44       232.43 o
   7   5   2      32353.57      32770.43       867.15 o
   7   5   2      19289.71      19777.49       479.20 o
   9   5   2      28447.81      29775.85       699.58 o
   9   5   2      10726.03      11441.70       262.84 o
   9   5   2      23545.71      23684.55       503.30 o
  11   5   2       1007.36       1064.00        65.42 o
  11   5   2        458.89        553.81        83.79 o
  11   5   2       1089.61        808.04       126.83 o
  13   5   2       1245.11       1359.55        82.64 o
  13   5   2          2.11         21.81        29.84 o
  13   5   2          4.63         60.26        45.34 o
  15   5   2      10547.63      11107.12       237.02 o
  15   5   2       2912.90       3332.59       190.53 o
  17   5   2      28114.66      27943.99       705.89 o
  17   5   2       8824.68       5896.75       319.08 o
  17   5   2      19371.88      20397.30       786.23 o
  19   5   2       7488.93       8413.27       203.16 o
  21   5   2        218.80        151.51        76.33 o
  23   5   2        351.94        424.68       102.15 o
  25   5   2       8891.52       9893.91       292.69 o
  27   5   2       9150.39      11131.22       318.51 o
  27   5   2       3152.87       4976.80       472.31 o
  29   5   2       1928.52       2226.70       154.38 o
  31   5   2         11.72         68.29       118.22 o
  33   5   2        657.15        762.13       181.35 o
 -36   6   2        270.16        182.50       202.58 o
 -34   6   2        167.57         67.72        98.14 o
 -32   6   2       4458.02       5578.24       201.44 o
 -30   6   2      16213.87      19329.86       507.90 o
 -28   6   2       7360.04       8885.58       295.55 o
 -26   6   2         25.15        -48.21        74.03 o
 -24   6   2        128.84         70.59        69.44 o
 -24   6   2        558.70        353.52       101.01 o
 -24   6   2         58.69        120.52        83.79 o
 -22   6   2       4215.42       3333.74       234.72 o
 -22   6   2      19171.82      16409.31       444.77 o
 -22   6   2       9253.66       6965.34       292.69 o
 -20   6   2      25830.28      24869.64       660.55 o
 -20   6   2      32492.88      29491.78       828.70 o
 -18   6   2       4279.13       4186.55       176.19 o
 -16   6   2         21.21         12.63        64.85 o
 -16   6   2         10.82          6.89        60.83 o
 -14   6   2       7012.20       7604.08       235.30 o
 -14   6   2       2610.62       2079.79       168.15 o
 -12   6   2      45867.36      50798.69       847.64 o
 -10   6   2      12890.96      14221.06       355.81 o
 -10   6   2      37390.61      39926.29       604.88 o
  -8   6   2       1443.74       1394.56       104.45 o
  -8   6   2       3175.48       3229.29       129.70 o
  -8   6   2       3169.30       3856.56       174.46 o
  -6   6   2        808.99        847.07        64.85 o
  -6   6   2        323.24        200.29        51.08 o
  -4   6   2      22426.12      22884.55      1233.87 o
  -4   6   2       5338.76       5814.11       246.77 o
  -4   6   2      11719.61      12151.61       325.40 o
  -2   6   2      45475.04      44963.92      1472.61 o
  -2   6   2      66190.77      68573.87      3136.32 o
  -2   6   2      20715.73      20648.09       708.18 o
   0   6   2      23502.87      23855.57       814.93 o
   0   6   2      10706.51      10646.28       391.97 o
   0   6   2      28841.63      28761.78      1499.01 o
   2   6   2        218.21        160.12        46.49 o
   2   6   2        541.46        185.94       212.34 o
   2   6   2         99.40         25.25        34.43 o
   4   6   2          6.18         19.51        37.30 o
   4   6   2         13.58        -13.77        33.86 o
   4   6   2       1457.32       1348.07       277.19 o
   6   6   2      32850.68      38264.87       918.23 o
   6   6   2      19959.73      20066.73       485.51 o
   8   6   2      36186.09      37118.23      1249.94 o
   8   6   2      49571.30      51433.41      1665.44 o
  10   6   2      10851.57      13151.90       408.04 o
  10   6   2       4401.58       5722.86       311.62 o
  12   6   2         27.73         54.52        61.41 o
  14   6   2       2915.47       2566.45       123.39 o
  16   6   2       6662.59       6973.37       263.42 o
  16   6   2      26392.43      29846.44      1088.10 o
  16   6   2      14625.69       7565.05       367.87 o
  18   6   2      25987.70      28965.51      1076.62 o
  18   6   2       9918.16       5801.48       257.68 o
  18   6   2      21772.28      21653.55       837.31 o
  20   6   2        429.86        299.57        66.00 o
  20   6   2        943.63       1433.01       162.41 o
  20   6   2       1002.32       1136.31       140.60 o
  22   6   2         55.15        209.47        92.97 o
  24   6   2       5134.09       6004.07       242.76 o
  26   6   2      16511.38      20637.18       597.42 o
  28   6   2       6045.33       6950.99       327.12 o
  30   6   2         95.29         10.33       112.48 o
  32   6   2        152.86         90.68       184.79 o
 -31   7   2       7238.91       7948.41       460.84 o
 -27   7   2        404.89        277.76       125.68 o
 -27   7   2        372.98        317.94       145.77 o
 -27   7   2        169.91        233.57       103.30 o
 -25   7   2        421.79        222.10       116.50 o
 -25   7   2        411.37        315.07       141.75 o
 -25   7   2        187.39        113.63        83.79 o
 -23   7   2       1942.43       1333.15       144.05 o
 -23   7   2        593.24        273.75       141.18 o
 -23   7   2        270.24        279.49        95.27 o
 -21   7   2      20537.95      18590.68       483.79 o
 -19   7   2      10490.14      11284.45       305.31 o
 -17   7   2        261.26        233.00       130.85 o
 -17   7   2          1.64         39.60        60.83 o
 -15   7   2        571.37        457.39       115.93 o
 -15   7   2        256.85         84.94        61.98 o
 -13   7   2      10154.37      11150.74       274.32 o
 -13   7   2       2026.29       1591.98       119.37 o
 -11   7   2      31790.24      33463.68       646.78 o
 -11   7   2      23054.23      20276.20       745.49 o
 -11   7   2      10502.14      15169.71       936.02 o
  -9   7   2       6967.93       6888.43       194.55 o
  -7   7   2       1122.48        883.22       106.17 o
  -5   7   2       1349.09       1043.34       114.78 o
  -5   7   2        100.71        142.33        49.35 o
  -3   7   2      20402.18      21213.95       635.30 o
  -3   7   2       4903.10       5507.65       244.48 o
  -1   7   2      26062.39      26071.95      1427.85 o
  -1   7   2      21159.29      20100.02       707.04 o
   1   7   2       2476.19       2374.19       142.33 o
   1   7   2       2576.90       2503.89       374.18 o
   3   7   2       1287.32       1345.20       117.07 o
   5   7   2       4084.14       4051.11       195.12 o
   7   7   2      29679.38      32253.92       933.72 o
   7   7   2       8736.01      16728.97       651.37 o
   9   7   2      14552.68      17608.18       610.62 o
   9   7   2      12526.39       8668.08       362.13 o
  11   7   2        273.40        274.89       154.38 o
  11   7   2         16.55         42.47        66.00 o
  13   7   2        567.25        753.52       110.19 o
  13   7   2        565.61        730.57       111.91 o
  15   7   2       7564.84       7208.67       268.58 o
  17   7   2      22272.25      21479.66       560.69 o
  19   7   2       1349.19        869.45       190.53 o
  19   7   2       3231.98       3437.62       204.88 o
  19   7   2       2961.74       3507.06       245.05 o
  21   7   2         10.42        -10.90       102.73 o
  21   7   2         22.88        227.84        96.99 o
  21   7   2        210.27        355.24       305.31 o
  23   7   2        239.96        186.52       152.08 o
  23   7   2         31.91         10.33       109.04 o
  23   7   2         70.05         88.95        86.08 o
  25   7   2       6404.71       6691.59       281.21 o
  27   7   2       8828.59       9602.37       606.60 o
 -24   8   2        508.09        554.95        95.27 o
 -24   8   2       1115.35        878.63       151.51 o
 -22   8   2       5635.61       1868.02       309.90 o
 -22   8   2      12371.27      13146.16       587.67 o
 -20   8   2      10364.06      11276.99       360.40 o
 -20   8   2      31015.14      33875.74      1022.10 o
 -18   8   2       3892.97       4076.93       178.48 o
 -18   8   2       9998.42      11319.46       408.61 o
 -16   8   2        406.96        268.01        87.81 o
 -16   8   2       1320.79       1206.32       116.50 o
 -14   8   2      10614.90      11717.74       307.03 o
 -12   8   2      45698.00      49904.57       941.18 o
 -10   8   2      37675.65      39285.25      1336.02 o
  -8   8   2       7947.77       8179.12       355.81 o
   2   8   2       2641.05       3173.05       190.53 o
   4   8   2       5408.73       6114.25       284.65 o
   6   8   2      31938.79      34626.39      1180.50 o
   8   8   2      49072.10      54698.86      1821.54 o
  10   8   2      14997.10      16458.10       638.17 o
  12   8   2        938.31       1303.31       143.47 o
  12   8   2       1345.27       1468.59       180.78 o
  14   8   2       7081.68       7793.46       334.58 o
  14   8   2       3188.71       4158.43       255.96 o
  16   8   2      28505.20      23153.70       657.68 o
  16   8   2      18141.14      22543.65       614.64 o
  18   8   2      19816.06      23281.11       645.63 o
  18   8   2       9027.02      11778.58       532.57 o
  20   8   2       3515.67       4365.60       214.64 o
  20   8   2       1601.53       2028.71       199.14 o
 -13   9   2        874.02       1005.46       120.52 o
 -11   9   2       2419.95       2373.62       166.43 o
   9   9   2       3829.74       3935.18       231.85 o
  11   9   2         11.38        -56.82        75.75 o
 -45   1   3        226.61        141.18       107.32 o
 -43   1   3        123.21         49.93        42.47 o
 -43   1   3         56.13         57.96        55.09 o
 -41   1   3        835.37        809.19        72.88 o
 -41   1   3        380.55        378.77        54.52 o
 -39   1   3        524.72        532.57        59.68 o
 -39   1   3       1151.86       1187.38        86.08 o
 -37   1   3        416.81        550.94        57.39 o
 -37   1   3        189.88        196.27        40.17 o
 -35   1   3       1460.42       1667.73        86.08 o
 -35   1   3        665.28        688.67        59.68 o
 -33   1   3          8.49         49.93        28.69 o
 -33   1   3          3.87        -10.90        25.83 o
 -31   1   3       1061.60       1000.87        54.52 o
 -31   1   3       2330.41       2370.18        84.36 o
 -29   1   3        813.38        642.19        40.17 o
 -29   1   3       1785.52       1328.56        63.70 o
 -27   1   3        852.10        703.59        40.17 o
 -27   1   3       1870.53       1557.54        79.77 o
 -25   1   3       3123.86       3419.25        80.92 o
 -25   1   3       6857.47       6129.75       132.57 o
 -23   1   3       3000.56       2968.17        68.29 o
 -23   1   3       1366.88       1527.13        40.75 o
 -21   1   3       3486.89       3858.85        64.28 o
 -21   1   3       7654.40       7320.58       113.06 o
 -19   1   3         27.77         23.53        10.33 o
 -19   1   3         60.96         84.94        12.63 o
 -17   1   3       3567.13       3923.13        72.31 o
 -17   1   3       7830.55       7742.39       123.96 o
 -15   1   3       8576.46       8489.59       125.11 o
 -15   1   3       3906.92       4005.20        76.90 o
 -13   1   3       9475.55       9696.49       121.09 o
 -13   1   3      20800.66      20796.72       207.18 o
 -11   1   3       5901.40       5490.43        61.41 o
 -11   1   3       2688.33       2544.07        35.01 o
  -9   1   3        195.01        211.77         8.03 o
  -9   1   3         88.83         88.95         6.89 o
  -7   1   3      26529.72      25727.61       253.09 o
  -7   1   3      12085.37      12242.28       121.67 o
  -5   1   3         18.80         25.83         4.59 o
  -5   1   3          8.56         12.05         4.02 o
  -3   1   3       3571.10       3547.23        41.32 o
  -3   1   3       7839.25       7793.46        83.79 o
  -1   1   3      22987.66      23359.73       198.57 o
  -1   1   3      50462.37      51133.84       453.38 o
   1   1   3      46009.93      46943.28       427.55 o
   1   1   3      20959.39      21298.31       195.12 o
   3   1   3       8002.77       8068.36        87.23 o
   3   1   3       3645.59       3577.65        49.35 o
   5   1   3       1108.03       1243.63        22.38 o
   5   1   3        504.75        554.95        13.20 o
   7   1   3      18469.17      18588.96       199.71 o
   7   1   3       8413.46       8347.84        88.95 o
   9   1   3       2416.13       2472.33        55.67 o
   9   1   3       1100.65       1202.88        29.27 o
  11   1   3      12419.24      12679.01       187.09 o
  11   1   3       5657.47       5877.24       101.58 o
  13   1   3       1563.86       1534.59        40.75 o
  13   1   3       3432.97       3589.70        63.70 o
  15   1   3       1717.36       1696.43        40.17 o
  15   1   3       3769.95       4132.03        67.72 o
  17   1   3       6450.65       6895.90       107.32 o
  17   1   3       2938.53       2806.34        67.72 o
  19   1   3          7.07         -0.57        16.07 o
  19   1   3          3.22         13.77        12.63 o
  21   1   3       3730.45       3846.80       111.91 o
  21   1   3       1699.37       1385.38        54.52 o
  23   1   3        551.32        359.83        35.01 o
  23   1   3       1210.24       1205.75        60.26 o
  25   1   3       2322.67       2297.87        78.05 o
  25   1   3       5098.72       5385.41       133.72 o
  27   1   3       1516.63       1581.07        78.62 o
  27   1   3        690.89        662.85        50.50 o
  29   1   3        927.86        852.80        71.74 o
  29   1   3        422.68        468.87        46.49 o
  31   1   3        786.94        747.78        68.29 o
  31   1   3        358.49        365.57        42.47 o
  33   1   3         33.81         76.33        36.16 o
  33   1   3         15.40         25.83        27.55 o
  35   1   3        635.53        456.24        55.09 o
  35   1   3       1395.12       1480.07        90.10 o
  37   1   3        218.21        185.94        48.21 o
  37   1   3         99.40         98.14        35.01 o
  39   1   3        226.99        186.52        44.19 o
  39   1   3        498.29        592.83       131.42 o
  41   1   3         92.76        145.19       134.86 o
 -44   2   3         11.91         18.94        96.41 o
 -42   2   3        519.05        404.02        61.98 o
 -42   2   3       1139.42       1011.77        92.97 o
 -40   2   3       5991.67       6689.87       233.00 o
 -40   2   3       2729.45       2714.51       134.86 o
 -38   2   3       3156.01       3497.88       138.88 o
 -38   2   3       1437.69       1569.02       120.52 o
 -36   2   3          7.31         -3.44        29.27 o
 -36   2   3         16.04         25.83        29.27 o
 -34   2   3          0.11         14.92        28.69 o
 -34   2   3          0.24         12.05        24.68 o
 -32   2   3       4773.01       4863.17       173.89 o
 -32   2   3      10477.69       8457.46       219.23 o
 -30   2   3       6853.74       7166.77       184.22 o
 -30   2   3      15045.29      13557.64       286.37 o
 -28   2   3       1389.81       1449.65        60.83 o
 -28   2   3       3050.91       2864.30        82.64 o
 -26   2   3        103.14         83.79        20.09 o
 -26   2   3        226.41        220.95        25.25 o
 -24   2   3       2136.54       2148.08        53.95 o
 -24   2   3       4690.13       4235.33        94.12 o
 -22   2   3      22898.35      19784.95       251.94 o
 -22   2   3      10431.13      11025.63       162.41 o
 -20   2   3      40388.97      38740.63       484.94 o
 -20   2   3      18398.82      20184.96       261.12 o
 -18   2   3        602.54        644.48        35.01 o
 -18   2   3        274.48        347.78        24.10 o
 -16   2   3        410.67        462.56        29.84 o
 -16   2   3        187.08        251.37        19.51 o
 -14   2   3      10252.50       9695.92       139.46 o
 -14   2   3       4670.43       4685.26        74.61 o
 -12   2   3      85952.67      84670.98       918.80 o
 -12   2   3      39154.93      41157.29       490.10 o
 -10   2   3      33234.02      33328.25       373.60 o
 -10   2   3      15139.45      15623.08       213.49 o
  -8   2   3         20.41         24.10         6.31 o
  -8   2   3         44.80         55.09         6.89 o
  -6   2   3        631.58        685.23        17.79 o
  -6   2   3       1386.44       1410.05        21.23 o
  -4   2   3      56028.60      56713.23       533.15 o
  -4   2   3      25523.30      26441.53       276.62 o
  -2   2   3      76203.20      77098.48       712.77 o
  -2   2   3      34713.65      35600.29       348.35 o
   0   2   3       7184.20       7295.90        77.48 o
   0   2   3      15770.72      16093.10       185.94 o
   2   2   3       1391.00       1559.27        24.10 o
   2   2   3       3053.53       3255.12        49.35 o
   4   2   3       1536.13       1408.33        35.01 o
   4   2   3        699.77        663.99        16.64 o
   6   2   3      30990.98      30959.79       359.83 o
   6   2   3      68031.21      67077.73       896.99 o
   8   2   3      19704.94      19231.72       246.77 o
   8   2   3      43256.16      43315.70       484.37 o
  10   2   3       3152.49       3245.94        68.87 o
  10   2   3       6920.32       7462.90       109.04 o
  12   2   3        840.23        868.30        37.88 o
  12   2   3        382.76        299.00        25.25 o
  14   2   3      13332.93      14469.56       214.06 o
  14   2   3       6073.69       5502.48       116.50 o
  16   2   3      17996.96      16367.99       227.26 o
  16   2   3      39506.81      44100.79       535.44 o
  18   2   3       7853.02       7521.44       121.67 o
  18   2   3      17238.91      19167.44       254.81 o
  20   2   3         42.10         39.60        16.64 o
  20   2   3         92.42        119.94        20.66 o
  22   2   3        440.26        421.24        40.17 o
  22   2   3        200.56        168.15        22.96 o
  24   2   3       8152.28       8759.90       186.52 o
  24   2   3       3713.70       3583.39        98.14 o
  26   2   3      15928.30       9569.09       318.51 o
  26   2   3       7255.99       6323.72       176.19 o
  28   2   3       3125.46       2888.40       122.24 o
  28   2   3       1423.78       1179.92        71.74 o
  30   2   3         63.64         24.68        37.30 o
  30   2   3         28.99          8.61        30.99 o
  32   2   3         17.51         -6.31        33.29 o
  32   2   3         38.43         56.82        37.88 o
  34   2   3       5959.46       6682.98       270.30 o
  34   2   3       2714.78       2812.65       132.00 o
  36   2   3       1947.41       1731.43        98.14 o
  36   2   3       4274.94       4568.76       173.89 o
  38   2   3        300.34        265.14       118.80 o
  38   2   3        136.82        171.59       143.47 o
  40   2   3        200.56        192.25       110.19 o
 -41   3   3       1340.04       1372.18        99.86 o
 -41   3   3       2941.64       3259.14       257.10 o
 -39   3   3       3579.12       4230.74       486.66 o
 -39   3   3       1538.36       1465.15        96.99 o
 -39   3   3       3377.00       3315.38       167.58 o
 -37   3   3       2515.55       1522.54       219.80 o
 -37   3   3        352.44        370.16        92.97 o
 -37   3   3        773.67        782.79        71.16 o
 -35   3   3       6197.53       3076.64       245.63 o
 -35   3   3       5277.90       5478.38       177.33 o
 -35   3   3       2404.30       3084.10       187.66 o
 -33   3   3         24.19         -6.31        33.29 o
 -33   3   3         53.11         71.74        57.39 o
 -33   3   3       2535.21       2181.37       213.49 o
 -31   3   3       5222.17       5453.13       152.08 o
 -31   3   3      11463.69      10876.42       328.84 o
 -29   3   3       4605.90       4421.84       161.84 o
 -29   3   3       2098.17       2028.14        92.40 o
 -27   3   3       3793.08       4093.00       127.98 o
 -27   3   3       8326.54       8658.32       160.12 o
 -25   3   3      12261.82      12292.21       211.19 o
 -25   3   3       5585.76       6477.53       137.16 o
 -23   3   3       2753.74       2554.40        86.66 o
 -23   3   3       1254.44       1355.53        54.52 o
 -21   3   3      12774.36      13465.82       203.73 o
 -21   3   3      28042.20      25009.67       391.97 o
 -19   3   3        161.82        169.87        19.51 o
 -19   3   3         73.72         67.72        14.92 o
 -17   3   3      11056.18      11381.44       166.43 o
 -17   3   3      24270.46      25663.91       324.25 o
 -15   3   3       5094.86       5127.16       110.76 o
 -15   3   3      11184.20      11663.22       165.86 o
 -13   3   3      21717.65      22357.14       281.21 o
 -13   3   3       9893.27      10415.00       188.24 o
 -11   3   3      12457.13      12086.18       209.47 o
 -11   3   3      27345.81      26047.27       365.00 o
  -9   3   3       1817.16       1604.60        51.08 o
  -9   3   3        827.79        811.48        28.69 o
  -7   3   3      45372.92      45972.82       688.10 o
  -7   3   3      20669.21      21239.77       266.29 o
  -5   3   3       2672.44       2838.47        92.40 o
  -5   3   3       1217.41       1284.95        47.63 o
  -3   3   3      27218.81      27548.00       352.37 o
  -3   3   3      59750.58      59590.73       801.15 o
  -1   3   3      14528.25      14909.73       216.93 o
  -1   3   3       6618.21       6584.85       138.31 o
   1   3   3      10225.19      10441.98       178.48 o
   1   3   3      22446.28      22967.76       342.61 o
   3   3   3      39240.32      39565.89       550.94 o
   3   3   3      17875.56      18383.51       297.85 o
   5   3   3       6172.53       6024.73       112.48 o
   5   3   3       2811.84       2725.42        64.85 o
   7   3   3      43710.80      43687.01       596.27 o
   7   3   3      19912.05      20708.92       268.58 o
   9   3   3        925.93        935.45        33.86 o
   9   3   3       2032.60       1859.99        59.68 o
  11   3   3      11450.07      11647.15       151.51 o
  11   3   3      25135.13      25385.57       340.89 o
  13   3   3      10872.92      10854.61       179.63 o
  13   3   3       4953.06       5053.13        92.97 o
  15   3   3       5466.95       5262.02        97.56 o
  15   3   3      12001.03      12191.78       196.85 o
  17   3   3      19657.18      20242.34       294.98 o
  17   3   3       8954.64       7332.05       145.19 o
  19   3   3          8.15          1.72        20.09 o
  19   3   3          3.71         -1.72        18.94 o
  21   3   3       8560.25       7657.45       144.05 o
  21   3   3      18791.41      20284.24       440.18 o
  23   3   3        265.43        304.74        45.91 o
  23   3   3        120.91         95.27        36.73 o
  25   3   3       4781.88       4460.29       158.39 o
  25   3   3      10497.14      10765.65       262.27 o
  27   3   3       5448.69       5521.42       174.46 o
  27   3   3       2482.10       2466.59       184.79 o
  29   3   3       2018.77       1907.62       122.81 o
  29   3   3        919.63        914.78        68.87 o
  31   3   3       3823.75       3687.26       164.13 o
  31   3   3       1741.87       1762.42        94.69 o
  33   3   3        202.13         88.95        45.34 o
  33   3   3        443.71        370.16        67.15 o
  35   3   3       4727.89       5787.13       204.31 o
  35   3   3       2153.74       2076.92       130.27 o
 -38   4   3       2696.85       1667.16       158.39 o
 -38   4   3       5920.11       7777.39       413.78 o
 -36   4   3         98.60         21.81       197.99 o
 -36   4   3          9.80         40.75        71.16 o
 -36   4   3          4.46        -69.44        71.16 o
 -34   4   3        301.89        338.02        99.86 o
 -34   4   3        137.52         80.34        45.91 o
 -32   4   3       7152.17       8346.70       220.37 o
 -32   4   3      15700.41      17909.47       707.04 o
 -30   4   3      13164.37      14852.92       343.19 o
 -30   4   3      28898.34      34201.14       527.98 o
 -28   4   3       2613.23       2776.49        93.54 o
 -28   4   3       5736.55       6057.44       161.84 o
 -26   4   3          2.29          6.31        23.53 o
 -26   4   3          5.03         13.20        26.40 o
 -24   4   3       1831.13       1701.02        71.16 o
 -24   4   3       4019.69       3551.82        91.82 o
 -22   4   3      24837.37      26858.18       397.71 o
 -22   4   3      54522.84      46382.59       701.87 o
 -20   4   3      27453.54      30010.00       458.54 o
 -20   4   3      60265.85      58059.58       779.92 o
 -18   4   3       2616.21       2642.20        71.74 o
 -18   4   3       1191.79       1225.26        48.21 o
 -16   4   3        178.27        184.79        21.23 o
 -16   4   3         81.21         87.81        18.36 o
 -14   4   3      37586.16      38310.78       443.05 o
 -14   4   3      17122.02      17733.86       276.04 o
 -12   4   3      49341.75      47513.15       617.51 o
 -12   4   3     108314.70     106636.73      1187.96 o
 -10   4   3      29545.45      29768.39       440.75 o
 -10   4   3      64858.00      64404.54       731.71 o
  -8   4   3         32.31         33.86        12.05 o
  -8   4   3         14.72         12.05        15.50 o
  -6   4   3       2324.61       2502.17        55.67 o
  -6   4   3       1058.96       1057.11        48.78 o
  -4   4   3      73849.55      72805.76      1123.68 o
  -4   4   3      33641.47      34362.40       613.49 o
  -2   4   3      60363.25      61373.81       902.73 o
  -2   4   3     132509.06     130938.22      2175.63 o
   0   4   3      18077.83      18456.96       282.36 o
   0   4   3      39684.35      39643.93       788.53 o
   2   4   3         34.70          9.18        16.64 o
   2   4   3         15.81         13.77         9.76 o
   4   4   3       3420.22       3293.00        64.85 o
   4   4   3       7508.05       7561.04       151.51 o
   6   4   3      44280.45      43854.02       483.79 o
   6   4   3      97204.16      94057.57      1306.18 o
   8   4   3      44949.76      45136.09       500.43 o
   8   4   3      98673.45      95806.23      1269.45 o
  10   4   3       1162.88       1191.98        38.45 o
  10   4   3       2552.74       2545.21        68.87 o
  12   4   3        519.91        483.22        35.01 o
  12   4   3        236.84        196.85        20.66 o
  14   4   3      14497.37      14357.65       237.02 o
  14   4   3       6604.14       6832.77       124.53 o
  16   4   3      33623.87      31083.75       426.98 o
  16   4   3      73810.91      77433.62      1166.15 o
  18   4   3      26451.25      28286.03       499.86 o
  18   4   3      12049.62      10355.89       213.49 o
  20   4   3        442.19        425.83        55.67 o
  20   4   3        201.43        210.04        25.83 o
  22   4   3         55.53         66.00        26.97 o
  22   4   3        121.91        108.47        32.71 o
  24   4   3      16653.77      19137.03       383.93 o
  24   4   3       7586.47       7535.21       181.35 o
  26   4   3      29474.29      33397.11       603.16 o
  26   4   3      13426.74      14157.93       338.60 o
  28   4   3       3077.87       3602.32       234.15 o
  28   4   3       6756.53       7975.96       233.57 o
  30   4   3        194.93        168.15        71.74 o
  30   4   3         88.80         76.90        75.75 o
  32   4   3        438.68        387.38       135.44 o
  32   4   3        199.84        148.06        76.33 o
  34   4   3      11164.50       7628.76       411.48 o
 -37   5   3         44.28         35.58        71.74 o
 -35   5   3       2639.48       2848.23       239.89 o
 -35   5   3       1202.39       1249.94       103.87 o
 -33   5   3          8.82         39.02        45.91 o
 -33   5   3         19.35         22.38        47.63 o
 -31   5   3       1855.11       1930.58       105.02 o
 -31   5   3       4072.32       4602.62       157.82 o
 -29   5   3       1397.68       1356.68       104.45 o
 -29   5   3        636.70        644.48        66.57 o
 -27   5   3       2879.72       3058.85       129.70 o
 -27   5   3       1311.83       1555.25       103.30 o
 -25   5   3       2491.03       2817.24       121.09 o
 -25   5   3       5468.29       5079.52       140.03 o
 -23   5   3       1842.84       1198.86        67.15 o
 -23   5   3        839.49        820.67        53.95 o
 -21   5   3       1960.74       2088.97        95.27 o
 -21   5   3       4304.20       4126.29       108.47 o
 -19   5   3        168.13        126.26        30.99 o
 -19   5   3         76.59         64.28        21.81 o
 -17   5   3       6910.15       7198.91       147.49 o
 -17   5   3       3147.85       3223.56        99.28 o
 -15   5   3       2059.19       2108.48        73.46 o
 -15   5   3       4520.32       4713.38       140.03 o
 -13   5   3       3490.28       3496.73        79.20 o
 -13   5   3       1589.97       1516.80        59.68 o
 -11   5   3       4479.79       4276.65       102.73 o
 -11   5   3       9834.02       9557.61       164.13 o
  -9   5   3       1914.32       1972.47        54.52 o
  -9   5   3        872.05        847.64        45.91 o
  -7   5   3      14311.37      14654.35       208.32 o
  -7   5   3       6519.41       6819.57       153.23 o
  -5   5   3        613.06        598.57        44.76 o
  -5   5   3        279.27        249.07        37.88 o
  -3   5   3      14386.32      14301.98       244.48 o
  -3   5   3       6553.55       6608.95       133.14 o
  -1   5   3       2476.33       2478.64        79.20 o
  -1   5   3       1128.07       1139.75        55.09 o
   1   5   3       3924.22       4101.61        83.79 o
   1   5   3       8614.42       8731.78       201.44 o
   3   5   3       4582.60       4584.83        89.53 o
   3   5   3      10059.71      10096.49       230.70 o
   5   5   3        917.86        829.85        36.73 o
   5   5   3       2014.87       1907.62        60.83 o
   7   5   3       6289.71       6276.09       137.73 o
   7   5   3       2865.22       2747.22        64.28 o
   9   5   3       2347.29       2203.17        85.51 o
   9   5   3       1069.29       1128.27        55.09 o
  11   5   3      11245.31      11188.04       241.61 o
  11   5   3       5122.70       5158.72       130.85 o
  13   5   3       1669.43       1823.26        54.52 o
  13   5   3       3664.73       3858.85       121.67 o
  15   5   3       1539.55       1434.73        64.85 o
  15   5   3       3379.60       3616.67       132.00 o
  17   5   3       3556.43       3206.34        99.28 o
  17   5   3       7807.06       8257.17       200.86 o
  19   5   3        291.17        343.76        42.47 o
  19   5   3        132.64         97.56        25.25 o
  21   5   3       2449.45       2067.74        98.71 o
  21   5   3       5377.02       6037.93       184.79 o
  23   5   3         15.54         45.91        29.27 o
  23   5   3         34.12         -8.03        44.19 o
  25   5   3       3634.12       4295.01       156.10 o
  25   5   3       1655.49       1527.13        80.34 o
  27   5   3        743.48        712.77        69.44 o
  27   5   3       1632.08       1608.05       105.60 o
  29   5   3        376.50        379.34        54.52 o
  29   5   3        826.48        996.85       107.89 o
  31   5   3        597.96        587.09       103.30 o
  33   5   3         37.45        -43.04        86.08 o
 -36   6   3        223.56        307.03       126.26 o
 -36   6   3        101.84         20.09       112.48 o
 -34   6   3        811.32        878.63        95.84 o
 -34   6   3       1781.01       2033.30       139.46 o
 -32   6   3       6261.18       7163.90       249.07 o
 -32   6   3       2852.22       2747.22       176.19 o
 -30   6   3       5320.15       5751.55       195.12 o
 -30   6   3      11678.75      13305.70       449.36 o
 -28   6   3       2406.09       2466.02       150.93 o
 -28   6   3       5281.84       5532.90       256.53 o
 -26   6   3        430.36        243.33        46.49 o
 -26   6   3        944.72        601.44        71.74 o
 -24   6   3       4972.94       2479.79       139.46 o
 -24   6   3       2265.38       2536.61       121.67 o
 -22   6   3      21433.17      18205.03       387.95 o
 -22   6   3       9763.68      10594.63       395.99 o
 -20   6   3      24675.79      24032.91       430.99 o
 -20   6   3      11240.82      12532.10       305.31 o
 -18   6   3       1766.64       1622.97        80.34 o
 -18   6   3       3878.11       3682.10       133.72 o
 -16   6   3       2173.99       2153.25        88.95 o
 -16   6   3        990.34        874.61        59.11 o
 -14   6   3       7479.56       7908.24       203.16 o
 -14   6   3      16419.09      17239.74       316.21 o
 -12   6   3      48777.34      48964.53       857.40 o
 -12   6   3      22220.06      24245.82       692.69 o
 -10   6   3      19690.97      19420.53       340.32 o
 -10   6   3       8970.04       9944.99       214.06 o
  -8   6   3       5340.54       5341.22       131.42 o
  -8   6   3       2432.83       2351.24       117.65 o
  -6   6   3       6561.31       6561.89       137.16 o
  -6   6   3       2988.94       3136.32       152.66 o
  -4   6   3      25650.43      24646.40       537.74 o
  -4   6   3      11684.81      11931.23       392.54 o
  -2   6   3      24206.04      24056.44       698.43 o
  -2   6   3      53136.96      54355.68      1466.30 o
   0   6   3      18831.56      19306.90       588.81 o
   0   6   3       8578.54       8548.71       161.26 o
   2   6   3       1523.65       1544.35        60.83 o
   2   6   3       3344.71       3174.77       164.71 o
   4   6   3       7952.13       7946.69       194.55 o
   4   6   3       3622.52       3504.19       112.48 o
   6   6   3      40567.13      45520.02       941.76 o
   6   6   3      18479.97      19300.59       335.73 o
   8   6   3      14161.79      14735.27       313.92 o
   8   6   3      31087.88      32041.01       697.28 o
  10   6   3       3201.44       3323.99       102.15 o
  10   6   3       7027.77       7143.24       192.25 o
  12   6   3        893.08        917.08        67.15 o
  12   6   3       1960.48       1587.39        86.66 o
  14   6   3       6535.92       7002.07       172.17 o
  14   6   3      14347.61      13261.51       307.61 o
  16   6   3      11328.06      11041.70       261.12 o
  16   6   3      24867.30      24113.25       532.00 o
  18   6   3      11078.41      11868.10       356.39 o
  18   6   3       5046.67       3806.06       140.60 o
  20   6   3       3216.07       3762.44       192.25 o
  20   6   3       1465.05        964.71        75.18 o
  22   6   3        470.26        302.44        56.24 o
  22   6   3       1032.31       1122.53       103.30 o
  24   6   3       4148.57       2665.16       158.39 o
  24   6   3       9106.91      10353.60       288.67 o
  26   6   3       5842.39       4521.13       208.32 o
  26   6   3      12825.18      14824.22       377.05 o
  28   6   3       1752.26       1864.00       126.83 o
  28   6   3       3846.56       4538.34       289.82 o
  30   6   3        176.95        145.77        88.38 o
  30   6   3         80.61         90.10        96.99 o
  32   6   3        554.57        433.86       138.88 o
 -31   7   3         59.73         81.49        68.29 o
 -31   7   3        131.11        108.47       113.06 o
 -29   7   3          0.67        -31.56        77.48 o
 -29   7   3          0.31        -44.76        57.39 o
 -27   7   3        111.66         95.84        82.07 o
 -27   7   3         50.86          8.61        44.76 o
 -25   7   3        376.83        119.94        64.28 o
 -25   7   3        171.66        141.75        67.72 o
 -23   7   3         84.58        120.52        61.98 o
 -23   7   3         38.53         24.68        45.34 o
 -21   7   3         19.83         43.04        49.93 o
 -21   7   3          9.03          0.00        52.80 o
 -19   7   3         41.79          4.02        47.06 o
 -19   7   3         91.74         73.46        39.02 o
 -17   7   3        107.32        105.02        37.30 o
 -17   7   3        235.59        196.85        68.87 o
 -15   7   3        161.16        200.29        49.93 o
 -15   7   3        353.77        416.65        82.07 o
 -13   7   3        172.19        106.17        57.96 o
 -13   7   3         78.44         62.55        34.43 o
 -11   7   3         36.97         84.94        36.73 o
  -9   7   3          5.47        -31.56        31.56 o
  -9   7   3          2.49        -37.88        37.88 o
  -7   7   3        804.00        862.56        94.69 o
  -7   7   3       1764.94       1636.74       127.40 o
  -5   7   3         17.18        -10.90        41.89 o
  -5   7   3         37.71         33.86        50.50 o
  -3   7   3          1.88         18.94        47.06 o
  -3   7   3          0.86          6.31        45.91 o
  -1   7   3        154.57        150.93        58.54 o
  -1   7   3         70.41         37.30        47.06 o
   1   7   3        269.78        362.13        68.29 o
   1   7   3        592.23        704.17        90.68 o
   3   7   3        288.24        258.25        44.76 o
   3   7   3        632.73        745.49        93.54 o
   5   7   3          1.37         -6.89        30.42 o
   7   7   3          6.29         -6.31        45.34 o
   7   7   3         13.80         59.11        39.02 o
   9   7   3        129.15        135.44        44.19 o
   9   7   3         58.83         19.51        49.35 o
  11   7   3        109.32        132.57        47.06 o
  11   7   3        239.99        282.93        52.22 o
  13   7   3        319.47        321.38        54.52 o
  13   7   3        145.53        106.74        41.89 o
  15   7   3          9.08         26.97        39.02 o
  15   7   3         19.93         25.25        57.96 o
  17   7   3        114.03         95.84        51.65 o
  17   7   3        250.31        208.90        62.55 o
  19   7   3         41.50         17.22        50.50 o
  19   7   3         91.09         86.08        53.37 o
  21   7   3        273.54        180.78        63.70 o
  21   7   3        124.61         40.75        53.95 o
  23   7   3          7.46        -24.68        59.11 o
  23   7   3          3.40         40.75        70.59 o
  25   7   3         20.40        -14.35        60.83 o
  25   7   3          9.29        -71.16        71.16 o
 -24   8   3       1416.89       1321.68       152.66 o
 -24   8   3       3110.34       2631.30       240.46 o
 -22   8   3        291.30        238.74        65.42 o
 -22   8   3        639.45        222.67        92.97 o
 -20   8   3       1635.44       1501.30       114.20 o
 -20   8   3        745.01        655.96        75.18 o
 -18   8   3       3777.81       3823.85       223.82 o
 -18   8   3       1720.94       1553.53       104.45 o
 -16   8   3       5012.43       4950.97       180.20 o
 -16   8   3       2283.36       2218.10       175.61 o
 -14   8   3       3532.51       3667.17       150.36 o
 -14   8   3       1609.20       1146.06       310.48 o
 -12   8   3       1945.91       1869.17       107.89 o
 -12   8   3        886.44        865.43        99.86 o
 -10   8   3       5084.96       4828.16       275.47 o
 -10   8   3       1270.28       1085.23       115.93 o
  -8   8   3       5892.50       6138.93       300.15 o
  -8   8   3       2684.27       2886.68       182.50 o
  -6   8   3       7378.28       7772.23       352.37 o
  -6   8   3       3361.11       3548.38       200.86 o
  -4   8   3       1269.05       1277.49       123.39 o
  -4   8   3       2785.82       2766.16       179.63 o
  -2   8   3       1790.18       1752.09       142.33 o
  -2   8   3        815.50        925.12       107.89 o
   0   8   3       2011.03       2594.57       176.19 o
   0   8   3       4414.60       4596.31       239.89 o
   2   8   3       3948.64       4239.35       230.13 o
   2   8   3       8668.03       8930.34       382.21 o
   4   8   3       5041.16       5450.26       276.04 o
   6   8   3       1609.76       1715.94       150.36 o
   6   8   3        733.31        623.82        94.69 o
   8   8   3       1021.28        956.68        82.64 o
   8   8   3       2241.90       2241.05       158.39 o
  10   8   3       3722.71       4331.17       230.13 o
  10   8   3       1695.84       1750.95       109.04 o
  12   8   3       2650.49       3274.06       207.18 o
  12   8   3       5818.33       6800.63       273.17 o
  14   8   3       3683.66       4044.22       167.00 o
  14   8   3       1678.06       2068.31       139.46 o
  16   8   3        445.13        491.25        90.10 o
  16   8   3        977.14        900.44        91.82 o
  18   8   3       1070.10        908.47       148.06 o
  18   8   3        487.48        549.22       129.70 o
 -13   9   3        785.50        847.64       117.65 o
 -11   9   3       1036.39       1170.17       118.80 o
  -9   9   3          1.43        -11.48        55.09 o
   3   9   3        112.61         61.98        71.74 o
   5   9   3        237.08        288.09        83.79 o
   7   9   3       2073.71       2250.23       167.00 o
   9   9   3        560.63        603.16       110.76 o
   9   9   3        255.39        153.80        76.33 o
 -42   0   4      24044.81      28584.45      1476.05 o
 -36   0   4        979.91       1156.39        96.99 o
 -34   0   4      14149.45      16120.07       552.66 o
 -34   0   4      12076.04      14808.15       639.32 o
 -32   0   4      86536.30     101122.77      2603.18 o
 -32   0   4      28828.02      40965.04      1883.52 o
 -30   0   4      31132.62      35727.12      1754.39 o
 -30   0   4     101724.59     109761.57      2085.53 o
 -28   0   4      20909.67      21090.56       502.73 o
 -28   0   4       6115.02       6627.89       329.99 o
 -26   0   4       5425.60       5062.31       246.20 o
 -26   0   4       1788.77       1060.55        78.62 o
 -24   0   4      34077.89      24740.52       614.64 o
 -24   0   4      94803.00      44260.90      1183.94 o
 -24   0   4      74807.59      79021.02      3451.39 o
 -22   0   4      83746.80      83862.95      1666.58 o
 -22   0   4     183840.48     129843.23      2894.14 o
 -20   0   4      50139.63      54668.45      1241.90 o
 -20   0   4     110066.23      93465.89      1783.66 o
 -20   0   4     156480.41     142581.34      5515.68 o
 -18   0   4       3532.62       3338.33        79.20 o
 -18   0   4       7754.78       7149.56       144.62 o
 -16   0   4      56322.11      58362.02       849.94 o
 -16   0   4      25657.01      28449.01       438.45 o
 -14   0   4     224506.30     217508.80      2564.15 o
 -14   0   4     102271.73     102980.46      1303.88 o
 -12   0   4     148815.11     149077.81      1947.22 o
 -12   0   4     326678.03     318139.16      3990.85 o
 -10   0   4     133486.16     134836.67      1470.89 o
 -10   0   4      60808.36      60953.72       759.26 o
  -8   0   4      10255.62       9923.75       146.92 o
  -8   0   4       4671.85       4568.19        78.62 o
  -6   0   4      52695.90      51622.80       658.83 o
  -6   0   4     115677.73     114168.50      1369.31 o
  -4   0   4     481406.78     479343.34      5400.33 o
  -4   0   4     219300.34     220734.64      2478.64 o
  -2   0   4     201992.62     210069.98      2676.64 o
  -2   0   4     443413.00     446834.03      5161.59 o
   0   0   4      47764.28      47175.71       606.60 o
   0   0   4      21758.57      21805.05       280.06 o
   2   0   4       5729.89       5471.49        89.53 o
   2   0   4      12578.23      11973.12       162.99 o
   4   0   4     167122.09     164446.67      2004.61 o
   4   0   4      76130.90      76103.34       868.87 o
   6   0   4     388483.97     384364.66      5026.73 o
   6   0   4     176970.22     177172.73      2416.66 o
   8   0   4      76705.55      76163.02       915.93 o
   8   0   4     168383.56     174333.69      2511.93 o
  10   0   4       8253.00       8187.73       142.33 o
  10   0   4      18116.93      19153.10       370.16 o
  12   0   4      30128.59      32521.35       498.71 o
  12   0   4      13724.80      13531.82       251.37 o
  14   0   4     101888.13     109700.17      2429.29 o
  14   0   4     152027.77     155621.34      7335.50 o
  14   0   4      46414.18      38405.48       893.55 o
  16   0   4     184840.67     189881.02      4155.56 o
  16   0   4      84202.43      51669.86       924.54 o
  18   0   4      77971.70      72687.53      1928.28 o
  18   0   4      43893.82      27355.75       836.16 o
  18   0   4      19995.42      16963.70       896.42 o
  20   0   4       3290.36       3199.45       170.45 o
  20   0   4       5079.13       4049.96       193.98 o
  22   0   4      16433.25      15304.00       603.74 o
  22   0   4      22548.27      20535.03       635.87 o
  24   0   4      73280.94      77251.70      2406.91 o
  24   0   4     104413.55     108923.12      3961.01 o
  26   0   4      79873.32      87115.77      2456.26 o
  28   0   4      10052.66      10638.82       393.12 o
  28   0   4       2073.41       2110.78       165.28 o
  30   0   4       1184.15       1426.12       127.98 o
  32   0   4      15028.90      17044.61       577.91 o
  34   0   4      37570.34      42335.49      1264.29 o
  36   0   4      18681.31      23436.63      1309.05 o
  38   0   4       1297.94       1706.18       319.08 o
  40   0   4        181.33        261.70       255.96 o
 -45   1   4        292.76        321.95       240.46 o
 -43   1   4        449.86        335.15        87.81 o
 -41   1   4      13477.03      15704.00       429.85 o
 -39   1   4       6028.82       6098.18       212.34 o
 -37   1   4        403.02        297.28        67.72 o
 -35   1   4        705.95        744.91        81.49 o
 -33   1   4      12892.40      14043.73       315.07 o
 -31   1   4      35088.36      35458.54       696.13 o
 -31   1   4      11117.33       7744.68       553.23 o
 -29   1   4       2656.73       2768.46       251.37 o
 -29   1   4       1210.25       1437.03        78.62 o
 -29   1   4       7192.68       4552.69       182.50 o
 -27   1   4       2505.63       2756.41       101.01 o
 -27   1   4       5500.35       5189.71       193.98 o
 -27   1   4       6397.57       6076.95       207.75 o
 -25   1   4       1615.68       1452.52       106.74 o
 -25   1   4       1263.08       1272.32        71.16 o
 -25   1   4        575.39        614.64        39.02 o
 -23   1   4      14920.25      15986.36       241.61 o
 -23   1   4      32752.85      32356.07       682.93 o
 -23   1   4      45623.59      44177.69       912.49 o
 -21   1   4      24088.51      25110.68       347.21 o
 -21   1   4      52878.96      53297.99       946.35 o
 -21   1   4      77517.95      74107.34      1465.72 o
 -19   1   4        507.20        602.01        28.12 o
 -19   1   4       1113.39       1257.97        37.88 o
 -17   1   4       5128.28       5330.32       130.85 o
 -17   1   4      11257.56      11379.72       161.26 o
 -15   1   4       6697.51       6278.96       111.34 o
 -15   1   4       3050.99       2859.71        54.52 o
 -13   1   4     110398.12     110693.58      1401.45 o
 -13   1   4      50290.82      51886.21       519.37 o
 -11   1   4      61638.58      60415.41       561.27 o
 -11   1   4      28078.88      29013.15       273.75 o
  -9   1   4       1682.43       1760.13        29.27 o
  -9   1   4       3693.26       3695.87        51.65 o
  -7   1   4        375.60        361.55        13.20 o
  -7   1   4        824.51        755.24        19.51 o
  -5   1   4      24620.79      24633.77       230.13 o
  -5   1   4      11215.77      11279.29       118.22 o
  -3   1   4      79116.45      80717.44       811.48 o
  -3   1   4     173675.95     172646.45      1590.26 o
  -1   1   4        753.00        685.80        16.07 o
  -1   1   4       1652.99       1533.44        26.97 o
   1   1   4       1167.23       1383.66        26.40 o
   1   1   4        531.72        631.86        16.07 o
   3   1   4        703.34        696.13        17.79 o
   3   1   4       1543.98       1657.40        28.12 o
   5   1   4      99174.86      97776.98       859.69 o
   5   1   4      45178.18      44888.74       433.86 o
   7   1   4      28043.20      28112.14       383.36 o
   7   1   4      61560.27      63614.86       687.52 o
   9   1   4       5919.83       6419.56        99.86 o
   9   1   4       2696.72       2704.76        53.95 o
  11   1   4      19226.92      20578.64       304.74 o
  11   1   4       8758.64       9305.67       129.13 o
  11   1   4      24355.20      27475.69       723.68 o
  13   1   4       6284.77       6409.81        94.12 o
  13   1   4      13796.28      14485.05       188.24 o
  13   1   4      14303.48       8047.12       569.30 o
  15   1   4      54087.38      58017.69       716.79 o
  15   1   4      24639.00      23318.41       593.98 o
  15   1   4      78175.89      83511.15      1816.94 o
  17   1   4      28253.77      30477.72       416.07 o
  17   1   4      12870.74      11515.73       274.32 o
  17   1   4      43174.02      32066.26      1031.29 o
  19   1   4       1349.41       1448.51       130.27 o
  19   1   4        352.60        325.40        36.16 o
  19   1   4        774.02        961.27        64.28 o
  21   1   4       4475.20       5729.74       396.56 o
  21   1   4       1969.57       2010.92        80.34 o
  21   1   4        897.22       1042.76        82.64 o
  23   1   4       4535.95       4884.98       385.08 o
  23   1   4      11167.54       7888.73       413.20 o
  23   1   4       9957.30      10455.18       319.66 o
  25   1   4      34570.05      38291.84       836.16 o
  27   1   4      10229.79      11155.90       272.60 o
  29   1   4        754.91        857.97        84.36 o
  31   1   4        268.16        288.67        73.46 o
  33   1   4       7474.32       8094.18       237.02 o
  35   1   4      12677.41      14366.26       405.74 o
  37   1   4        341.76        445.91       106.74 o
  39   1   4        397.71        468.30       192.25 o
 -42   2   4      13282.46      15003.28       425.25 o
 -40   2   4      21050.69      23902.06       612.34 o
 -38   2   4       9412.96      10605.54       263.42 o
 -36   2   4       2967.64       2934.31       130.85 o
 -34   2   4       9402.93       8915.42       256.53 o
 -32   2   4      56871.05      48926.08      1033.01 o
 -32   2   4      17974.04      19635.74       818.37 o
 -32   2   4      39456.52      42357.88      1978.21 o
 -30   2   4      28295.41      28416.87      1008.90 o
 -30   2   4      12889.71      14878.74       409.76 o
 -30   2   4      41127.25      39790.28       934.87 o
 -28   2   4      10295.67      11822.76       377.05 o
 -28   2   4      22601.00      21585.83       577.34 o
 -28   2   4      31361.41      31281.17       615.21 o
 -26   2   4       5683.15       5330.32       192.25 o
 -26   2   4       3476.36       3185.10       114.20 o
 -26   2   4       1583.62       1734.88        84.36 o
 -24   2   4      23239.18      26260.76       419.52 o
 -24   2   4      68451.03      69330.83      1267.73 o
 -24   2   4      51014.51      49258.36      1425.55 o
 -22   2   4      40339.44      45552.16       679.49 o
 -22   2   4      88552.90      84127.51      1251.09 o
 -22   2   4     122625.91     113342.66      3047.37 o
 -20   2   4      32728.35      35666.29       541.18 o
 -20   2   4      71845.09      71443.34       950.37 o
 -20   2   4     108195.77     118794.65      4428.16 o
 -18   2   4       5506.42       5571.35       114.20 o
 -18   2   4      12087.65      12081.59       219.23 o
 -16   2   4      47875.88      48727.51       707.04 o
 -16   2   4      21809.41      22847.82       382.79 o
 -14   2   4     114349.52     111600.33      1376.77 o
 -14   2   4      52090.85      51518.35       666.29 o
 -12   2   4      89960.30      87827.40      1311.34 o
 -12   2   4     197480.30     193321.52      2525.13 o
 -10   2   4      55919.73      55775.49       699.00 o
 -10   2   4      25473.71      23537.64       341.47 o
  -8   2   4      13367.90      13422.78       198.57 o
  -8   2   4      29345.13      29383.31       431.57 o
  -6   2   4      36969.84      37400.02       457.97 o
  -6   2   4      81155.97      81615.01       869.45 o
  -4   2   4      99545.64      98404.81      1057.11 o
  -4   2   4     218521.98     211823.23      2321.40 o
  -2   2   4      94667.95      93063.02       985.37 o
  -2   2   4     207814.52     204687.45      2245.64 o
   0   2   4      68573.48      70233.57       897.57 o
   0   2   4      31238.00      32695.81       410.91 o
   2   2   4       3229.59       3257.99        67.72 o
   2   2   4       7089.58       7016.99       114.20 o
   4   2   4      53329.96      53961.41       674.90 o
   4   2   4     117069.60     117606.12      1512.78 o
   6   2   4      84190.82      83372.84      1029.56 o
   6   2   4     184815.19     183634.78      2541.20 o
   8   2   4      45452.97      44279.84       590.54 o
   8   2   4      99778.08      96419.14      1257.40 o
  10   2   4      12767.79      13077.87       263.42 o
  10   2   4      28027.77      26721.59       401.15 o
  10   2   4      49837.18      53718.08      1018.66 o
  12   2   4       7900.50       8019.58       133.14 o
  12   2   4      17343.12      17772.31       300.15 o
  12   2   4      22849.54      25108.38       913.06 o
  14   2   4      79796.79      79413.55      1096.71 o
  14   2   4     112525.14     122674.16      3227.00 o
  14   2   4      36350.68      35514.78       474.04 o
  16   2   4      74796.87      79340.09      1148.36 o
  16   2   4      34073.01      31925.65       463.71 o
  16   2   4     115136.31     127171.18      3796.87 o
  18   2   4      38276.54      42720.58       654.81 o
  18   2   4      17436.52      15084.20       510.76 o
  18   2   4      61515.72      68630.11      2254.25 o
  20   2   4       2206.79       1814.07        78.05 o
  20   2   4       6427.95       7602.36       258.25 o
  20   2   4       4844.33       5477.81       176.76 o
  22   2   4       8760.41       8341.53       277.19 o
  22   2   4      29526.48      33894.68       702.44 o
  22   2   4      19230.81      22620.56       641.04 o
  24   2   4      12831.83      13677.01       557.82 o
  24   2   4      28168.37      30792.21       782.79 o
  24   2   4      41058.07      45246.27       911.92 o
  26   2   4      56202.31      38567.32      1034.73 o
  26   2   4      38228.27      30989.06      1290.11 o
  26   2   4      17414.53      18986.09      1046.78 o
  28   2   4       6340.41       4146.95       192.83 o
  30   2   4       3317.01       3298.16       140.03 o
  32   2   4      10476.05      12268.68       361.55 o
  34   2   4      20864.78      24875.38       588.81 o
  36   2   4      10965.50      13590.93       368.44 o
  38   2   4       1250.31       1723.40       392.54 o
 -41   3   4       1702.16       1761.85       171.59 o
 -39   3   4       2309.05       2406.91       146.92 o
 -37   3   4        293.12        220.37        67.72 o
 -35   3   4        376.28        234.15        65.42 o
 -33   3   4       3538.53       3648.81       158.39 o
 -31   3   4       8498.72       8450.57       248.50 o
 -31   3   4       2698.82       2861.43       172.74 o
 -29   3   4        770.22        789.10       105.60 o
 -29   3   4       3569.99       3591.99       187.09 o
 -29   3   4       1690.78       1547.79       196.85 o
 -27   3   4         76.65         77.48        66.00 o
 -27   3   4          2.68         14.35        29.84 o
 -27   3   4          1.22        -33.29        33.29 o
 -25   3   4       2357.50       1486.96        90.10 o
 -25   3   4       2499.61       2599.16       127.98 o
 -25   3   4       1073.94       1131.72       100.43 o
 -23   3   4      13084.26      12618.18       602.59 o
 -23   3   4       9929.13       8355.88       238.74 o
 -23   3   4       4523.12       5096.74       156.67 o
 -21   3   4       5407.79       5687.28       180.20 o
 -21   3   4      11871.16      11902.54       210.04 o
 -21   3   4      20516.49      20689.98       670.88 o
 -19   3   4        565.76        600.87        55.67 o
 -19   3   4       1241.96       1349.80        49.35 o
 -19   3   4       2352.88       2201.45       223.24 o
 -17   3   4       1703.63       1698.15        49.93 o
 -17   3   4        776.07        787.38        39.60 o
 -17   3   4       2017.12       1944.35       142.90 o
 -15   3   4       2073.58       1875.48        47.06 o
 -15   3   4        944.60       1030.14        38.45 o
 -13   3   4       9423.64       9968.52       192.25 o
 -13   3   4      20686.72      21079.65       278.91 o
 -11   3   4      20835.83      20850.10       255.96 o
 -11   3   4       9491.57       9969.09       197.42 o
  -9   3   4        692.95        734.58        39.60 o
  -9   3   4       1521.16       1346.93        49.35 o
  -7   3   4        508.34        509.04        25.25 o
  -7   3   4       1115.89       1011.20        43.04 o
  -5   3   4      13028.70      13105.41       244.48 o
  -5   3   4       5935.10       5832.47       121.09 o
  -3   3   4      26791.48      27464.79       467.15 o
  -3   3   4      12204.61      12906.27       220.37 o
  -1   3   4       2323.85       2251.38        70.01 o
  -1   3   4       5101.31       4872.35       108.47 o
   1   3   4       2112.20       2122.83        59.11 o
   1   3   4        962.19       1014.64        41.89 o
   3   3   4       2858.21       2837.33        64.28 o
   3   3   4       6274.33       5762.46       126.26 o
   5   3   4      28709.01      31461.95      1632.72 o
   5   3   4      19217.44      19362.57       382.21 o
   5   3   4       8754.33       8887.88       125.68 o
   7   3   4      12372.67      12587.19       224.39 o
   7   3   4       5636.26       5635.05        97.56 o
   7   3   4      21796.32      24393.88      1314.79 o
   9   3   4       1661.33       1552.95        41.32 o
   9   3   4       3646.94       3828.44        84.94 o
   9   3   4       4591.53       3956.42       291.54 o
  11   3   4        688.17        699.00        44.19 o
  11   3   4       1464.24       1408.33        94.69 o
  11   3   4        313.49        315.64        24.10 o
  13   3   4       1110.93       1119.09        47.06 o
  13   3   4       3004.46       3040.48       116.50 o
  13   3   4       2438.70       2370.18        94.12 o
  15   3   4      24385.99      26135.07       455.10 o
  15   3   4       8645.34       8367.93       166.43 o
  15   3   4      18978.19      20201.02       517.08 o
  17   3   4      11449.24      12072.98       320.23 o
  17   3   4       3155.13       2675.49       121.67 o
  17   3   4       6926.11       7384.28       186.52 o
  19   3   4       1385.89       1432.44       115.35 o
  19   3   4        311.95        262.84        71.74 o
  19   3   4        142.11        139.46        33.86 o
  21   3   4        162.37        168.15        76.33 o
  21   3   4        163.59        175.61        78.05 o
  21   3   4         73.97         47.06        45.34 o
  23   3   4       4125.24       4664.03       199.71 o
  23   3   4       4895.46       5168.48       184.79 o
  23   3   4       1879.21       1827.85       245.63 o
  25   3   4       5651.05       6720.28       298.42 o
  25   3   4       8349.87       9304.52       294.41 o
  27   3   4       2902.44       3206.34       140.03 o
  29   3   4        457.33        285.80       109.04 o
  31   3   4        313.22        144.05       215.21 o
  33   3   4       2307.03       2409.78       156.10 o
  35   3   4       1844.21       1967.30       216.93 o
  37   3   4        915.85        781.64       391.97 o
 -40   4   4       2561.42       1747.50       363.27 o
 -38   4   4       2663.80       2881.52       218.65 o
 -36   4   4       1935.64       2112.50       188.81 o
 -36   4   4       6146.38       6608.95       309.90 o
 -34   4   4       4492.23       4401.18       202.58 o
 -34   4   4       1512.87       1914.51       173.89 o
 -32   4   4       4196.93       4464.31       278.91 o
 -32   4   4       2818.46       2814.94       204.88 o
 -32   4   4       1283.92       1344.06       149.21 o
 -30   4   4       5516.85       5589.14       202.01 o
 -30   4   4       4135.41       4818.98       191.68 o
 -30   4   4       1883.85       2053.39       245.63 o
 -28   4   4       4979.76       5426.16       272.03 o
 -28   4   4      10931.54      10824.19       259.40 o
 -28   4   4      14834.36      13863.53       694.41 o
 -26   4   4       9556.16       5572.50       182.50 o
 -26   4   4       4353.22       4751.83       253.66 o
 -26   4   4      14239.21      13659.22       676.05 o
 -24   4   4       9991.09       7680.98       202.01 o
 -24   4   4      15002.50      13821.06       377.05 o
 -24   4   4       4551.35       4848.25       251.94 o
 -22   4   4       3378.18       3146.65        96.41 o
 -22   4   4       1538.90       1509.91        77.48 o
 -22   4   4       5031.62       4874.65       241.03 o
 -20   4   4      21039.43      20872.48       359.26 o
 -20   4   4       9584.32      10373.11       263.99 o
 -20   4   4      25962.64      26070.22       808.61 o
 -18   4   4      12030.42      11725.20       208.90 o
 -18   4   4       5480.34       5754.42       170.45 o
 -18   4   4      22301.69      21674.78      1004.89 o
 -16   4   4      27906.08      28452.45       402.87 o
 -16   4   4      12712.35      13487.05       251.37 o
 -16   4   4      35570.82      37377.06      1103.60 o
 -14   4   4      16545.24      16315.20       236.44 o
 -14   4   4       7537.03       7900.21       152.08 o
 -14   4   4      24427.15      24195.32       756.96 o
 -12   4   4       6385.83       6270.35       125.11 o
 -12   4   4      14018.13      13443.44       184.22 o
 -12   4   4      22158.87      22504.06       705.89 o
 -10   4   4       6605.95       6507.94       125.68 o
 -10   4   4      14501.34      14014.46       214.64 o
 -10   4   4      21286.48      19301.16       875.19 o
  -8   4   4      19328.96      19563.43       249.07 o
  -8   4   4      42430.82      42845.11       552.08 o
  -8   4   4      56335.49      55393.27      1534.59 o
  -6   4   4      22151.55      22011.65       346.63 o
  -6   4   4      10090.93      10165.36       177.33 o
  -6   4   4      34736.72      35584.79      1453.67 o
  -4   4   4      21778.05      21448.09       318.51 o
  -4   4   4       9920.79      10116.58       191.11 o
  -2   4   4       8624.25       8731.78       150.93 o
  -2   4   4      18931.91      18446.63       285.80 o
   0   4   4      27626.89      27793.62       393.69 o
   0   4   4      12585.17      12852.90       200.29 o
   0   4   4      37717.82      35669.16      1066.29 o
   2   4   4      13904.68      13880.17       195.70 o
   2   4   4      30523.46      30025.49       445.91 o
   4   4   4      14894.70      14961.38       246.77 o
   4   4   4       6785.14       6699.62       104.45 o
   6   4   4      17870.50      16516.06       265.14 o
   6   4   4       8140.74       8112.55       127.40 o
   6   4   4      24256.33      24391.59       579.06 o
   8   4   4      17302.32      17283.35       297.85 o
   8   4   4       7881.91       7860.04       137.16 o
   8   4   4      24839.35      25313.26       699.58 o
  10   4   4      16825.60      16773.16       292.69 o
  10   4   4       7664.74       7072.65       144.05 o
  10   4   4      29537.95      29637.54       719.09 o
  12   4   4      10271.27      10271.53       194.55 o
  12   4   4      28027.77      28116.73       693.26 o
  12   4   4      22547.42      22231.46       508.47 o
  14   4   4       4923.21       4832.75       113.06 o
  14   4   4      10807.40      11550.17       273.75 o
  14   4   4      20391.71      21021.12       496.99 o
  16   4   4       5168.53       5264.89       196.85 o
  16   4   4       1653.44       1618.95        63.13 o
  16   4   4       3629.63       3691.28       131.42 o
  18   4   4       5011.41       3924.85       117.65 o
  18   4   4      15552.37      16676.75       376.47 o
  18   4   4      11001.02      11839.41       515.93 o
  20   4   4      14633.42      16293.39       379.92 o
  20   4   4       4683.05       4954.99       189.96 o
  20   4   4      10280.20      11031.37       490.10 o
  22   4   4       3902.82       3381.38       148.64 o
  22   4   4      13547.21      15180.04       321.38 o
  22   4   4       8567.45       8773.10       420.66 o
  24   4   4       4916.39       6291.59       268.58 o
  24   4   4       1381.44       1089.82        92.40 o
  24   4   4       3032.54       3360.14       251.94 o
  26   4   4       3026.00       3141.49       257.10 o
  26   4   4       4309.93       4985.98       250.22 o
  26   4   4       1378.47       1454.82       146.34 o
  28   4   4       4083.84       4894.16       254.81 o
  28   4   4       2570.96       2474.63       234.72 o
  30   4   4       6100.55       5642.51       449.36 o
  30   4   4       4164.92       4626.72       305.31 o
  32   4   4       2572.17       1601.73       220.37 o
 -37   5   4       3567.63       4327.15       489.53 o
 -35   5   4       2661.44       2917.10       380.49 o
 -33   5   4        107.57        103.87        71.74 o
 -33   5   4        362.36        349.50       117.07 o
 -31   5   4        192.40        142.90        70.01 o
 -31   5   4        343.50        277.76        87.23 o
 -31   5   4         87.64         67.15        66.00 o
 -29   5   4        912.10        859.69        98.71 o
 -29   5   4        742.03        759.83       106.74 o
 -29   5   4        338.02        310.48        87.23 o
 -27   5   4       5616.15       3761.87       171.59 o
 -27   5   4       2558.38       3030.15       210.04 o
 -27   5   4       7777.34       7949.56       355.81 o
 -25   5   4       3246.81       1997.15       118.22 o
 -25   5   4       4897.36       4859.72       254.23 o
 -25   5   4       1479.05       1476.63       153.80 o
 -23   5   4          0.67          6.89        37.30 o
 -23   5   4        113.43        114.78        75.18 o
 -23   5   4          1.47         20.66        35.58 o
 -21   5   4          4.78         12.05        33.86 o
 -21   5   4         10.49          5.74        35.01 o
 -21   5   4         91.29        251.37        96.41 o
 -19   5   4       2270.16       2477.49       110.76 o
 -19   5   4       4983.44       4930.31       137.73 o
 -19   5   4       6542.84       6292.73       292.11 o
 -17   5   4      12396.03      13125.50       230.13 o
 -17   5   4       5646.89       6421.29       168.72 o
 -17   5   4      16716.28      17632.28       597.42 o
 -15   5   4       1637.94       1522.54        84.94 o
 -15   5   4       4951.25       5027.87       220.95 o
 -15   5   4        746.15        801.73        48.78 o
 -13   5   4        520.70        510.19        49.93 o
 -13   5   4        237.20        199.14        29.84 o
 -13   5   4        989.14       1004.31       123.39 o
 -11   5   4       1314.89       1313.07        52.22 o
 -11   5   4        598.99        507.90        44.19 o
  -9   5   4      12641.27      12658.93       228.41 o
  -9   5   4       5758.61       5916.26       130.27 o
  -7   5   4       6477.12       6819.57       159.54 o
  -7   5   4      14218.53      13877.30       247.35 o
  -7   5   4      24515.34      24480.54      1092.69 o
  -5   5   4        360.08        380.49        43.62 o
  -5   5   4        958.07        660.55       157.25 o
  -5   5   4        164.03        138.31        24.68 o
  -3   5   4        252.01        203.16        28.12 o
  -3   5   4        366.81        361.55        82.07 o
  -3   5   4        114.80        148.06        22.38 o
  -1   5   4        597.99        626.12        42.47 o
  -1   5   4       1476.73       1336.02       106.17 o
  -1   5   4       1312.70       1244.77        49.35 o
   1   5   4      10296.80       9746.99       169.87 o
   1   5   4      22603.48      23590.43       432.72 o
   1   5   4      29080.60      29133.66      1493.27 o
   3   5   4       3244.01       3399.74        81.49 o
   3   5   4      12879.84      12125.78       770.74 o
   3   5   4       7121.23       7123.73       183.07 o
   5   5   4        323.96        273.75        39.60 o
   5   5   4        147.58        125.68        24.10 o
   5   5   4        922.95       1107.61       238.74 o
   7   5   4       1028.31        925.69        55.67 o
   7   5   4        468.44        510.19        47.63 o
   9   5   4       7273.37       6595.75       167.58 o
   9   5   4       8019.52       8607.82       612.92 o
   9   5   4       3313.31       3209.78       104.45 o
  11   5   4       4320.25       4501.04       101.58 o
  11   5   4       9483.80       9403.23       237.02 o
  11   5   4      15130.69      15488.22       813.78 o
  13   5   4       1559.40       1523.11        70.59 o
  13   5   4       3423.19       3519.68       156.10 o
  13   5   4       5693.35       6289.29       436.73 o
  15   5   4         80.81         61.98        29.27 o
  15   5   4        177.38        119.94        54.52 o
  15   5   4        182.16         61.41        67.15 o
  17   5   4        245.78        174.46        64.28 o
  17   5   4        111.96         82.07        30.42 o
  17   5   4        246.45        266.86        69.44 o
  19   5   4       1650.55        866.00        83.79 o
  19   5   4       3623.27       4380.52       300.72 o
  19   5   4       5102.33       5050.83       229.56 o
  21   5   4       2161.19       2511.93       156.67 o
  21   5   4       7302.61       8043.11       300.15 o
  21   5   4       4744.22       5117.40       329.41 o
  23   5   4        373.35        262.84       107.89 o
  23   5   4        170.07         66.00        47.06 o
  23   5   4        711.37        538.89       122.24 o
  25   5   4        151.10        240.46        71.74 o
  25   5   4        331.70        189.38       100.43 o
  25   5   4        419.34        451.08       111.34 o
  27   5   4        608.32        650.79       155.52 o
  27   5   4        254.79        161.84        67.72 o
  29   5   4       3020.71       3642.50       214.06 o
  31   5   4       2930.18       3515.09       305.31 o
 -36   6   4       3681.49       4666.90       407.46 o
 -34   6   4        268.42        299.57        96.41 o
 -34   6   4        563.27        455.10       156.10 o
 -32   6   4       1665.98       1590.26       128.55 o
 -32   6   4        758.92        564.14       123.96 o
 -32   6   4       2228.66       2110.78       316.21 o
 -30   6   4        208.67        124.53        72.88 o
 -30   6   4        458.08        379.34       100.43 o
 -28   6   4       2729.73       2037.32       154.95 o
 -28   6   4       1243.50       1484.66       173.89 o
 -28   6   4       3381.87       3227.00       320.81 o
 -26   6   4       7759.99       7617.28       488.38 o
 -26   6   4       2292.50       2607.19       150.93 o
 -26   6   4       5032.49       2647.94       149.21 o
 -24   6   4          8.67         -5.74        41.32 o
 -24   6   4        189.03        168.72       110.19 o
 -24   6   4          3.95         11.48        38.45 o
 -22   6   4       5763.19       5961.02       301.29 o
 -22   6   4       4134.15       3955.84       165.28 o
 -22   6   4       1883.27       2148.08       138.31 o
 -20   6   4         24.48         33.29        43.62 o
 -20   6   4        294.00        247.35       114.78 o
 -20   6   4         53.74        109.04        48.21 o
 -18   6   4      12112.51      12052.90       471.17 o
 -18   6   4       4216.71       4175.07       180.20 o
 -18   6   4       9256.49       9321.74       307.61 o
 -16   6   4       3039.03       1363.57       164.13 o
 -16   6   4      10637.28      10245.13       417.22 o
 -16   6   4       6671.27       6655.43       195.12 o
 -14   6   4        707.69        836.16       137.16 o
 -14   6   4        697.30        765.00        68.29 o
 -14   6   4        317.65        344.91        68.87 o
 -12   6   4       7522.19       7318.28       216.93 o
 -12   6   4       4900.43       4770.20       217.51 o
 -12   6   4       2232.34       2290.98        92.40 o
 -10   6   4       1140.46        980.21       118.22 o
 -10   6   4        452.41        474.04        45.91 o
 -10   6   4        993.12        720.81        94.12 o
  -8   6   4      20619.61      22548.82      1171.89 o
  -8   6   4       6794.06       7067.49       272.03 o
  -8   6   4      14914.28      13771.70       521.09 o
  -6   6   4       5007.25       4760.44       157.25 o
  -6   6   4       2801.91       2672.04       169.87 o
  -6   6   4       1276.38       1422.11        71.74 o
  -4   6   4       3612.59       3197.16       163.56 o
  -4   6   4       2831.50       2874.05       179.05 o
  -4   6   4       1289.86       1464.57       124.53 o
  -2   6   4       3004.51       2802.89       248.50 o
  -2   6   4       1714.65       1652.81       132.00 o
  -2   6   4        781.09        751.80        90.68 o
   0   6   4       4841.14       5097.32       152.08 o
   0   6   4       6117.53       5606.36       353.52 o
   0   6   4       2205.34       2032.73       142.90 o
   2   6   4      19318.37      18380.64       755.24 o
   2   6   4       5705.33       5556.43       271.45 o
   2   6   4      12524.31      12393.21       444.19 o
   4   6   4        147.34         61.98        44.19 o
   4   6   4        323.44        348.35        44.76 o
   4   6   4        775.85        734.58       175.04 o
   6   6   4       5755.28       6187.14       179.63 o
   6   6   4       2621.76       2878.07       158.39 o
   6   6   4       7987.63       8360.47       452.80 o
   8   6   4         10.39          1.15        28.69 o
   8   6   4         22.81         77.48        44.19 o
   8   6   4        340.46        279.49        75.18 o
  10   6   4       3966.01       4226.72       173.32 o
  10   6   4      11745.21      12486.76       416.65 o
  10   6   4       8706.17       4959.58       331.71 o
  12   6   4      10486.22      11240.84       391.97 o
  12   6   4       6269.51       4506.78       321.95 o
  12   6   4       2856.02       3054.83       127.98 o
  14   6   4        240.26        194.55        51.08 o
  14   6   4        551.89        709.33       109.61 o
  14   6   4        527.41        435.58       145.19 o
  16   6   4       3576.06       4270.34       200.29 o
  16   6   4       5459.33       5776.23       585.37 o
  16   6   4       1629.04       1610.92       107.32 o
  18   6   4        395.92        244.48        72.31 o
  18   6   4        180.36        122.81        46.49 o
  18   6   4        399.87        377.62       129.13 o
  20   6   4       8279.89       8781.13       327.69 o
  20   6   4       5987.39       5023.86       252.51 o
  20   6   4       2727.50       2577.35       172.74 o
  22   6   4        652.14        362.70        79.20 o
  22   6   4       1431.57       1640.19       233.57 o
  22   6   4       2675.07       2615.23       228.98 o
  24   6   4        881.72        764.43       181.35 o
  24   6   4       1090.40        935.45       140.03 o
  24   6   4        401.66        282.36        64.85 o
  26   6   4       1994.11       1876.06       178.48 o
  26   6   4        562.68        496.99        77.48 o
  26   6   4       1235.19       1489.25       225.54 o
  28   6   4        769.52        719.09       164.13 o
  28   6   4        294.85        375.90        91.25 o
  30   6   4       3708.10       4968.19       395.99 o
 -31   7   4       1013.40        974.47       170.45 o
 -31   7   4       2224.62        551.51       156.67 o
 -29   7   4        151.12        179.63        75.75 o
 -29   7   4        331.73        359.26        94.12 o
 -27   7   4       3164.67       2859.13       196.27 o
 -27   7   4       6947.06       3640.20       234.72 o
 -25   7   4       2249.85       1731.43       133.14 o
 -25   7   4       1024.90        848.79        96.41 o
 -23   7   4       1174.96       1065.14       105.02 o
 -23   7   4        535.24        481.50        82.64 o
 -21   7   4        409.32        301.87       113.63 o
 -21   7   4        898.54        884.37        96.99 o
 -19   7   4       3851.08       3787.69       389.67 o
 -19   7   4       3222.59       3161.00       145.19 o
 -19   7   4       1468.02        653.09       145.19 o
 -17   7   4       5667.25       3433.60       282.93 o
 -17   7   4      12440.71      12780.59       457.97 o
 -17   7   4      18032.23      18407.61       584.80 o
 -15   7   4        405.44        523.39        57.39 o
 -15   7   4       2280.03       2336.89       225.54 o
 -15   7   4        890.02        850.51       119.94 o
 -13   7   4       4917.56       4707.07       189.38 o
 -11   7   4          5.90         18.94        46.49 o
  -9   7   4       9041.12       9136.37       292.69 o
  -5   7   4        569.88        405.17       236.44 o
  -5   7   4        154.89        164.71        63.13 o
  -3   7   4       7301.43       7703.36       642.76 o
  -3   7   4       2285.13       2403.46       166.43 o
  -1   7   4        981.54        766.72       278.34 o
   1   7   4      26072.86      27170.38      1523.11 o
   3   7   4       2582.94       2348.94       136.01 o
   3   7   4       9788.65      10090.76       782.79 o
   5   7   4        637.40        603.74        79.20 o
   5   7   4        289.14        239.31        59.11 o
   7   7   4       4531.53       4544.08       198.57 o
   7   7   4       2891.40       2700.17       184.22 o
   9   7   4       3456.78       3990.28       225.54 o
   9   7   4       3051.34       2965.88       145.77 o
   9   7   4       1390.01       1523.11       145.77 o
  11   7   4      12274.48      11875.56       377.05 o
  11   7   4       5591.52       6244.53       251.94 o
  11   7   4      17941.73      20209.06       664.57 o
  13   7   4       1379.65        613.49       162.41 o
  13   7   4        628.49        698.43        79.77 o
  13   7   4       2847.67       3311.36       214.64 o
  15   7   4       2278.92       2234.74       195.12 o
  15   7   4        851.68        909.62        98.71 o
  15   7   4       1869.59       1569.02       243.33 o
  17   7   4       1061.51       1327.99       382.21 o
  17   7   4        239.74        245.63        68.29 o
  17   7   4        526.27        435.01        83.79 o
  19   7   4       3892.94       4281.81       208.90 o
  19   7   4       1773.39       1346.93       117.07 o
  21   7   4       6402.80       7476.67       352.37 o
  21   7   4       9567.47      11650.02       586.52 o
  21   7   4       2916.74       2805.76       293.83 o
  23   7   4        151.66         35.01        92.40 o
  23   7   4         69.09         25.83        91.25 o
  23   7   4        302.78        265.71       214.64 o
  25   7   4       2399.14       2144.06       319.66 o
 -24   8   4       1545.30       1507.62       188.81 o
 -22   8   4       4219.02       3627.58       208.90 o
 -22   8   4       9261.57      10222.18       501.58 o
 -20   8   4       2111.05       2151.52       136.01 o
 -20   8   4        961.67        369.59        80.34 o
 -18   8   4        618.25        568.73       153.23 o
 -18   8   4        586.06        599.72       110.19 o
 -18   8   4        266.97        277.76        67.15 o
 -16   8   4         61.43         55.09        56.24 o
 -16   8   4        486.10        585.37       199.14 o
 -16   8   4        134.85        195.12       113.63 o
 -14   8   4       8078.44       8929.77       334.01 o
 -12   8   4      15561.71      16618.21       390.25 o
 -10   8   4       1919.68       1975.91       193.98 o
  -8   8   4       1703.63       1600.59       183.07 o
  -6   8   4        591.24        504.45       137.73 o
  -4   8   4      13004.44      12278.43       517.65 o
  -2   8   4      12516.35      12549.89       522.24 o
   0   8   4        269.80        110.76       122.81 o
   2   8   4       1642.95       1663.71       172.74 o
   4   8   4       2982.47       2680.65       203.73 o
  10   8   4        351.25        453.38       136.01 o
  10   8   4        771.07        687.52       114.78 o
  12   8   4         32.20        130.85        87.23 o
  12   8   4         70.68          5.17        70.01 o
  12   8   4        337.65        157.82       129.70 o
  14   8   4       1951.24       1918.52       142.33 o
  14   8   4       4283.34       2598.01       322.53 o
  14   8   4       5245.01       5767.62       352.37 o
  16   8   4      11512.17      13764.82       631.86 o
  16   8   4       3322.33       3559.28       277.19 o
  18   8   4        299.77        351.22       113.63 o
 -11   9   4         79.99         60.83       141.18 o
  -9   9   4       5516.98       4863.17       301.29 o
  -7   9   4       5794.80       6407.51       348.35 o
  -5   9   4        205.58        541.75       154.38 o
  -3   9   4        818.07        628.99       149.21 o
  -1   9   4        354.06        473.46       141.75 o
   1   9   4       6392.77       7248.27       322.53 o
   3   9   4       4511.70       4808.07       284.08 o
   5   9   4        128.34        -22.38       135.44 o
 -43   1   5        305.48        303.59        86.08 o
 -41   1   5        784.63        743.19        88.38 o
 -39   1   5         79.64         46.49        60.83 o
 -37   1   5       1487.57       1486.38        99.28 o
 -35   1   5         44.52         -8.61        46.49 o
 -33   1   5       1109.50        953.81        76.90 o
 -31   1   5       2007.72       1854.25        79.20 o
 -29   1   5       1608.18       1419.81        67.72 o
 -27   1   5        637.65        519.37        45.91 o
 -25   1   5        160.22        137.73        32.71 o
 -23   1   5       5580.68       5497.89       124.53 o
 -21   1   5        791.21        767.29        36.73 o
 -19   1   5       2259.79       2145.78        52.22 o
 -17   1   5       2585.46       2568.17        53.95 o
 -15   1   5       1311.68       1183.37        41.32 o
 -15   1   5        327.70        292.11        59.11 o
 -13   1   5       6967.27       7235.64       252.51 o
 -13   1   5       8603.98       8625.61       150.36 o
 -11   1   5         62.59         56.24        12.05 o
 -11   1   5         88.63        118.22        31.56 o
 -11   1   5         28.51         40.17        34.43 o
  -9   1   5       1754.69       1783.08        51.08 o
  -9   1   5       3851.89       3813.52        72.88 o
  -9   1   5       5323.79       5291.86       141.75 o
  -7   1   5        656.71        678.92        24.10 o
  -7   1   5       1543.25       1480.07        43.62 o
  -7   1   5       1441.60       1358.40        38.45 o
  -5   1   5      11655.30      12049.45       161.26 o
  -5   1   5       5309.46       5270.63        84.94 o
  -5   1   5      11697.97      11529.50       228.98 o
  -3   1   5         93.67        132.00        13.77 o
  -3   1   5       5403.13       5364.75       111.91 o
  -3   1   5         42.67         71.16        11.48 o
  -1   1   5        101.65        124.53        13.77 o
  -1   1   5        879.84        835.01        33.29 o
  -1   1   5        223.13        270.30        17.79 o
   1   1   5       1471.90       1325.69        39.02 o
   1   1   5       3231.10       2751.24        75.18 o
   1   1   5       4985.80       4630.74        98.14 o
   3   1   5         85.67        120.52        16.64 o
   3   1   5         26.04         53.37        10.90 o
   3   1   5         57.16         68.87        37.30 o
   5   1   5       1636.71       1843.92        96.41 o
   5   1   5       6766.77       6934.35       120.52 o
   7   1   5       2309.29       2088.97        52.22 o
   7   1   5        983.97        887.81        95.27 o
   9   1   5       3590.90       3623.56        73.46 o
  11   1   5       1672.29       1585.09        43.62 o
  13   1   5        454.96        439.60        29.27 o
  15   1   5       6974.83       7419.86       125.68 o
  17   1   5        184.95        170.45        29.27 o
  19   1   5       1216.33       1311.92        59.68 o
  21   1   5        842.05        817.22        63.70 o
  23   1   5       1879.52       1626.99        85.51 o
  25   1   5        777.79        472.31        69.44 o
  27   1   5         59.97         36.73        59.11 o
  29   1   5       1469.14       1551.23       102.73 o
  31   1   5         36.31        -11.48        60.26 o
  33   1   5       1027.46       1151.80        89.53 o
  35   1   5        241.39        115.93        88.38 o
  37   1   5        116.20         26.40       154.38 o
 -44   2   5       1076.68       1485.81       304.16 o
 -42   2   5      10110.08      10852.89       327.12 o
 -40   2   5       5738.23       6612.97       231.28 o
 -38   2   5         66.90        100.43        55.09 o
 -36   2   5        695.38        479.20        64.28 o
 -34   2   5       9117.87       8661.76       246.77 o
 -32   2   5      31794.89      32006.00       626.12 o
 -30   2   5       8432.84       8214.13       195.70 o
 -28   2   5       1622.06       1412.92        66.57 o
 -26   2   5        388.00        295.55        41.89 o
 -24   2   5      52782.08      54068.16       830.42 o
 -22   2   5      63269.62      67443.30       859.69 o
 -20   2   5       3188.30       3363.59        76.33 o
 -18   2   5       4982.50       5216.11       112.48 o
 -16   2   5      13121.72      13314.31       253.66 o
 -14   2   5      97313.66      98136.80      1735.45 o
 -12   2   5     101645.41     101032.66      2150.38 o
 -12   2   5      65259.86      62510.69      2165.30 o
 -12   2   5      29728.52      31205.99      1445.64 o
 -10   2   5         77.96         87.23        30.99 o
 -10   2   5        171.13        148.64        30.99 o
 -10   2   5        404.30        410.91        41.89 o
  -8   2   5        832.49        896.42        48.21 o
  -8   2   5        379.23        404.02        46.49 o
  -8   2   5       3513.99       3958.71       187.66 o
  -6   2   5      22831.38      21453.26       388.53 o
  -6   2   5      39443.82      39793.72      1550.66 o
  -6   2   5      10400.62      10294.49       235.30 o
  -4   2   5     127758.05     130211.09      2342.06 o
  -4   2   5      58198.98      59382.98      1097.86 o
  -2   2   5      36467.54      36677.48       705.89 o
  -2   2   5      16612.44      17151.93       317.36 o
  -2   2   5      46868.16      47377.14      1166.15 o
   0   2   5       5886.41       6293.88       184.79 o
   0   2   5       6265.64       6383.41       150.36 o
   0   2   5       2681.50       2824.70        77.48 o
   2   2   5        511.85        565.86        63.70 o
   2   2   5        589.81        571.60        39.60 o
   2   2   5        233.17        225.54        36.73 o
   4   2   5     109601.87     113272.66      1582.22 o
   4   2   5      36385.55      36472.03      1304.46 o
   4   2   5      79873.35      82895.36      3641.92 o
   6   2   5      96354.84      96075.95      1255.10 o
   8   2   5      10559.54      10220.46       173.32 o
  10   2   5       4450.84       4679.52        94.12 o
  12   2   5       3013.23       3027.28        66.57 o
  14   2   5      62328.61      65990.20       946.92 o
  16   2   5      46789.36      50365.97       682.36 o
  18   2   5        365.30        452.80        53.37 o
  20   2   5       2459.04       2744.35       116.50 o
  22   2   5       7618.92       8944.69       204.31 o
  24   2   5      31403.55      35758.11       607.75 o
  26   2   5       9441.53       6980.83       339.74 o
  28   2   5       1244.90       1033.01        96.99 o
  30   2   5         38.08          0.57        90.10 o
  32   2   5       5505.16       6544.10       337.45 o
  34   2   5       9435.48      11444.57       368.44 o
  36   2   5        882.82       1191.98       366.14 o
 -41   3   5       5576.57       6029.89       232.43 o
 -39   3   5         32.29         27.55        68.87 o
 -37   3   5       5446.19       5168.48       169.30 o
 -35   3   5        452.24        415.50        77.48 o
 -33   3   5       8545.09       8229.05       256.53 o
 -31   3   5       6996.40       7445.68       226.11 o
 -29   3   5       2559.92       2426.99       117.65 o
 -27   3   5      13361.96       7487.58       256.53 o
 -25   3   5       1120.43        937.74        55.67 o
 -23   3   5      18342.41      17466.43       338.60 o
 -21   3   5       7257.50       7570.22       142.33 o
 -19   3   5      16575.21      17512.34       264.56 o
 -17   3   5      23071.20      24431.76       319.08 o
 -15   3   5      15075.57      15119.21       219.80 o
 -13   3   5      35605.51      35089.52       504.45 o
 -13   3   5      26260.69      25647.27       959.55 o
 -13   3   5      11962.81      13703.98       501.01 o
 -11   3   5         33.01         30.42        26.97 o
 -11   3   5          3.20        -16.64        29.84 o
  -9   3   5      40114.07      40398.61       648.50 o
  -9   3   5      14346.60      14892.52       520.52 o
  -9   3   5      31493.57      34034.13      1241.33 o
  -7   3   5       5791.48       5755.57       154.95 o
  -7   3   5       3076.10       2995.72       143.47 o
  -5   3   5      19972.02      19336.17       938.89 o
  -5   3   5      29654.82      29170.97       738.60 o
  -3   3   5      30353.71      30178.72       657.68 o
  -3   3   5      21255.64      21204.19      1024.97 o
  -1   3   5       2715.39       2734.02       130.85 o
  -1   3   5       5960.80       5989.14       375.33 o
  -1   3   5       7362.09       7241.38       204.88 o
   1   3   5       8620.50       8891.89       391.39 o
   1   3   5      18923.68      17651.22       610.62 o
   1   3   5      33270.28      32722.79       992.83 o
   3   3   5         66.90         78.62        32.71 o
   3   3   5         29.81         20.09        34.43 o
   5   3   5      32476.51      31025.21       507.90 o
   5   3   5      20513.70      20395.57       515.36 o
   5   3   5       9344.82      10371.96       446.49 o
   7   3   5      16209.71      15997.83       276.04 o
   7   3   5      11788.50      11372.26       433.29 o
   9   3   5      24517.20      25183.56       413.78 o
  11   3   5      14604.68      15923.23       281.78 o
  13   3   5       6486.07       7025.02       140.60 o
  15   3   5      21585.46      23298.90       342.61 o
  17   3   5        527.09        559.55        64.28 o
  19   3   5      13054.34      15045.17       322.53 o
  21   3   5       2155.24       2540.05        94.69 o
  23   3   5       7677.88       9162.20       224.97 o
  25   3   5       8057.42       9384.87       247.92 o
  27   3   5        492.27        490.68        80.34 o
  29   3   5       4922.83       3024.41       323.10 o
  31   3   5         65.95         22.38       107.89 o
  33   3   5       6125.58       6837.93       251.37 o
  35   3   5       1812.35       1517.37       395.41 o
 -40   4   5      10464.72       8044.83       680.06 o
 -38   4   5        171.65        144.62       104.45 o
 -36   4   5        161.71        162.99        98.14 o
 -34   4   5      12381.76      12409.86       377.62 o
 -32   4   5      40385.21      41257.15       948.64 o
 -30   4   5      15429.56      15726.38       331.14 o
 -28   4   5         12.44         60.83        48.21 o
 -26   4   5       3013.14       2580.22       109.04 o
 -24   4   5      53067.32      53555.67       729.99 o
 -22   4   5      80618.56      83196.09      1044.48 o
 -20   4   5       9422.25       9837.67       169.30 o
 -18   4   5       1358.67       1478.35        55.09 o
 -16   4   5      16297.64      16731.27       271.45 o
 -14   4   5     129519.82     126599.02      1591.40 o
 -12   4   5      88950.91      89709.20      1148.93 o
 -12   4   5      25366.83      28807.12      1003.74 o
 -10   4   5       8135.82       7729.19       148.06 o
 -10   4   5       2826.88       3298.16       126.26 o
  -8   4   5        429.58        425.25        26.97 o
  -8   4   5        182.70        191.11        33.86 o
  -6   4   5      62912.45      62530.20       812.63 o
  -4   4   5     166891.84     165712.09      2510.78 o
  -2   4   5      61109.32      59671.64       899.29 o
  -2   4   5      40947.45      41936.06      1419.24 o
   0   4   5        245.31        155.52        35.01 o
   0   4   5         62.61         67.15        25.25 o
   2   4   5       7064.19       6810.96       145.77 o
   2   4   5       4237.31       4246.81       152.08 o
   4   4   5      98391.71      99805.69      1525.41 o
   4   4   5      73024.88      78628.47      2579.07 o
   6   4   5     114930.45     115713.99      1363.00 o
   8   4   5      20926.79      22255.56       339.74 o
  10   4   5        697.51        631.28        44.19 o
  12   4   5      10313.91      10803.53       215.78 o
  14   4   5      78286.75      82964.80      1180.50 o
  16   4   5      50787.16      54423.39       945.78 o
  18   4   5       2816.19       3055.98       107.32 o
  20   4   5         17.35         74.03        58.54 o
  22   4   5      13912.92      16739.30       433.29 o
  24   4   5      39240.71      46163.93       783.36 o
  26   4   5      11411.61      13709.72       353.52 o
  28   4   5         87.13         38.45       103.30 o
  30   4   5        207.93        308.75        93.54 o
  32   4   5       9855.07       6130.90       700.72 o
 -37   5   5       3969.05       4121.70       445.34 o
 -35   5   5        425.16        205.45       188.24 o
 -33   5   5       6016.90       6860.31       200.86 o
 -31   5   5       4044.60       4177.94       164.71 o
 -29   5   5       1654.14       1344.63        83.21 o
 -27   5   5       9154.24       8338.66       256.53 o
 -25   5   5         84.82         56.82        52.80 o
 -23   5   5      14045.03      14640.58       273.17 o
 -21   5   5       3571.52       3630.45       120.52 o
 -19   5   5      15600.20      16672.73       326.54 o
 -17   5   5      10882.99      11193.20       210.62 o
 -15   5   5       5017.90       4940.07       116.50 o
 -13   5   5      24475.02      24809.38       420.09 o
 -11   5   5        281.94        304.16        43.62 o
  -9   5   5      28622.29      28006.54       502.16 o
  -7   5   5       4602.60       4764.46       128.55 o
  -5   5   5      15830.02      15615.62       307.61 o
  -3   5   5      17197.84      17101.43       292.69 o
  -1   5   5       4843.26       4895.88       116.50 o
   1   5   5      26613.57      26869.08       461.41 o
   3   5   5        506.34        441.90        44.76 o
   5   5   5      27007.87      26865.07       506.17 o
   7   5   5       3862.61       3590.85       109.61 o
   9   5   5      11492.03      12175.71       290.39 o
  11   5   5      12760.11      13786.05       319.08 o
  13   5   5       3293.94       3495.58       115.93 o
  15   5   5      13856.77      14603.27       347.78 o
  17   5   5         67.72         15.50        87.23 o
  19   5   5       9413.93      10292.19       257.68 o
  21   5   5       1529.48       1566.15       105.60 o
  23   5   5       4374.77       4494.73       160.69 o
  25   5   5       6254.37       8054.58       506.75 o
  27   5   5        474.96        411.48       141.75 o
  29   5   5       4140.63       4587.12       250.79 o
 -36   6   5       1243.49       1453.67       292.11 o
 -34   6   5       6660.11       7221.87       243.33 o
 -32   6   5      14178.24      16518.93       520.52 o
 -30   6   5       8953.68       8969.37       305.88 o
 -28   6   5       2961.75       1854.82       139.46 o
 -26   6   5       5223.56       3916.24       184.79 o
 -24   6   5      20756.94      21417.10       408.61 o
 -22   6   5      26234.88      28058.19       560.69 o
 -20   6   5      12017.08      12864.95       273.17 o
 -18   6   5       6485.92       6641.66       197.42 o
 -16   6   5      15730.01      16442.60       360.98 o
 -14   6   5      36005.12      36936.88       600.29 o
 -12   6   5      35554.85      36089.82       627.84 o
 -10   6   5      14475.94      14278.45       350.07 o
  -8   6   5       7678.27       7823.31       187.66 o
  -6   6   5      32738.27      32278.60       509.62 o
  -4   6   5      47210.51      46504.82       810.91 o
  -2   6   5      28408.62      28009.41       627.26 o
   0   6   5       8105.12       7815.85       222.10 o
   2   6   5      13927.86      13704.56       339.74 o
   4   6   5      36168.46      36909.91       804.60 o
   6   6   5      36378.48      35957.82       666.29 o
   8   6   5      14474.98      15249.48       383.93 o
  10   6   5       5792.55       5877.24       171.02 o
  12   6   5      11428.20      12695.66       344.91 o
  14   6   5      25156.20      28782.44       519.95 o
  16   6   5      20806.53      23275.94       444.19 o
  18   6   5       4474.86       5493.30       185.37 o
  20   6   5       2633.10       2487.25       162.41 o
  22   6   5       9264.16       9810.12       273.75 o
  24   6   5      12276.43      14949.33       441.32 o
  26   6   5       6126.36       6850.56       285.80 o
  28   6   5       1184.74       1572.47       250.79 o
 -31   7   5         35.18        105.60       207.18 o
 -29   7   5         73.81        147.49       183.07 o
 -27   7   5        303.78        185.94       140.60 o
 -25   7   5         97.90         99.86       125.11 o
 -23   7   5         67.95        103.30        96.99 o
 -21   7   5          9.65         64.28        72.31 o
 -19   7   5        571.32        581.35        82.07 o
 -17   7   5       1038.98       1010.05        79.20 o
 -15   7   5         30.97         28.12        59.11 o
 -13   7   5        333.24        179.63        58.54 o
 -11   7   5        419.63        408.61        76.90 o
  -9   7   5       1536.59       1416.37        83.21 o
  -7   7   5        326.13        352.94        79.20 o
  -5   7   5         24.72        168.72       196.27 o
  -3   7   5         50.98        160.12       200.86 o
  -1   7   5        321.73        392.54       228.41 o
   1   7   5       1518.37       1333.73       106.74 o
   3   7   5        249.66         83.79        55.09 o
   5   7   5        152.72        227.84        55.09 o
   7   7   5         60.53          7.46        58.54 o
   9   7   5       1085.17        879.78        79.20 o
  11   7   5        490.18        309.33        95.27 o
  13   7   5         20.49         10.33        93.54 o
  15   7   5         95.01         28.12        92.97 o
  17   7   5        213.67        241.03        81.49 o
  19   7   5        234.56        277.76        87.81 o
  21   7   5         75.31         -9.18       109.61 o
  23   7   5         51.06        -68.29       125.11 o
 -22   8   5       2331.54       2522.26       246.77 o
 -20   8   5       4363.88       4553.84       229.56 o
 -18   8   5       6554.50       7201.78       239.89 o
 -16   8   5       4916.76       5065.18       188.81 o
 -14   8   5       2736.00       3042.21       139.46 o
 -12   8   5       3457.61       3533.46       198.57 o
  -6   8   5       3687.36       3635.04       245.63 o
  -4   8   5       5270.07       5099.61       545.20 o
  -2   8   5       3548.58       3623.56       464.85 o
   0   8   5       7781.15       8340.96       727.70 o
   6   8   5       2508.55       2765.59       209.47 o
   8   8   5       4427.65       4641.07       182.50 o
  10   8   5       6121.48       6825.31       244.48 o
  12   8   5       4374.99       3804.91       172.17 o
  14   8   5       1943.46       1815.22       142.90 o
  -9   9   5        763.34        651.37       158.39 o
  -7   9   5        153.39        206.03       142.33 o
  -5   9   5       3885.82       3597.16       258.83 o
  -3   9   5       3872.55       4219.26       276.62 o
  -1   9   5        120.04         75.75       125.68 o
   1   9   5       1024.93       1065.72       172.74 o
 -42   0   6      13579.34      15656.37       920.52 o
 -40   0   6       1526.43       2073.47       269.73 o
 -38   0   6       3577.33       4111.94       258.83 o
 -36   0   6        115.36         64.85        46.49 o
 -34   0   6      31000.51      32779.61       792.55 o
 -32   0   6      22757.01      24042.09       539.46 o
 -30   0   6        528.19        399.43        53.95 o
 -28   0   6      13488.34       8833.36       296.70 o
 -26   0   6      11602.78       5676.37       237.59 o
 -24   0   6      78704.18      60887.72      1759.56 o
 -22   0   6      46725.09      38441.06      1038.17 o
 -20   0   6      14225.75      14727.81       376.47 o
 -18   0   6       3570.08       3570.19       102.15 o
 -16   0   6      29936.85      29434.38       574.47 o
 -14   0   6     221601.12     219457.73      3568.47 o
 -12   0   6      10490.69      10286.45       231.28 o
 -10   0   6      18752.18      19178.35       403.45 o
  -8   0   6       3996.74       4111.37        82.64 o
  -6   0   6     124945.52     129302.05      1670.60 o
  -4   0   6     133989.38     134362.64      1587.39 o
  -2   0   6       4612.50       4549.82        83.21 o
   0   0   6      28015.77      27809.12       434.44 o
   2   0   6      13540.15      13188.05       251.37 o
   4   0   6     171907.34     175786.80      2779.36 o
   6   0   6      45227.89      43606.67       648.50 o
   8   0   6       2368.53       2347.22        70.59 o
  10   0   6      19705.31      21399.89       331.14 o
  12   0   6      41177.26      43074.67       626.12 o
  14   0   6      80601.33      85805.57      1288.39 o
  16   0   6      11524.84      11936.97       250.79 o
  18   0   6      11080.06      10862.07       338.02 o
  20   0   6        696.80        513.06        66.00 o
  22   0   6      19907.38      14723.22       448.21 o
  24   0   6      34509.93      34857.10      1073.18 o
  26   0   6         99.28        200.29        74.61 o
  28   0   6       3243.86       3812.94       212.34 o
  30   0   6        713.00        802.88        94.12 o
  32   0   6      12556.65      15219.64       538.89 o
  34   0   6       5436.82       7404.94       628.99 o
  36   0   6        160.08        246.77       224.39 o
 -43   1   6       2286.11       2603.18       149.21 o
 -41   1   6         89.96         14.35        51.65 o
 -39   1   6       6960.10       7643.68       245.05 o
 -37   1   6      16276.75      18055.81       469.44 o
 -35   1   6        951.64       1078.92        90.68 o
 -33   1   6       3271.01       2932.02       120.52 o
 -31   1   6       1272.66        944.05        63.13 o
 -29   1   6      31060.52      30739.99       680.64 o
 -27   1   6      29846.43      28582.73       627.84 o
 -25   1   6        362.19        337.45        33.29 o
 -23   1   6       1446.57       1244.77        54.52 o
 -21   1   6      17543.05      17351.07       355.24 o
 -19   1   6      99679.62     102259.08      1487.53 o
 -17   1   6      16721.14      16894.25       268.01 o
 -15   1   6       2406.18       2558.41        53.95 o
 -13   1   6         97.32         84.36        17.79 o
 -11   1   6      97734.24      99377.56      1405.46 o
  -9   1   6     114682.34     113995.76      1581.65 o
  -7   1   6      12924.93      12930.95       223.24 o
  -5   1   6      17010.24      17237.44       256.53 o
  -3   1   6      10470.67      10786.89       167.58 o
  -1   1   6     106564.59     104618.92      1303.88 o
   1   1   6     116814.74     115251.43      1428.99 o
   3   1   6         56.71         48.78        13.20 o
   5   1   6       4398.09       4319.69        70.01 o
   7   1   6      15052.92      15385.49       183.07 o
   9   1   6      93838.19      95816.55      1070.31 o
  11   1   6      22142.36      22925.87       267.43 o
  13   1   6       1038.49        976.19        40.17 o
  15   1   6        787.12        818.94        37.88 o
  17   1   6      22557.91      24153.42       412.05 o
  19   1   6      35854.70      37714.51       670.88 o
  21   1   6       1328.32       1351.52        81.49 o
  23   1   6       2427.28       2067.74       119.94 o
  25   1   6        481.02        223.24        62.55 o
  27   1   6      15806.76      15341.30       437.31 o
  29   1   6       7279.83       7430.19       248.50 o
  31   1   6         76.23        102.15        57.39 o
  33   1   6       2349.40       3011.79       196.27 o
  35   1   6        846.86       1449.08       335.15 o
 -42   2   6       4500.01       4639.35       204.31 o
 -40   2   6        599.53        400.00        66.00 o
 -38   2   6        531.61        409.19        63.70 o
 -36   2   6         21.16         -0.57        43.04 o
 -34   2   6       9876.86       9678.70       295.55 o
 -32   2   6      10808.20      10373.11       247.92 o
 -30   2   6        149.16        172.74        34.43 o
 -28   2   6       5431.39       5356.14       130.27 o
 -26   2   6       6790.57       6659.45       176.76 o
 -24   2   6      23725.52      23254.71       383.36 o
 -22   2   6      18049.16      18520.67       281.21 o
 -20   2   6       3557.88       3657.99        73.46 o
 -18   2   6       1064.67       1110.48        34.43 o
 -16   2   6      10929.47      10710.56       176.76 o
 -14   2   6      51658.46      51730.69       787.95 o
 -12   2   6      10570.82      10048.29       201.44 o
 -10   2   6       4805.83       4636.48       109.04 o
  -8   2   6        796.08        948.07        44.19 o
  -6   2   6      39372.30      40517.40       638.17 o
  -4   2   6      53201.18      52081.91       759.83 o
  -2   2   6       1640.20       1667.16        57.39 o
   0   2   6       2219.50       2411.50        70.59 o
   2   2   6       5684.84       6060.31       122.24 o
   4   2   6      49457.37      49190.07       604.88 o
   6   2   6      13191.86      13123.78       202.58 o
   8   2   6       1129.64       1101.87        39.02 o
  10   2   6       3297.68       3392.28        80.34 o
  12   2   6      12743.87      12994.08       218.08 o
  14   2   6      28619.24      27941.12       416.65 o
  16   2   6       5285.24       5018.69       121.09 o
  18   2   6       4773.22       5327.45       151.51 o
  20   2   6        309.41        290.39        45.91 o
  22   2   6      10427.17      11303.39       245.63 o
  24   2   6       9800.30      10385.74       268.58 o
  26   2   6         43.31         55.67        62.55 o
  28   2   6        521.20        262.27        76.90 o
  30   2   6        278.95        156.67        94.12 o
  32   2   6       4689.77       4952.12       207.75 o
  34   2   6       1805.37       2466.02       426.98 o
 -43   3   6         96.31        138.88       206.60 o
 -41   3   6        265.08        265.14        64.28 o
 -39   3   6       2911.99       2875.78       123.39 o
 -37   3   6       5829.48       5651.12       174.46 o
 -35   3   6       1000.33       1084.08        88.95 o
 -33   3   6        526.04        525.11        63.70 o
 -31   3   6       2374.52       2145.78       151.51 o
 -29   3   6       8654.65       8239.95       319.08 o
 -27   3   6      10463.96       9182.28       185.37 o
 -25   3   6       4361.03       4569.33       111.91 o
 -23   3   6       1962.29       2103.89        67.15 o
 -21   3   6       8787.74       9196.06       151.51 o
 -19   3   6      34777.08      34958.68       473.46 o
 -17   3   6      12543.94      12439.12       179.05 o
 -15   3   6       1623.79       1672.90        49.35 o
 -13   3   6       7148.34       7084.71       111.34 o
 -11   3   6      44631.48      43629.05       569.30 o
  -9   3   6      29089.74      27608.26       371.31 o
  -7   3   6      15938.48      15597.26       217.51 o
  -5   3   6        912.99        977.34        43.04 o
  -3   3   6      15116.93      15027.38       238.17 o
  -1   3   6      25961.34      25566.35       356.96 o
   1   3   6      55953.26      55098.29       670.88 o
   3   3   6       4300.95       4319.12        86.08 o
   5   3   6       2528.41       2583.09        62.55 o
   7   3   6       8746.22       8265.20       181.35 o
   9   3   6      39525.67      39350.68       600.29 o
  11   3   6       7180.32       7496.76       146.34 o
  13   3   6       3338.49       3181.66        94.69 o
  15   3   6       2980.36       3498.45       133.72 o
  17   3   6       9109.29      10271.53       245.05 o
  19   3   6       8693.51       9824.47       203.16 o
  21   3   6       2936.08       3034.74       113.63 o
  23   3   6        481.70        560.69        66.57 o
  25   3   6        738.88        793.12        75.18 o
  27   3   6       5560.91       6227.88       230.70 o
  29   3   6       2966.69       1939.18       165.28 o
  31   3   6        174.82        192.83        76.90 o
  33   3   6         49.37       -129.13       240.46 o
 -38   4   6        193.14        173.32        80.34 o
 -36   4   6        110.72         64.85        70.01 o
 -34   4   6        436.61        466.00        66.57 o
 -32   4   6        689.02        669.73        69.44 o
 -30   4   6         56.07         32.71        36.73 o
 -28   4   6        162.08         82.64        36.73 o
 -26   4   6         83.58         20.09        33.29 o
 -24   4   6       1367.99       1504.75        69.44 o
 -22   4   6       1169.68       1137.46        50.50 o
 -20   4   6        107.15         89.53        24.10 o
 -18   4   6        383.68        316.21        27.55 o
 -16   4   6       5200.21       5262.02       112.48 o
 -14   4   6       2704.49       2500.45        67.15 o
 -12   4   6         99.44        105.02        18.94 o
 -10   4   6        239.67        230.13        21.81 o
  -8   4   6        657.07        670.88        30.42 o
  -6   4   6       3264.49       3271.76        70.59 o
  -4   4   6       3490.26       3489.84        87.81 o
  -2   4   6       1039.53        934.30        40.75 o
   0   4   6        520.61        412.05        29.27 o
   2   4   6        171.42        159.54        24.68 o
   4   4   6       2687.02       2665.16        72.31 o
   6   4   6       6282.44       6268.06       118.22 o
   8   4   6        471.84        448.21        35.01 o
  10   4   6        184.63        119.37        30.99 o
  12   4   6        766.56        724.25        59.11 o
  14   4   6       1483.49       1544.35        79.77 o
  16   4   6        175.55        136.01        37.88 o
  18   4   6        331.37        197.99        47.06 o
  20   4   6         36.02         25.83        53.95 o
  22   4   6        586.69        566.43        78.62 o
  24   4   6        578.29        605.46        78.05 o
  26   4   6        134.01        100.43        76.33 o
  28   4   6        140.02        218.08        70.01 o
  30   4   6         15.91         98.71        96.99 o
 -37   5   6        191.72         28.12       138.88 o
 -35   5   6       2517.73       2498.16       160.69 o
 -33   5   6       9175.58       9588.03       269.16 o
 -31   5   6       3306.26       2946.37       111.91 o
 -29   5   6         23.66        -36.73        36.73 o
 -27   5   6       1341.44       1279.78        79.77 o
 -25   5   6      11513.11      11472.12       250.22 o
 -23   5   6      18214.25      18020.81       342.04 o
 -21   5   6       3499.16       3208.06        99.86 o
 -19   5   6        318.00        326.54        39.60 o
 -17   5   6       4130.13       4105.05       109.04 o
 -15   5   6      25005.85      25026.89       343.19 o
 -13   5   6      19553.87      19336.74       275.47 o
 -11   5   6       6429.10       6115.40       110.19 o
  -9   5   6        724.89        668.59        36.16 o
  -7   5   6      13491.89      13161.08       210.62 o
  -5   5   6      33041.79      31605.99       502.73 o
  -3   5   6      13916.71      14184.91       222.10 o
  -1   5   6       1575.30       1431.29        60.26 o
   1   5   6       4097.03       4445.37       130.27 o
   3   5   6      17889.86      17903.73       344.34 o
   5   5   6      25736.01      25508.38       579.63 o
   7   5   6       5356.68       5226.44       159.54 o
   9   5   6        282.48        240.46        40.75 o
  11   5   6       3237.08       3256.27       108.47 o
  13   5   6      15453.37      15997.26       372.46 o
  15   5   6      14318.58      14637.13       440.75 o
  17   5   6       1288.09       1206.32        68.87 o
  19   5   6         23.77          1.15        39.60 o
  21   5   6       3292.75       3383.10       151.51 o
  23   5   6       8201.82       9287.31       280.06 o
  25   5   6       3336.10       2977.36       193.40 o
  27   5   6        256.88        238.17        82.64 o
  29   5   6         99.51         18.36       276.04 o
 -36   6   6        761.24        877.48       206.60 o
 -34   6   6       9143.18      10848.87       334.58 o
 -32   6   6      10937.35      10372.54       293.26 o
 -30   6   6        998.97        707.04        79.20 o
 -28   6   6         55.89         35.01        46.49 o
 -26   6   6       4872.16       4641.07       148.06 o
 -24   6   6      26822.34      26883.43       485.51 o
 -22   6   6      10476.63      10836.82       220.37 o
 -20   6   6        914.35        821.81        63.70 o
 -18   6   6        545.79        477.48        50.50 o
 -16   6   6      20763.52      20144.78       312.77 o
 -14   6   6      38755.22      37771.90       554.38 o
 -12   6   6      10794.88      10727.78       199.71 o
 -10   6   6        119.59         89.53        32.71 o
  -8   6   6       4047.68       3871.48       102.15 o
  -6   6   6      36628.17      36375.62       571.02 o
  -4   6   6      42369.91      41011.52       729.99 o
  -2   6   6       4075.69       3797.45       145.77 o
   0   6   6        170.39         72.88        45.91 o
   2   6   6      10024.68      10021.31       274.89 o
   4   6   6      37308.70      38975.35       853.38 o
   6   6   6      22287.21      22642.37       478.05 o
   8   6   6       1099.92        847.64        79.77 o
  10   6   6        422.50        425.83        57.96 o
  12   6   6      10690.05      11279.86       252.51 o
  14   6   6      26175.04      27819.45       514.21 o
  16   6   6       5585.36       5918.56       185.37 o
  18   6   6         90.99        103.30        75.75 o
  20   6   6        558.77        662.27        79.77 o
  22   6   6      10525.99      11326.35       323.10 o
  24   6   6       9581.42      11178.86       464.28 o
  26   6   6        887.64        646.20       191.11 o
 -31   7   6       2460.22       2560.14       299.00 o
 -29   7   6        459.92        256.53        87.81 o
 -27   7   6         39.54        135.44        61.98 o
 -25   7   6      10273.74      10387.46       309.33 o
 -23   7   6      19577.41      20956.84       427.55 o
 -21   7   6       1227.66       1287.82        83.21 o
 -19   7   6       1902.86       2062.00       103.30 o
 -17   7   6       1115.32        966.44        74.03 o
 -15   7   6      25996.40      26076.54       414.35 o
 -13   7   6      18150.40      17232.85       295.55 o
 -11   7   6         85.37         75.75        37.30 o
  -9   7   6       1044.11        948.07        55.09 o
  -7   7   6       9011.50       8944.69       220.95 o
  -5   7   6      27345.46      27118.15       627.26 o
  -3   7   6      11627.69      11083.02       303.59 o
  -1   7   6        792.09        696.13        67.15 o
   1   7   6        135.13        142.33        44.19 o
   3   7   6      15668.37      15958.24       398.28 o
   5   7   6      28129.46      30801.40       703.02 o
   7   7   6       1585.78       1806.61        97.56 o
   9   7   6       1628.15       1340.04       112.48 o
  11   7   6        834.31        743.76       134.29 o
  13   7   6      18001.27      19107.19       500.43 o
  15   7   6      11951.31      12619.90       314.49 o
  17   7   6         36.95         25.83        60.26 o
  19   7   6        434.99        463.71        99.86 o
  21   7   6       1689.40       1649.94       153.80 o
 -22   8   6      15611.07      15785.49       700.72 o
 -20   8   6       3241.32       3366.45       172.74 o
 -18   8   6       3609.28       3790.56       135.44 o
 -16   8   6      21349.42      21434.32       412.05 o
 -14   8   6      36614.89      37158.41       641.61 o
 -12   8   6      16443.74      17312.05       343.19 o
  -4   8   6      38722.76      40082.39      2122.83 o
  -2   8   6       8450.14       8980.85       756.96 o
   0   8   6       2134.77       1964.43       162.99 o
   2   8   6      14441.74      15471.57       552.66 o
   4   8   6      35605.63      38196.58      1151.23 o
   6   8   6      23535.86      25838.37       610.05 o
   8   8   6       4024.41       4652.55       173.32 o
  10   8   6       2628.23       3006.62       146.34 o
  12   8   6      13882.57      15207.58       451.65 o
 -43   1   7       1489.10       1970.17       140.03 o
 -41   1   7         29.09         41.32        64.28 o
 -39   1   7       1031.00       1136.31        98.14 o
 -37   1   7        485.94        515.36        88.95 o
 -35   1   7       2841.09       2839.05       144.05 o
 -33   1   7       1744.34       1874.33       110.19 o
 -31   1   7        488.69        432.14        53.95 o
 -29   1   7       6594.83       6713.40       208.32 o
 -27   1   7       1069.35       1062.85        63.13 o
 -25   1   7       4931.27       4979.09       158.39 o
 -23   1   7       3750.48       3765.31       113.06 o
 -21   1   7       6140.83       6517.70       150.93 o
 -19   1   7       5014.41       5511.67       137.16 o
 -17   1   7       2223.20       2294.42        63.70 o
 -15   1   7      12457.70      12593.50       197.99 o
 -13   1   7        176.61        181.35        22.96 o
 -11   1   7       8627.23       8806.38       129.13 o
  -9   1   7       6470.32       6603.21       104.45 o
  -7   1   7       8952.46       9220.73       151.51 o
  -5   1   7      12818.21      13099.10       200.29 o
  -3   1   7       3028.67       3155.26        69.44 o
  -1   1   7      13974.38      14108.00       188.24 o
   1   1   7        158.55        169.30        16.64 o
   3   1   7      12472.89      12556.20       161.84 o
   5   1   7       3697.66       3915.10        68.87 o
   7   1   7       3750.59       3969.62        73.46 o
   9   1   7       6913.06       7362.47       119.37 o
  11   1   7       2400.00       2410.35        61.98 o
  13   1   7       4224.29       4366.75       123.39 o
  15   1   7       2342.38       2309.92        90.68 o
  17   1   7       5355.72       5594.88       154.95 o
  19   1   7       1059.77       1173.61        76.90 o
  21   1   7       1197.11       1231.00        74.61 o
  23   1   7       4271.45       3453.69       161.84 o
  25   1   7        279.74        101.01        66.00 o
  27   1   7       1134.03        673.75        83.79 o
  29   1   7         60.83         56.24        99.28 o
  31   1   7       1312.30       1543.77       167.00 o
  33   1   7        585.94        765.00       328.84 o
  35   1   7        222.94        165.86       300.72 o
 -42   2   7       5890.43       7425.60       293.26 o
 -40   2   7        112.03        214.06        75.18 o
 -38   2   7        139.11        110.19        66.00 o
 -36   2   7       4714.88       4455.70       196.85 o
 -34   2   7      19036.66      19184.09       571.60 o
 -32   2   7       7529.66       7878.40       250.79 o
 -30   2   7        107.26         92.40        39.02 o
 -28   2   7        842.72        723.10        56.82 o
 -26   2   7      22250.31      23044.09       540.03 o
 -24   2   7      36311.64      37304.18       744.34 o
 -22   2   7       8808.77       9493.91       158.97 o
 -20   2   7        176.65        134.29        32.14 o
 -18   2   7       6644.83       6883.27       141.18 o
 -16   2   7      70010.32      70374.17       904.45 o
 -14   2   7      44185.08      44429.05       615.21 o
 -12   2   7       3733.27       3845.08       102.15 o
 -10   2   7        718.13        700.15        44.76 o
  -8   2   7      31971.64      32163.82       478.05 o
  -6   2   7      76203.88      75073.20      1045.63 o
  -4   2   7      39449.97      38482.38       536.02 o
  -2   2   7        329.18        310.48        29.84 o
   0   2   7       3330.66       3409.50        75.18 o
   2   2   7      30695.87      31443.58       397.13 o
   4   2   7      70595.65      70799.43       748.36 o
   6   2   7      13849.90      14067.83       187.09 o
   8   2   7        378.43        347.21        35.01 o
  10   2   7       4459.04       4614.67       123.39 o
  12   2   7      39150.48      41101.05       584.22 o
  14   2   7      24509.54      26040.96       510.19 o
  16   2   7       1341.91       1130.57        82.07 o
  18   2   7        192.46        200.86        64.85 o
  20   2   7       5729.97       6643.96       189.96 o
  22   2   7      18222.51      21445.22       440.18 o
  24   2   7       6039.49       6546.39       249.64 o
  26   2   7        141.11         59.68        75.75 o
  28   2   7         89.78         -2.30        72.31 o
  30   2   7       3965.22       3801.47       191.11 o
  32   2   7       6888.86       8324.31       791.97 o
  34   2   7       1165.17       1358.40       427.55 o
 -41   3   7        241.05         82.64        66.00 o
 -39   3   7       5426.42       5534.05       177.33 o
 -37   3   7       1281.18       1284.95        84.36 o
 -35   3   7       7162.79       7491.02       235.87 o
 -33   3   7       8998.08       9206.96       253.66 o
 -31   3   7       2721.33       2618.10       117.07 o
 -29   3   7      12148.67      12132.67       470.59 o
 -27   3   7       2124.06       2026.99        91.82 o
 -25   3   7      25392.40      26150.00       502.73 o
 -23   3   7       9905.06      10633.08       220.37 o
 -21   3   7      19120.03      20171.18       325.40 o
 -19   3   7      12199.94      12700.82       200.29 o
 -17   3   7       4633.83       4580.24       105.60 o
 -15   3   7      41695.19      41094.16       838.46 o
 -13   3   7       3972.52       3927.72       121.09 o
 -11   3   7      34537.83      33669.71       540.61 o
  -9   3   7      12424.21      12107.99       195.12 o
  -7   3   7      25082.70      24870.21       337.45 o
  -5   3   7      32510.46      32524.22       416.65 o
  -3   3   7       5872.58       6113.10       111.91 o
  -1   3   7      39582.01      38943.79       533.15 o
   1   3   7       4288.25       4572.78       108.47 o
   3   3   7      47445.89      50106.57       732.29 o
   5   3   7       8877.11       8971.67       164.13 o
   7   3   7      10367.72      10423.61       204.88 o
   9   3   7      17447.04      17744.19       286.95 o
  11   3   7       4522.26       4564.74       136.59 o
  13   3   7      28463.74      27017.15       525.11 o
  15   3   7       2886.65       2899.88       129.70 o
  17   3   7      10287.75      11318.31       242.76 o
  19   3   7       4933.58       5313.10       208.90 o
  21   3   7       6656.81       7423.88       214.06 o
  23   3   7       9861.36      11560.50       323.10 o
  25   3   7        647.17        695.56       117.07 o
  27   3   7       5902.92       6203.78       304.74 o
  29   3   7        185.69        102.15        86.08 o
  31   3   7       4842.40       3035.89       513.06 o
 -42   4   7       8503.98       6959.02       641.61 o
 -40   4   7        781.89        657.11       255.38 o
 -38   4   7         84.94        126.83        99.86 o
 -36   4   7      10834.65      11704.54       431.57 o
 -34   4   7      31559.20      32710.74       699.58 o
 -32   4   7      14179.16      14820.21       577.91 o
 -30   4   7        204.51         93.54        53.37 o
 -28   4   7       1416.11       1158.12        73.46 o
 -26   4   7      43346.95      45774.26       752.95 o
 -24   4   7      59734.49      63499.51      1031.29 o
 -22   4   7      16320.57      16702.00       297.28 o
 -20   4   7        241.93        148.64        35.58 o
 -18   4   7      16556.52      16856.95       260.55 o
 -16   4   7      95557.18      95283.41      1284.95 o
 -14   4   7      84914.27      83409.00      1130.57 o
 -12   4   7       5855.34       5687.85       120.52 o
 -10   4   7        779.88        673.75        40.17 o
  -8   4   7      44839.47      44037.66       591.11 o
  -6   4   7     136517.78     133859.33      1800.88 o
  -4   4   7      57716.16      56892.86       765.00 o
  -2   4   7       1621.71       1445.64        56.24 o
   0   4   7       2907.84       3084.10        83.21 o
   2   4   7      71949.88      72832.15       985.95 o
   4   4   7      96507.27      99637.54      1402.02 o
   6   4   7      27131.27      27453.31       439.03 o
   8   4   7        429.45        384.51        54.52 o
  10   4   7      11306.81      12318.61       332.86 o
  12   4   7      54765.05      58568.62       906.18 o
  14   4   7      50322.08      53168.87       836.16 o
  16   4   7       2485.40       2435.60       111.34 o
  18   4   7        130.03        111.91        73.46 o
  20   4   7      11014.40      12915.46       340.89 o
  22   4   7      30753.75      37033.30       782.22 o
  24   4   7      14118.35      16872.45       399.43 o
  26   4   7         50.94         82.07        82.64 o
  28   4   7        382.55        385.66       144.62 o
 -35   5   7       2274.00       2195.14       293.26 o
 -33   5   7       4158.55       3918.54       186.52 o
 -31   5   7       1096.74        794.27        90.68 o
 -29   5   7       5218.58       3962.73       158.97 o
 -27   5   7        520.80        516.50        60.83 o
 -25   5   7       7689.15       7220.72       207.75 o
 -23   5   7       2376.28       2424.12        95.27 o
 -21   5   7       4928.03       4961.88       145.19 o
 -19   5   7       8043.88       8299.64       191.68 o
 -17   5   7       2301.73       2352.96        79.20 o
 -15   5   7      11081.77      10851.16       253.66 o
 -13   5   7        474.27        335.73        52.80 o
 -11   5   7      11184.41      11142.70       246.77 o
  -9   5   7       4328.90       4024.71       107.32 o
  -7   5   7       7076.65       6870.07       148.64 o
  -5   5   7       9854.91       9720.02       208.90 o
  -3   5   7       2655.40       2583.67        91.82 o
  -1   5   7      12332.30      12623.92       290.39 o
   1   5   7        523.38        456.24        59.11 o
   3   5   7      10820.30      11063.50       273.75 o
   5   5   7       4495.93       4102.19       141.18 o
   7   5   7       5910.62       6206.65       172.17 o
   9   5   7       6599.80       7033.06       179.63 o
  11   5   7       1358.07       1381.36        82.07 o
  13   5   7       9013.16       9461.20       369.59 o
  15   5   7        731.77        747.78        64.28 o
  17   5   7       3982.68       4369.05       135.44 o
  19   5   7       1845.35       1960.99       122.81 o
  21   5   7       3430.40       3959.86       172.74 o
  23   5   7       3215.83       3065.73       237.59 o
  25   5   7        213.31        263.99       145.19 o
 -34   6   7      13330.38      15023.36       420.09 o
 -32   6   7       8223.50       6264.61       294.98 o
 -30   6   7       1761.11       1008.33       129.13 o
 -28   6   7       3445.31       3222.41       206.03 o
 -26   6   7      18178.78      19245.49       380.49 o
 -24   6   7      25212.32      26117.28       475.18 o
 -22   6   7      10293.61      10686.46       246.20 o
 -20   6   7       2566.43       2556.12        88.95 o
 -18   6   7      11332.22      11795.22       285.80 o
 -16   6   7      38254.98      39054.55       732.86 o
 -14   6   7      34314.79      33039.00       662.85 o
 -12   6   7       8338.51       8504.52       219.80 o
 -10   6   7       4233.64       3960.43       140.03 o
  -8   6   7      23153.89      22632.61       444.19 o
  -6   6   7      50417.65      49374.86       874.04 o
  -4   6   7      28604.09      29092.34       669.16 o
  -2   6   7       5229.18       5115.11       183.07 o
   0   6   7       6689.00       6867.20       191.68 o
   2   6   7      29662.29      30539.13       894.70 o
   4   6   7      38552.52      24500.63       911.92 o
   6   6   7      14970.99      14210.73       344.34 o
   8   6   7       2473.23       2484.96       106.17 o
  10   6   7       8406.09       9318.30       222.67 o
  12   6   7      23992.07      25955.45       520.52 o
  14   6   7      19842.47      21772.92       460.84 o
  16   6   7       4072.01       4003.48       189.96 o
  18   6   7       1521.31       1508.76       109.04 o
  20   6   7       6629.25       7515.12       240.46 o
  22   6   7      13968.95      16193.53       630.13 o
  24   6   7       6151.10       4439.06       367.87 o
 -29   7   7        392.84        652.52       200.86 o
 -27   7   7         91.14         32.14        92.40 o
 -25   7   7         37.53         18.94        84.36 o
 -23   7   7         26.30          5.74        74.61 o
 -21   7   7        622.24        645.63        99.28 o
 -19   7   7        296.27        320.23        82.64 o
 -17   7   7        102.76        158.97        84.94 o
 -15   7   7        131.87        154.95        73.46 o
 -13   7   7        290.16        186.52        59.11 o
 -11   7   7        455.36        335.73        67.15 o
  -9   7   7        435.94        414.92        65.42 o
  -7   7   7         15.28         -2.30        60.83 o
  -5   7   7         23.56        136.01        62.55 o
  -3   7   7        505.87        550.94        77.48 o
  -1   7   7        669.60        670.88        75.18 o
   1   7   7        160.53        125.68        62.55 o
   3   7   7        262.80        145.19        61.41 o
   5   7   7         80.04        -25.83        94.69 o
   7   7   7        347.82        258.25       256.53 o
   9   7   7        449.00        475.18       151.51 o
  11   7   7         25.85        -15.50        59.68 o
  13   7   7         63.96        -64.85        64.85 o
  15   7   7         41.84          5.17        71.16 o
  17   7   7        237.06        220.95       102.73 o
  19   7   7         52.19        175.04       152.66 o
 -20   8   7       6455.89       6959.02       408.04 o
 -18   8   7       4436.13       4450.54       172.17 o
 -16   8   7       1765.79       1666.58       110.76 o
 -14   8   7       2923.88       2571.61       127.40 o
 -12   8   7       6472.03       6406.94       223.82 o
 -10   8   7       6411.55       6568.20       245.63 o
  -8   8   7       6285.46       6314.54       365.57 o
  -6   8   7       1361.57       1379.06       175.04 o
  -4   8   7       4502.25       5023.28       266.29 o
  -2   8   7       7890.62       8336.94       369.01 o
   0   8   7       6829.94       7625.89       241.03 o
   2   8   7       2775.19       2941.20       146.34 o
   4   8   7       1635.60       1557.54       113.06 o
   6   8   7       4092.37       4961.88       203.73 o
   8   8   7       6461.55       7073.80       260.55 o
 -40   0   8       3419.03       5147.24       338.02 o
 -38   0   8       7669.08      10249.15       508.47 o
 -36   0   8      48286.23      58681.68      2227.28 o
 -34   0   8      63375.69      68640.45      2581.37 o
 -32   0   8      26075.18      14906.86       671.45 o
 -30   0   8       5629.59       2055.11       187.09 o
 -28   0   8      59980.61      43165.91      1660.85 o
 -26   0   8     109441.16     105184.78      3838.19 o
 -24   0   8     129402.46     141427.27      3135.75 o
 -22   0   8      27107.63      28956.33       693.84 o
 -22   0   8      11224.13      11565.66       492.97 o
 -20   0   8       6844.92       7936.36       355.24 o
 -20   0   8      34164.88      35575.61       953.81 o
 -18   0   8     146609.67     151257.45      3827.86 o
 -18   0   8      38011.30      40476.08      1503.60 o
 -16   0   8      80760.59      87059.53      3141.49 o
 -16   0   8     260850.22     265794.97      7363.62 o
 -14   0   8      50006.12      49371.99      1277.49 o
 -14   0   8     123485.33     123334.14      3449.10 o
 -12   0   8      21987.81      22861.02      1094.41 o
 -12   0   8      36359.84      36519.09       797.14 o
 -12   0   8      10016.34      10607.26       309.33 o
 -10   0   8      59285.98      57896.60      1516.22 o
 -10   0   8      36262.41      35999.71      1048.50 o
 -10   0   8      16519.00      16514.34       456.82 o
  -8   0   8      69324.33      68111.31      1515.08 o
  -8   0   8     152180.36     147620.70      3239.62 o
  -8   0   8     270205.16     258204.69      9343.55 o
  -6   0   8     259087.33     248417.52      5419.27 o
  -6   0   8     118024.80     117095.35      2576.20 o
  -6   0   8     328411.66     306700.91      8086.15 o
  -4   0   8      50541.19      49797.25      1288.96 o
  -4   0   8      23023.56      22497.17       672.60 o
  -4   0   8      67060.19      66084.90      1396.28 o
  -2   0   8      41565.74      41840.80       743.76 o
  -2   0   8      14372.03      13989.78       697.85 o
  -2   0   8      31549.40      31073.42       822.39 o
   0   0   8      80107.03      77035.34      1582.22 o
   0   0   8      30100.91      29740.84       790.82 o
   2   0   8     264202.12     249561.84      4331.17 o
   2   0   8     183441.53     177223.81      6315.12 o
   4   0   8     176676.19     173782.75      3037.04 o
   4   0   8     138664.89     141282.64      5058.29 o
   6   0   8      42013.70      40792.29      1527.13 o
   6   0   8      48858.62      49228.52       909.05 o
   8   0   8      16642.92      17129.55       385.08 o
   8   0   8       5418.79       6307.08       311.05 o
  10   0   8     104376.44     109915.95      2457.41 o
  12   0   8     117579.82     122507.16      2734.02 o
  14   0   8      78300.45      84202.69      1916.80 o
  16   0   8       6940.53       8025.32       271.45 o
  18   0   8      17756.89      18027.69       777.62 o
  20   0   8      54697.81      28716.45      1173.61 o
  22   0   8      52911.28      44057.17      1722.83 o
  24   0   8      12336.34      12167.67       587.09 o
  26   0   8       2923.20       2567.02       226.69 o
  28   0   8       7141.71       7618.43       415.50 o
 -43   1   8       5647.09       6486.71       386.80 o
 -41   1   8        462.91        593.98       102.73 o
 -39   1   8       1440.98       1736.03       138.31 o
 -37   1   8       8081.74       8529.19       317.94 o
 -35   1   8      25589.15      28675.70       831.00 o
 -33   1   8       9094.35       9174.82       335.15 o
 -31   1   8       1783.67       1710.77       136.59 o
 -29   1   8       2928.10       2212.36       119.94 o
 -27   1   8      34455.14      35035.00      1065.14 o
 -25   1   8      20352.28      22150.54       876.91 o
 -25   1   8      56932.15      57122.41      1318.81 o
 -23   1   8       8733.69       9454.88       239.31 o
 -23   1   8       3978.47       4052.83       160.12 o
 -21   1   8       3305.15       3509.35       142.33 o
 -21   1   8       8741.02       9349.29       220.37 o
 -21   1   8       7255.44       7578.25       453.38 o
 -19   1   8        110.65        139.46        42.47 o
 -19   1   8       5919.03       6167.05       145.77 o
 -17   1   8      35899.32      35294.40      1664.29 o
 -17   1   8      66158.97      69184.49      1164.43 o
 -17   1   8      16353.60      17447.49       490.68 o
 -15   1   8      33318.92      34601.71       802.88 o
 -15   1   8      86001.46      85547.32      1562.14 o
 -15   1   8      73141.50      75348.10      2397.15 o
 -13   1   8       4208.14       4068.90        98.14 o
 -13   1   8       2245.29       2282.95       119.94 o
 -13   1   8       1022.82       1067.44        57.96 o
 -11   1   8       3605.33       3796.30       106.74 o
 -11   1   8       7978.86       7986.29       157.82 o
 -11   1   8       7914.40       8300.78       281.21 o
  -9   1   8       4163.48       4261.15       106.17 o
  -9   1   8       1896.64       1956.97        65.42 o
  -9   1   8      26187.35      25449.27       594.55 o
  -7   1   8     105780.03     102323.92      1730.86 o
  -7   1   8      33105.98      34020.36       694.98 o
  -7   1   8      72674.05      70856.24      1380.79 o
  -5   1   8      22023.87      21630.59       377.05 o
  -5   1   8      50243.30      48146.73       791.97 o
  -5   1   8      48346.66      48165.67       775.90 o
  -3   1   8       3746.83       3722.27        96.41 o
  -3   1   8        141.50        152.08        26.97 o
  -3   1   8         64.46        109.04        26.40 o
  -1   1   8       4308.85       4355.85       131.42 o
  -1   1   8       5331.67       5218.98       101.01 o
  -1   1   8       1962.85       2010.92       106.74 o
   1   1   8      61549.03      61657.89       763.85 o
   1   1   8      28230.11      28427.20       672.03 o
   1   1   8      12859.96      14724.94       750.65 o
   3   1   8      82779.41      82022.47      1003.74 o
   3   1   8      30259.65      31771.28      1002.02 o
   3   1   8      66425.81      67035.26      1728.56 o
   5   1   8      12750.53      12980.88       382.79 o
   5   1   8      12800.94      12731.81       200.86 o
   5   1   8       5808.38       5807.79       355.81 o
   7   1   8       6566.27       6284.70       121.67 o
   7   1   8       3261.12       2955.55       126.83 o
   7   1   8       1485.57       1675.77       161.84 o
   9   1   8       3978.87       4192.86       115.93 o
   9   1   8          0.40         81.49        28.69 o
  11   1   8      47254.28      50693.09       861.99 o
  11   1   8      26902.01      30012.29      1164.43 o
  13   1   8      48467.53      52663.84       958.97 o
  15   1   8       2253.59       2345.50       105.60 o
  17   1   8       3023.72       3419.83       140.03 o
  19   1   8       4904.85       5038.78       227.84 o
  21   1   8      26511.76      16335.28       729.99 o
  23   1   8      14269.58      12397.23       431.57 o
  25   1   8        698.66        580.78        99.28 o
  27   1   8        560.55        374.75       156.10 o
  29   1   8       4058.57       4317.97       319.66 o
 -42   2   8       8882.73      10474.12       379.34 o
 -40   2   8       1673.35       1714.79       130.85 o
 -38   2   8       7736.18       7534.06       355.81 o
 -36   2   8      29338.06      32133.97       770.74 o
 -34   2   8      39006.43      44105.95      1058.26 o
 -32   2   8      17328.37      19397.00       521.09 o
 -30   2   8       9876.13       9656.89       282.36 o
 -28   2   8      28891.43      30465.67       672.60 o
 -26   2   8      78611.56      80040.82      1456.54 o
 -26   2   8      23797.12      28773.83      1131.14 o
 -24   2   8      77218.47      83697.66      1653.38 o
 -24   2   8      27055.06      31297.81      1212.06 o
 -24   2   8      59391.10      64201.95      2973.91 o
 -22   2   8      20260.22      19969.17      1012.92 o
 -22   2   8      22303.34      22812.81       429.85 o
 -22   2   8       9229.35      10138.39       315.07 o
 -20   2   8      28630.53      30249.88       575.61 o
 -20   2   8       6294.96       7333.78       348.35 o
 -20   2   8      13818.66      14581.47       770.16 o
 -18   2   8      44310.17      43990.03       956.11 o
 -18   2   8      20185.08      22598.17       887.81 o
 -18   2   8      83084.59      87043.45      2287.54 o
 -16   2   8     135372.67     132935.94      3582.24 o
 -16   2   8     186529.64     189135.53      3571.91 o
 -16   2   8      61667.75      68382.19      2498.73 o
 -14   2   8      65063.87      63533.94      1076.62 o
 -14   2   8      53440.52      53011.05      1077.20 o
 -14   2   8      24344.33      25232.92       664.57 o
 -12   2   8      21663.57      23169.20       494.12 o
 -12   2   8       9868.64      10398.36       312.20 o
 -12   2   8      28445.27      27747.71       785.66 o
 -10   2   8      12312.60      12227.93       245.05 o
 -10   2   8      52490.13      51120.64      1015.79 o
 -10   2   8      27028.54      26983.29       519.37 o
  -8   2   8      45525.43      45961.35       761.56 o
  -8   2   8      99937.15      97260.47      1512.78 o
  -8   2   8     160227.62     151781.42      4078.08 o
  -6   2   8      60290.48      61559.75       977.91 o
  -6   2   8     177874.72     176822.67      3073.20 o
  -6   2   8     132349.30     130301.20      2006.33 o
  -4   2   8      55893.13      54438.89       960.70 o
  -4   2   8      25461.59      25080.83       554.38 o
  -4   2   8      68205.73      68758.09      1239.03 o
  -2   2   8      24755.77      25324.74       397.71 o
  -2   2   8       6781.70       6779.39       189.38 o
  -2   2   8      14887.14      14543.02       369.59 o
   0   2   8      49859.83      48987.48       716.22 o
   0   2   8      11623.35      11761.93       292.69 o
   0   2   8      25515.50      26283.71       694.98 o
   2   2   8      51156.96      54749.94      1315.94 o
   2   2   8     173967.22     170319.31      2352.39 o
   2   2   8     112299.46     115421.30      2783.38 o
   4   2   8     105302.45     104095.53      1426.70 o
   4   2   8      85117.38      85302.27      3099.59 o
   4   2   8      38774.42      40957.00      1006.61 o
   6   2   8      14811.87      15994.39       826.41 o
   6   2   8      38809.88      39369.62       558.40 o
   6   2   8      32514.92      33607.73      1284.95 o
   8   2   8      13714.41      14037.99       269.73 o
   8   2   8       4485.06       4702.48       181.92 o
  10   2   8      66189.59      68958.38      1247.07 o
  10   2   8      39134.53      43238.23      1635.59 o
  10   2   8      17827.37      21327.58      1071.46 o
  12   2   8      81689.37      83441.70      1617.80 o
  12   2   8      57892.25      62178.98      2306.47 o
  14   2   8      38148.58      40388.28       751.23 o
  16   2   8      11409.84      11752.18       316.21 o
  18   2   8      12402.13      13693.08       334.01 o
  20   2   8      33472.16      36344.05       730.57 o
  22   2   8      32400.19      36411.77       739.75 o
  24   2   8      10853.67      11831.95       382.21 o
  26   2   8       1515.53       1020.38       122.81 o
  28   2   8       6585.91       3414.09       254.81 o
  30   2   8      15859.29      15542.74      1165.58 o
  32   2   8       9035.45      13584.04      1100.73 o
 -41   3   8       1485.30       1633.30       143.47 o
 -39   3   8        361.26        296.70        84.36 o
 -37   3   8       2135.30       2042.48       303.59 o
 -35   3   8       4269.25       4180.81       195.70 o
 -33   3   8       3254.08       3018.68       163.56 o
 -31   3   8        785.13        526.26        77.48 o
 -29   3   8        931.64        728.84        77.48 o
 -27   3   8      11901.36      13069.83       288.67 o
 -27   3   8       3843.07       4646.81       271.45 o
 -25   3   8       6304.77       6467.20       216.93 o
 -25   3   8       1662.17       2206.62       174.46 o
 -23   3   8       2385.83       2716.23       181.35 o
 -23   3   8       6334.01       6539.51       214.06 o
 -21   3   8       1268.24       1328.56        72.88 o
 -21   3   8        103.25        189.96        59.11 o
 -19   3   8       8136.74       8115.42       172.17 o
 -19   3   8       2789.35       3060.57       190.53 o
 -19   3   8       6123.16       6410.96       361.55 o
 -17   3   8       5286.40       5110.52       167.58 o
 -17   3   8       2493.87       2622.12       154.95 o
 -17   3   8       1136.06       1116.22        84.36 o
 -15   3   8      21530.82      21604.19       432.72 o
 -15   3   8       7573.35       7888.16       288.67 o
 -15   3   8      16624.98      17128.98       465.43 o
 -13   3   8       5561.06       5468.62       168.72 o
 -13   3   8       3596.22       3772.77       146.34 o
 -13   3   8       1638.23       1570.17        95.27 o
 -11   3   8       3280.04       3306.77       112.48 o
 -11   3   8       4381.49       3904.77       178.48 o
 -11   3   8       1494.19       1379.06       129.13 o
  -9   3   8       2279.28       2235.31       108.47 o
  -9   3   8       5773.87       5639.07       190.53 o
  -9   3   8       1038.31        816.65        96.99 o
  -7   3   8      14906.31      15056.08       383.36 o
  -7   3   8       6790.43       7249.41       218.08 o
  -7   3   8      21696.73      21032.59       497.57 o
  -5   3   8       8709.61       8758.18       197.42 o
  -5   3   8       3494.59       3396.87       132.57 o
  -5   3   8       7671.30       7231.62       329.99 o
  -3   3   8       2417.88       2472.90       172.74 o
  -3   3   8       1101.44       1099.58        75.75 o
  -3   3   8       3912.07       3967.32       140.03 o
  -1   3   8       4313.21       4006.92       164.13 o
  -1   3   8       1964.84       1948.94       115.93 o
  -1   3   8       5951.43       6142.37       169.87 o
   1   3   8      18342.63      18503.45       329.41 o
   1   3   8       4905.84       5187.99       193.98 o
   1   3   8      10769.28      10682.44       368.44 o
   3   3   8       2792.53       2857.99       158.97 o
   3   3   8       7266.21       7598.34       167.58 o
   3   3   8       6130.15       6401.20       226.69 o
   5   3   8       7209.54       7299.92       157.82 o
   5   3   8       4420.19       4457.42       179.63 o
   5   3   8       2013.57       1732.58       168.72 o
   7   3   8       2286.50       2530.87       174.46 o
   7   3   8       2389.74       2291.55       119.37 o
   9   3   8       4793.19       4738.63       161.26 o
   9   3   8       2407.37       2549.81       177.33 o
  11   3   8       7492.58       7085.28       224.39 o
  11   3   8       5830.41       6518.27       340.89 o
  13   3   8      11449.60      10413.28       317.36 o
  13   3   8       7606.53       8359.32       413.20 o
  15   3   8       1801.66       1842.77       100.43 o
  17   3   8        485.72        548.64        88.38 o
  19   3   8       3331.21       3391.13       175.61 o
  21   3   8       4754.84       5515.68       209.47 o
  23   3   8       3001.87       2960.14       206.60 o
  25   3   8        303.03        298.42       103.87 o
  27   3   8       1564.77       1245.92       194.55 o
  29   3   8        585.39         40.17       379.34 o
 -38   4   8       3426.02       3262.01       395.99 o
 -36   4   8       4785.25       4417.25       251.94 o
 -34   4   8       4370.44       3701.61       213.49 o
 -32   4   8       8016.95       8239.95       321.95 o
 -30   4   8       9783.15       8543.54       247.35 o
 -28   4   8       8460.52       8183.71       215.78 o
 -26   4   8       7620.00       8025.32       213.49 o
 -24   4   8      15506.83      17235.15       341.47 o
 -22   4   8       4130.26       4566.46       249.07 o
 -22   4   8      13731.66      13691.93       307.61 o
 -22   4   8       9066.73       8547.56       546.35 o
 -20   4   8      11536.30      11658.06       658.83 o
 -20   4   8      16020.51      16009.31       340.89 o
 -18   4   8      20724.58      20717.53       381.06 o
 -18   4   8       6370.03       7205.22       336.88 o
 -18   4   8      13983.44      14439.71       752.95 o
 -16   4   8      21103.35      20313.51       405.17 o
 -16   4   8       6252.14       6576.81       313.92 o
 -16   4   8      13724.66      13772.28       464.28 o
 -14   4   8      11295.06      10992.92       388.53 o
 -14   4   8      15408.31      14890.79       292.69 o
 -14   4   8       5145.36       5148.97       192.83 o
 -12   4   8       5857.40       6713.40       234.72 o
 -12   4   8      12858.14      13820.49       485.51 o
 -12   4   8      20230.86      19642.62       391.97 o
 -10   4   8       8837.42       9241.39       260.55 o
 -10   4   8      26948.35      26023.17       530.85 o
 -10   4   8      19399.85      19511.78       482.64 o
  -8   4   8      23735.01      22861.59       436.16 o
  -8   4   8       7849.01       8124.03       237.02 o
  -8   4   8      17230.10      16749.63       426.40 o
  -6   4   8      22128.54      21915.82       486.09 o
  -6   4   8      14279.53      14456.36       369.59 o
  -6   4   8       6504.90       6476.38       205.45 o
  -4   4   8      16570.44      16552.21       414.35 o
  -4   4   8      25407.86      25195.04       547.49 o
  -4   4   8       7548.51       7372.23       224.39 o
  -2   4   8       7372.72       7534.64       304.16 o
  -2   4   8      22041.96      22407.64       459.69 o
  -2   4   8      16184.55      15814.19       448.78 o
   0   4   8       9029.40       9076.69       293.26 o
   0   4   8      14174.76      14191.79       321.95 o
   0   4   8       4113.26       4586.55       203.73 o
   2   4   8      16197.67      16081.62       631.28 o
   2   4   8      22449.80      23134.76       447.06 o
   2   4   8       7378.69       8018.43       305.31 o
   4   4   8      21168.13      20559.71       499.86 o
   4   4   8      14798.10      14870.13       593.98 o
   4   4   8       6741.14       6929.75       405.17 o
   6   4   8      15098.96      14843.74       436.16 o
   6   4   8       4484.21       4559.00       309.33 o
   8   4   8       4664.94       5365.90       363.27 o
   8   4   8      14370.70      14773.72       357.54 o
   8   4   8      10240.44      10246.85       444.77 o
  10   4   8      14481.05      16000.13       347.78 o
  12   4   8       8454.81       8802.94       234.15 o
  14   4   8       8215.71       8444.26       280.06 o
  16   4   8       9579.22      10237.10       320.81 o
  18   4   8       8547.85       9901.94       267.43 o
  20   4   8       4386.81       4832.18       199.14 o
  22   4   8       4159.80       5089.28       240.46 o
  24   4   8       3831.00       4709.36       208.90 o
  26   4   8       2469.81       2765.02       243.33 o
 -37   5   8        285.70        115.35       200.86 o
 -33   5   8        849.89        476.90       114.78 o
 -31   5   8       4042.66       2307.62       157.25 o
 -29   5   8       5750.90       5366.47       191.11 o
 -27   5   8        431.95        425.25        72.31 o
 -25   5   8        363.13        261.70        71.74 o
 -23   5   8       4567.16       4598.03       274.89 o
 -21   5   8      10903.04      10814.43       400.58 o
 -19   5   8       2379.44       2324.84       164.71 o
 -19   5   8       5622.31       5472.07       151.51 o
 -17   5   8        344.08        310.48        54.52 o
 -17   5   8          0.38         34.43        44.19 o
 -15   5   8        678.84        589.39        63.70 o
 -15   5   8         83.33        106.17        55.67 o
 -13   5   8      12335.63      11874.99       266.29 o
 -13   5   8       2811.00       2951.53       185.94 o
 -11   5   8       6526.06       6884.99       327.69 o
 -11   5   8      18631.64      18726.69       378.20 o
  -9   5   8       1598.47       1348.07        75.75 o
  -9   5   8        718.41        741.47       100.43 o
  -7   5   8          0.66        -32.71        55.09 o
  -7   5   8          0.46         84.94        53.95 o
  -7   5   8          0.21         20.09        41.89 o
  -5   5   8        765.41        776.48        76.33 o
  -5   5   8         47.00         75.75        59.11 o
  -3   5   8       9451.77       9368.80       412.05 o
  -3   5   8      15977.84      16428.25       371.31 o
  -1   5   8      16344.24      16542.46       478.63 o
  -1   5   8      13533.24      13251.18       537.16 o
   1   5   8       1171.98       1216.65        99.28 o
   1   5   8       1088.65       1216.65       126.26 o
   3   5   8        753.86        540.03        95.27 o
   3   5   8        753.48        864.86       107.89 o
   5   5   8       3255.29       3319.97       144.62 o
   5   5   8        875.85        874.61       103.87 o
   7   5   8      10743.22      11076.13       289.24 o
   9   5   8       7741.96       8462.05       319.08 o
  11   5   8        170.95        153.23        74.61 o
  13   5   8        291.73        246.20        60.26 o
  15   5   8       4164.90       4523.42       161.84 o
  17   5   8       4620.82       5243.08       198.57 o
  19   5   8       1761.80       1782.51       130.27 o
  21   5   8         89.32        -18.94        99.86 o
  23   5   8        159.71        186.52       163.56 o
 -34   6   8       1773.93       1354.39       206.60 o
 -32   6   8       2290.28       1633.30       136.59 o
 -30   6   8       5829.72       5617.84       217.51 o
 -28   6   8        989.09        826.98       118.22 o
 -26   6   8       2849.11       2902.18       179.63 o
 -24   6   8       1579.08       1446.78       101.01 o
 -22   6   8       5629.67       5056.00       146.34 o
 -20   6   8      12257.89      12779.44       258.83 o
 -18   6   8       1427.18       1379.06        79.20 o
 -16   6   8       4079.87       4009.21       143.47 o
 -14   6   8       1175.48       1260.27       101.01 o
 -12   6   8      11086.81      11036.53       326.54 o
 -10   6   8       8769.89       8576.83       282.93 o
  -8   6   8       1903.20       1945.50       119.94 o
  -6   6   8       3440.53       3379.65       153.23 o
  -4   6   8       4363.01       4150.97       216.93 o
  -2   6   8      13328.23      13383.18       390.25 o
   0   6   8       2402.64       2256.55       114.78 o
   2   6   8       2779.87       2825.27       124.53 o
   4   6   8       3096.49       2848.80       118.22 o
   6   6   8       9330.61       9827.91       304.74 o
   8   6   8       7639.90       8376.54       232.43 o
  10   6   8        922.15        811.48        88.38 o
  12   6   8       3348.76       3612.08       152.08 o
  14   6   8        631.48        432.72       109.04 o
  16   6   8       5107.04       5398.03       208.32 o
  18   6   8       4045.14       4413.81       246.20 o
  20   6   8        932.42        927.98       220.95 o
 -29   7   8       3527.56       4219.83       258.25 o
 -27   7   8        548.88        404.02       143.47 o
 -25   7   8       1321.62       1372.75       127.40 o
 -23   7   8       2175.99       2226.13       138.31 o
 -21   7   8       8117.27       8625.61       313.35 o
 -19   7   8       3191.58       3358.99       255.96 o
 -15   7   8        778.79        616.36       103.87 o
 -13   7   8       5798.04       5449.69       237.02 o
 -11   7   8      14353.47      14356.50       351.80 o
  -9   7   8       1386.93       1339.47       103.87 o
  -7   7   8       3462.47       3357.85       164.13 o
  -5   7   8        668.75        495.27        91.25 o
  -3   7   8      11241.79      11383.74       328.27 o
  -1   7   8       9326.18       9413.56       294.41 o
   1   7   8        379.06        412.63       296.13 o
   3   7   8       1769.35       1321.10       372.46 o
   5   7   8       1538.97       1812.35       402.87 o
   7   7   8       8166.57       9035.37       287.52 o
   9   7   8       3933.50       4161.30       165.28 o
  11   7   8        720.69        699.00        93.54 o
  13   7   8       1202.54       1534.59       129.70 o
  15   7   8       2164.33       2168.74       164.13 o
 -18   8   8       4385.69       4422.42       221.52 o
 -16   8   8      13704.38      14225.65       451.08 o
 -14   8   8       2703.53       2451.67       140.03 o
 -12   8   8       1087.49        852.23       125.68 o
 -10   8   8        592.92        373.03       103.87 o
  -8   8   8       8225.99       8944.69       312.77 o
  -6   8   8      11348.42      11648.87       346.06 o
  -4   8   8       1050.99       1186.24       120.52 o
  -2   8   8       1447.57       1312.49       118.22 o
   0   8   8       1249.42       1135.16       113.06 o
   2   8   8      12019.85      13392.36       410.91 o
   4   8   8       7018.04       7444.54       278.34 o
   6   8   8        511.31        532.00       149.79 o
 -43   1   9        380.10        329.99       115.93 o
 -41   1   9        434.94        367.87        74.61 o
 -39   1   9        612.86        682.36        90.68 o
 -39   1   9        279.18        351.22        96.99 o
 -37   1   9        591.39        727.70        95.27 o
 -37   1   9        269.40        204.31        53.37 o
 -35   1   9        651.80        486.66        57.96 o
 -35   1   9       1430.83       1394.56       121.67 o
 -33   1   9          5.79        -13.20        33.86 o
 -33   1   9         12.72         25.83        43.04 o
 -31   1   9        469.39        426.40        42.47 o
 -31   1   9       1030.39        698.43        90.10 o
 -29   1   9        129.15        147.49        36.16 o
 -29   1   9        283.50        223.82        51.08 o
 -27   1   9        820.07        855.10        52.22 o
 -27   1   9       1800.20       1822.11       106.17 o
 -25   1   9        842.01        891.26        43.62 o
 -25   1   9       1848.38       1938.04       103.87 o
 -23   1   9        182.59        138.88        26.97 o
 -23   1   9        400.83        459.69        55.67 o
 -21   1   9       1082.51       1053.09        44.76 o
 -21   1   9       2376.32       2533.74        93.54 o
 -19   1   9         16.46         10.90        12.05 o
 -19   1   9         36.13         34.43        20.09 o
 -17   1   9       1841.51       1901.88        47.63 o
 -17   1   9       4042.48       3753.26       105.02 o
 -15   1   9       1868.71       1863.43        48.21 o
 -15   1   9       4102.18       4018.40       106.17 o
 -13   1   9       3286.94       3206.91        65.42 o
 -13   1   9       7215.48       7204.08       134.86 o
 -11   1   9        495.08        466.00        25.83 o
 -11   1   9       1086.79       1025.55        37.88 o
  -9   1   9        719.02        672.03        36.16 o
  -9   1   9        327.54        345.48        24.68 o
  -7   1   9       6415.58       6247.97       110.19 o
  -7   1   9       2922.56       2864.30        72.31 o
  -5   1   9          1.04          6.31        11.48 o
  -5   1   9          0.48         -4.59        10.33 o
  -3   1   9       1721.42       1643.63        45.34 o
  -3   1   9        784.17        799.43        32.71 o
  -1   1   9       2383.13       2274.34        52.80 o
  -1   1   9       1085.61       1111.63        46.49 o
   1   1   9       3659.09       3538.62        71.74 o
   1   1   9       1666.86       1744.06        60.26 o
   3   1   9       1139.74       1118.52        50.50 o
   3   1   9       2501.96       2436.17        57.96 o
   5   1   9         21.33          8.61        13.20 o
   5   1   9          9.72          2.30        17.22 o
   7   1   9       2708.17       2462.00        78.05 o
   7   1   9       1233.68       1365.29        78.05 o
   9   1   9        330.36        381.64        34.43 o
   9   1   9        150.49        150.93        35.58 o
  11   1   9       5456.75       5662.60       136.01 o
  11   1   9       2485.77       2202.03       104.45 o
  13   1   9        386.98        328.27        39.02 o
  13   1   9        176.28        118.22        32.14 o
  15   1   9        785.49        729.42        53.95 o
  15   1   9        357.82        294.98        56.24 o
  17   1   9        285.73        254.81        57.39 o
  17   1   9        627.24        651.94        53.37 o
  19   1   9        268.38        281.21        49.93 o
  19   1   9        122.26         75.75        45.91 o
  21   1   9       1047.08        871.74       103.87 o
  21   1   9        476.99        370.73        70.01 o
  23   1   9        102.45        109.61        53.37 o
  23   1   9        224.90        187.66        71.16 o
  25   1   9        265.69        218.08        59.68 o
  25   1   9        781.38        526.26       184.22 o
  27   1   9        317.72        106.17       154.95 o
  27   1   9         65.86         -5.74        57.39 o
 -42   2   9        212.94        114.20        56.82 o
 -42   2   9        467.44        387.38        79.77 o
 -40   2   9        108.80         82.64        55.09 o
 -40   2   9         49.56          5.74        46.49 o
 -38   2   9        570.80        585.37        64.85 o
 -38   2   9       1253.03       1175.33       164.13 o
 -36   2   9       4027.69       4381.67       169.30 o
 -36   2   9       8841.57       9952.45       372.46 o
 -34   2   9       4459.97       3406.63       194.55 o
 -34   2   9       9790.50      10744.99       393.69 o
 -32   2   9         21.22         17.79        35.01 o
 -32   2   9         46.58        -16.07        49.93 o
 -30   2   9         40.92         28.12        32.71 o
 -30   2   9         89.83         96.99        41.89 o
 -28   2   9       2619.44       3051.96       146.34 o
 -28   2   9       5750.17       5322.85       159.54 o
 -26   2   9      13387.22      13965.68       339.74 o
 -26   2   9      29387.54      31183.61       694.98 o
 -24   2   9       4318.95       4668.04       128.55 o
 -24   2   9       9480.94      10989.47       264.56 o
 -22   2   9        217.15        201.44        28.12 o
 -22   2   9        476.68        412.05        42.47 o
 -20   2   9        567.74        581.35        43.62 o
 -20   2   9        258.63        197.99        26.97 o
 -18   2   9      11997.95      12425.93       226.69 o
 -18   2   9      26337.82      27195.05       417.79 o
 -16   2   9      30318.22      31183.61       463.13 o
 -16   2   9      13811.18      13847.46       228.41 o
 -14   2   9       7385.93       7637.36       150.36 o
 -14   2   9       3364.59       3430.73        82.07 o
 -12   2   9        267.27        255.38        33.29 o
 -12   2   9        121.75        161.26        23.53 o
 -10   2   9       2441.48       2320.25        92.40 o
 -10   2   9       1112.19       1134.01        60.83 o
  -8   2   9      42670.90      41004.06       657.11 o
  -8   2   9      19438.33      19073.90       360.98 o
  -6   2   9      32998.38      32570.71       579.63 o
  -6   2   9      15032.10      15519.21       262.84 o
  -4   2   9        419.38        366.72        36.73 o
  -4   2   9        920.63        837.31        51.08 o
  -2   2   9        554.71        595.70        38.45 o
  -2   2   9       1217.70       1164.43        50.50 o
   0   2   9       6330.67       6274.94       136.01 o
   0   2   9      13897.04      12969.98       219.23 o
   2   2   9      41055.07      41090.72       583.08 o
   2   2   9      18702.25      19394.71       340.32 o
   4   2   9       6202.64       6412.10       132.57 o
   4   2   9      13616.00      13709.72       255.96 o
   6   2   9        729.09        728.84        47.63 o
   6   2   9        332.13        348.35        35.58 o
   8   2   9        357.25        348.93        39.60 o
   8   2   9        784.24        806.89        52.80 o
  10   2   9       8971.07       9314.28       248.50 o
  10   2   9       4086.69       4471.77       152.66 o
  12   2   9      23357.13      24378.39       526.83 o
  12   2   9      10640.12      11216.16       295.55 o
  14   2   9       3188.50       3372.19       125.11 o
  14   2   9       1452.49       1471.46        82.07 o
  16   2   9        427.19        424.11        56.24 o
  16   2   9        194.60        104.45        46.49 o
  18   2   9        146.20         60.83        41.89 o
  18   2   9         66.60        -12.63        38.45 o
  20   2   9      10478.01       9284.44       292.11 o
  20   2   9       4773.16       3911.65       184.22 o
  22   2   9       7192.08       6943.53       244.48 o
  22   2   9       3276.28       2789.69       237.59 o
  24   2   9         47.14         60.26        44.19 o
  24   2   9        103.48         31.56        57.39 o
  26   2   9        139.14         61.41        47.63 o
  26   2   9        305.45        150.93        79.77 o
 -43   3   9        404.05        239.89       241.61 o
 -41   3   9        772.04        765.00        91.82 o
 -39   3   9       1804.24       1988.54       134.29 o
 -39   3   9        821.90       1007.76        98.71 o
 -37   3   9        720.99        665.72        82.07 o
 -37   3   9       1582.71       1623.54       123.39 o
 -35   3   9       3003.66       3422.70       192.25 o
 -35   3   9       6593.61       5202.91       474.61 o
 -33   3   9          0.75         39.02        64.28 o
 -33   3   9          0.34         10.33        43.04 o
 -31   3   9       2748.13       3017.53       141.18 o
 -31   3   9       6032.69       4414.38       246.77 o
 -29   3   9        436.16        479.77        66.57 o
 -29   3   9        957.46        901.01        86.08 o
 -27   3   9       8778.16       8791.46       180.20 o
 -27   3   9       3998.81       3717.10       127.40 o
 -25   3   9       5588.15       6044.81       144.05 o
 -25   3   9       2545.63       2259.99       108.47 o
 -23   3   9        936.72       1065.72        73.46 o
 -23   3   9        426.71        455.67        53.37 o
 -21   3   9       5435.28       5531.75       119.94 o
 -21   3   9      11931.50      12760.50       249.07 o
 -19   3   9         53.31         44.19        21.23 o
 -19   3   9        117.02        165.86        32.71 o
 -17   3   9      10858.39      10670.96       201.44 o
 -17   3   9      23836.28      23542.23       386.80 o
 -15   3   9       3866.48       4199.17       101.58 o
 -15   3   9       1761.34       1867.45        79.77 o
 -13   3   9       9748.94      10016.72       216.36 o
 -13   3   9       4441.04       4482.68       113.06 o
 -11   3   9      13243.88      13437.70       238.74 o
 -11   3   9       6033.13       6193.45       138.31 o
  -9   3   9       2555.50       2480.94        75.18 o
  -9   3   9       5609.82       5371.06       119.37 o
  -7   3   9      21123.66      21308.64       325.40 o
  -7   3   9       9622.69      10117.15       180.78 o
  -5   3   9        380.80        368.44        35.01 o
  -5   3   9        173.47        162.41        25.83 o
  -3   3   9      16624.83      16513.19       286.95 o
  -3   3   9       7573.29       7737.80       164.71 o
  -1   3   9       2637.66       2680.65        88.38 o
  -1   3   9       1201.56       1268.30        55.09 o
   1   3   9       4209.98       4354.12       109.61 o
   1   3   9       9241.72       9802.66       192.83 o
   3   3   9       5269.84       5245.38       132.57 o
   3   3   9      11568.31      11782.02       221.52 o
   5   3   9         34.47         50.50        27.55 o
   5   3   9         75.67         56.82        25.83 o
   7   3   9      16858.95      17722.96       339.17 o
   7   3   9       7679.94       8316.28       179.05 o
   9   3   9         77.78         87.23        38.45 o
   9   3   9         35.43         14.92        26.40 o
  11   3   9      11583.51      11775.13       255.96 o
  11   3   9       5276.76       5469.20       133.14 o
  13   3   9       3976.88       3686.69       133.14 o
  13   3   9       1811.63       1628.13       110.76 o
  15   3   9       3687.14       3671.77       164.13 o
  15   3   9       1679.64        769.02       124.53 o
  17   3   9       3426.44       3745.22       179.05 o
  17   3   9       1560.88        959.55       101.58 o
  19   3   9       1289.52       1317.66       109.61 o
  19   3   9        587.43        268.01        78.05 o
  21   3   9       6350.14       7198.91       249.64 o
  21   3   9       2892.75       2134.88       303.02 o
  23   3   9        149.65        142.90        48.21 o
  23   3   9        328.50        301.87        74.61 o
  25   3   9       2196.36       2351.81       132.00 o
  25   3   9       1000.53        906.18        86.08 o
  27   3   9        430.67        529.13       344.34 o
  29   3   9       1230.12       1388.82       440.18 o
 -40   4   9          0.19         -0.57        71.74 o
 -38   4   9       2725.62       3098.45       258.83 o
 -38   4   9       1241.63       1278.63       133.14 o
 -36   4   9       6949.04       8339.24       302.44 o
 -36   4   9      15254.49      13671.27       608.90 o
 -34   4   9      14934.40      14451.77       615.21 o
 -34   4   9       6803.22       7868.64       228.98 o
 -34   4   9      15469.09      14688.21       768.44 o
 -32   4   9        351.57        334.58        55.09 o
 -32   4   9        771.77        480.35       110.19 o
 -32   4   9        777.82        854.53       182.50 o
 -30   4   9         65.86         74.03        36.73 o
 -30   4   9         30.00         37.88        35.01 o
 -28   4   9      12598.19      13211.58       282.36 o
 -28   4   9       5738.99       6325.45       226.11 o
 -26   4   9      34897.17      35058.54       622.67 o
 -26   4   9      15897.08      16516.63       426.40 o
 -24   4   9       9871.94      10724.91       257.68 o
 -24   4   9      21670.83      22104.63       358.68 o
 -22   4   9          0.52         24.10        29.84 o
 -22   4   9          1.15         20.66        21.81 o
 -20   4   9       1101.13       1072.61        65.42 o
 -20   4   9       2417.19       2465.44        75.18 o
 -18   4   9      35330.44      35711.05       491.25 o
 -18   4   9      16094.45      16629.69       405.17 o
 -16   4   9      24826.45      25516.99       558.40 o
 -16   4   9      54498.88      53195.27       856.82 o
 -14   4   9       4852.09       4572.78       117.07 o
 -14   4   9      10651.27      10992.34       280.06 o
 -12   4   9        121.93         63.13        26.97 o
 -12   4   9        267.67        209.47        33.86 o
 -10   4   9       3765.86       3936.33       115.35 o
 -10   4   9       8266.79       8059.18       172.17 o
  -8   4   9      57025.76      55942.49       823.54 o
  -8   4   9      25977.55      26616.00       425.83 o
  -6   4   9      50220.51      49435.69       737.45 o
  -6   4   9      22877.48      23281.68       379.92 o
  -4   4   9        955.20        966.44        54.52 o
  -4   4   9       2096.85       2082.66        86.08 o
  -2   4   9        274.35        234.15        33.86 o
  -2   4   9        602.26        648.50        51.08 o
   0   4   9       6805.41       7041.09       201.44 o
   0   4   9      14939.19      15138.72       374.75 o
   2   4   9      29754.73      30149.45       443.62 o
   2   4   9      81411.84      86037.99      3903.04 o
   2   4   9      65317.40      67258.51      1470.89 o
   4   4   9       9366.58       9298.21       157.25 o
   4   4   9      20561.47      19365.44       368.44 o
   6   4   9         35.34         39.02        21.23 o
   6   4   9         77.58         75.18        31.56 o
   8   4   9        353.27        311.05        34.43 o
   8   4   9        775.50        633.00        67.72 o
  10   4   9      10195.33      10471.25       238.17 o
  10   4   9      22380.73      22575.22       554.38 o
  12   4   9      13619.79      13658.07       264.56 o
  12   4   9      29898.09      30146.01       715.64 o
  14   4   9       2829.36       2797.73       113.06 o
  14   4   9       6211.00       6615.26       206.03 o
  16   4   9          6.04        -15.50        37.30 o
  16   4   9         13.27         11.48        41.89 o
  18   4   9       1173.75       1068.59        80.92 o
  18   4   9        534.69        490.10       114.20 o
  20   4   9       6947.62       5870.92       351.22 o
  20   4   9      15251.38      17848.64       515.36 o
  22   4   9       4820.75       4397.74       301.29 o
  22   4   9      10582.47      12359.93       401.72 o
  24   4   9        736.77        775.90       146.34 o
  26   4   9         41.12         96.99       272.03 o
 -37   5   9        314.90        195.70       201.44 o
 -35   5   9       1473.05       1495.56       155.52 o
 -35   5   9       3233.62       2351.24       286.37 o
 -33   5   9          2.14        -17.79        50.50 o
 -33   5   9          0.98         10.33        40.75 o
 -31   5   9       1320.12       1282.65        95.27 o
 -31   5   9       2897.92       2253.68       130.27 o
 -29   5   9        560.48        549.22        71.16 o
 -29   5   9        255.32        234.72        51.08 o
 -27   5   9       3951.12       3763.59       138.31 o
 -27   5   9       1799.90       1885.24        95.84 o
 -27   5   9       6709.17       7033.63       511.91 o
 -25   5   9       3731.04       3839.34       126.83 o
 -25   5   9       1699.64       1628.13        79.20 o
 -23   5   9        931.94       1019.23        77.48 o
 -23   5   9       2045.80       1804.32        75.75 o
 -21   5   9       1767.45       2009.77       119.94 o
 -21   5   9       3879.89       3629.87       141.18 o
 -19   5   9         43.27         66.00        32.14 o
 -19   5   9         19.71         29.27        30.42 o
 -17   5   9       8926.37       8348.99       189.96 o
 -17   5   9       4066.32       4074.64       134.86 o
 -15   5   9        822.52        870.60        76.90 o
 -15   5   9       1805.60       1865.73        94.12 o
 -13   5   9       4538.19       4406.92       133.14 o
 -13   5   9       2067.33       2303.03        98.71 o
 -11   5   9       3500.91       3620.69       118.80 o
 -11   5   9       7685.17       7680.98       190.53 o
  -9   5   9       2583.76       2553.82        99.28 o
  -9   5   9       1177.01       1190.25        70.59 o
  -7   5   9       4027.64       4085.54       126.26 o
  -7   5   9       8841.45       9025.61       212.91 o
  -5   5   9        260.78        224.97        40.75 o
  -5   5   9        118.80        141.18        34.43 o
  -3   5   9       4190.07       4336.91       127.98 o
  -3   5   9       9198.01       9011.84       223.82 o
  -1   5   9        778.20        765.57        57.39 o
  -1   5   9       1708.30       1799.73        88.95 o
  -1   5   9       2530.83       2363.86       375.90 o
   1   5   9       5465.03       5565.04       176.76 o
   1   5   9       2489.54       2480.94        90.68 o
   1   5   9       9531.35       9674.11       756.39 o
   3   5   9       4462.65       4502.76       149.79 o
   3   5   9       2032.92       1971.32        92.97 o
   5   5   9        195.66        224.97        44.19 o
   5   5   9        429.52        401.15        71.16 o
   5   5   9       2196.96       2412.65       335.15 o
   7   5   9       2077.37       2005.76        84.36 o
   7   5   9       4560.23       4860.30       173.32 o
   7   5   9       5492.18       5871.50       591.68 o
   9   5   9         85.49         40.75        32.14 o
   9   5   9         38.95         46.49        27.55 o
  11   5   9       2758.05       2788.54       100.43 o
  11   5   9       6054.45       6087.85       188.24 o
  13   5   9       1873.09       1785.95       106.74 o
  13   5   9        853.27        736.30        62.55 o
  15   5   9        840.67        716.22        80.34 o
  15   5   9       1845.44       2104.46       143.47 o
  17   5   9       1799.63       1504.75       121.09 o
  17   5   9        819.81        412.05        64.85 o
  19   5   9        346.11        216.93        72.88 o
  19   5   9       2232.83       2358.70       242.76 o
  19   5   9        759.78        774.18       151.51 o
  21   5   9       3759.07       3677.50       278.34 o
  21   5   9       4073.97       4266.89       347.21 o
 -34   6   9       6014.49       6280.68       430.99 o
 -32   6   9       2291.84       1747.50       125.11 o
 -32   6   9       1044.03       1412.35       342.61 o
 -30   6   9        624.18        583.08        82.64 o
 -30   6   9       1370.20       1053.09       104.45 o
 -28   6   9       3019.62       3614.38       234.15 o
 -28   6   9       6628.64       6840.80       245.63 o
 -26   6   9       7076.22       7571.94       261.12 o
 -26   6   9      15533.67      16055.80       353.52 o
 -24   6   9       4554.58       4871.20       161.26 o
 -24   6   9       9998.18       9998.36       321.38 o
 -24   6   9      11414.81      11827.36       697.28 o
 -22   6   9       2200.34       2045.35       107.32 o
 -22   6   9       1002.35       1025.55        79.77 o
 -22   6   9       2854.10       2377.06       295.55 o
 -20   6   9       1853.58       1920.24        99.86 o
 -20   6   9       4068.97       3938.05       137.73 o
 -20   6   9       8972.58       8765.06       572.74 o
 -18   6   9       7235.46       7280.40       258.83 o
 -18   6   9      15883.24      15267.27       329.41 o
 -18   6   9      25670.53      26578.70       805.75 o
 -16   6   9      21299.48      20459.28       410.91 o
 -16   6   9       9702.78      10186.02       327.69 o
 -14   6   9       7910.03       7521.44       189.96 o
 -14   6   9       3603.34       3402.61       173.89 o
 -12   6   9       2824.24       2722.55       112.48 o
 -12   6   9       1286.56       1287.24       106.17 o
 -10   6   9       4763.89       4988.28       149.79 o
 -10   6   9      10457.67       9990.90       243.33 o
 -10   6   9      18561.99      18765.72      1146.64 o
  -8   6   9      20555.76      20182.09       412.63 o
  -8   6   9       9363.98       9649.43       232.43 o
  -8   6   9      29919.75      28705.54      1579.93 o
  -6   6   9      17790.55      17394.12       366.14 o
  -6   6   9       8104.32       8280.70       210.62 o
  -6   6   9      22554.44      21826.29      1304.46 o
  -4   6   9       2728.12       2447.65       103.87 o
  -4   6   9       5988.75       5576.52       193.98 o
  -4   6   9       7275.31       6312.25       618.66 o
  -2   6   9       1012.52       1000.30        70.01 o
  -2   6   9       2222.67       2196.86       139.46 o
  -2   6   9       5826.01       5908.80       602.59 o
   0   6   9      22446.42      25504.37      1501.88 o
   0   6   9       5805.25       5668.91       172.74 o
   0   6   9      12743.64      12188.91       418.94 o
   2   6   9       9787.29       9483.00       228.98 o
   2   6   9      21484.99      22174.07       610.62 o
   2   6   9      28720.45      31126.79      1757.26 o
   4   6   9       4903.61       4504.48       142.90 o
   4   6   9      12617.96      14429.96      1035.88 o
   4   6   9      10764.38      10182.58       309.33 o
   6   6   9        653.75        618.08        63.13 o
   6   6   9       1435.11       1337.17        96.41 o
   6   6   9       2437.46       2060.85       405.17 o
   8   6   9       1416.62       1248.22        82.64 o
   8   6   9       3109.76       3050.24       138.88 o
  10   6   9      10455.46      10638.82       281.78 o
  10   6   9       4762.89       4784.54       202.58 o
  12   6   9       5743.56       5841.65       194.55 o
  12   6   9      12608.23      13783.18       458.54 o
  14   6   9       1472.02       1266.58       104.45 o
  14   6   9       3231.38       3049.09       176.76 o
  14   6   9       3855.56       3673.49       309.90 o
  16   6   9        418.23        351.80        68.87 o
  16   6   9        918.09        917.65       167.58 o
  16   6   9       1962.11       1763.57       217.51 o
  18   6   9       2419.30       2478.64       478.05 o
  18   6   9       1102.09       1099.00       207.75 o
  18   6   9       5159.15       5830.18       380.49 o
 -27   7   9          4.25        -13.20        52.80 o
 -27   7   9          9.33         17.22        66.57 o
 -25   7   9          0.49        -14.35        37.88 o
 -25   7   9          1.08         36.16        67.15 o
 -23   7   9         22.87          1.72        41.32 o
 -23   7   9         10.42        -27.55        39.02 o
 -21   7   9        112.27        152.08        50.50 o
 -21   7   9        246.46        132.00        47.63 o
 -19   7   9         10.65        -30.99        40.75 o
 -19   7   9         23.37         49.35        53.37 o
 -19   7   9         31.22        -25.25       157.82 o
 -17   7   9         40.49          0.00       110.19 o
 -17   7   9         39.65         31.56        65.42 o
 -17   7   9         18.06         17.79        63.13 o
 -15   7   9          1.21        -19.51        55.67 o
 -15   7   9          0.55         53.95        66.57 o
 -13   7   9        141.85        105.60        89.53 o
 -13   7   9         64.62         21.81        66.00 o
 -11   7   9        753.51        735.16       145.77 o
  -9   7   9         15.38         36.73        77.48 o
  -7   7   9         68.57         33.29        75.75 o
  -5   7   9         68.17         15.50        63.70 o
  -3   7   9         59.74         90.10        81.49 o
  -1   7   9        123.29        176.76       100.43 o
  -1   7   9         56.16        136.59        68.29 o
  -1   7   9        123.84        100.43       303.59 o
   1   7   9         19.90        -13.77       303.02 o
   1   7   9          0.84        -17.79        61.98 o
   1   7   9          1.84         -6.89        64.28 o
   3   7   9          7.85          0.57        49.93 o
   3   7   9         17.23         -5.17        42.47 o
   3   7   9         27.87        178.48       331.71 o
   5   7   9         10.74        -31.56        43.04 o
   5   7   9          4.89        -20.09        35.58 o
   5   7   9        123.01        234.15       328.27 o
   7   7   9         95.72         24.68        38.45 o
   7   7   9        210.13         76.90        55.09 o
   7   7   9        220.55        419.52       346.06 o
   9   7   9          0.13        -12.63        40.75 o
   9   7   9          0.28         18.36        41.89 o
  11   7   9          9.59        -13.77        61.98 o
  11   7   9         21.05         -7.46        63.13 o
  11   7   9         25.30         78.05       163.56 o
  13   7   9          9.63        -47.63        63.70 o
 -16   8   9        589.64        582.50       101.01 o
 -16   8   9       2666.21       2360.42       233.57 o
 -14   8   9       3818.09       3892.14       224.39 o
 -12   8   9       7117.23       7346.98       306.46 o
 -10   8   9       4276.42       4411.51       228.98 o
  -8   8   9       1721.66       1316.51       150.36 o
  -6   8   9       3647.94       3912.23       208.32 o
  -4   8   9       5290.25       5536.92       244.48 o
  -2   8   9       4835.33       4733.47       222.10 o
   0   8   9       3011.45       3027.28       214.06 o
   2   8   9       1402.66       1513.36       158.39 o
 -38   0  10       4418.39       4800.04       334.01 o
 -36   0  10      16357.49      17787.81       821.24 o
 -34   0  10       2311.93       1499.58       186.52 o
 -32   0  10       2169.53       1455.97       179.05 o
 -30   0  10        372.23        358.68        81.49 o
 -30   0  10        817.13        812.63       137.16 o
 -28   0  10      11499.90      11177.71       505.03 o
 -28   0  10      25244.52      27968.66       805.17 o
 -26   0  10      32109.47      37316.80      1468.59 o
 -26   0  10      14627.17      15631.69       506.17 o
 -24   0  10        109.20         92.97        35.01 o
 -24   0  10        239.71        261.70        57.39 o
 -22   0  10      11243.62      11130.08       394.84 o
 -22   0  10       5121.92       5297.03       187.66 o
 -20   0  10       2560.88       2439.62       136.01 o
 -20   0  10       1166.59       1193.12        72.88 o
 -18   0  10      22078.82      22399.61       444.77 o
 -18   0  10      48467.30      50345.31      1154.67 o
 -16   0  10      13887.82      14050.04       396.56 o
 -16   0  10      30486.46      31628.95       654.24 o
 -14   0  10       1245.43       1247.07        67.15 o
 -14   0  10        567.35        492.97        43.62 o
 -12   0  10       2766.62       3068.60        90.10 o
 -12   0  10       6073.26       6041.37       180.20 o
 -10   0  10       3802.67       3738.91        95.27 o
 -10   0  10       8347.60       7927.75       165.86 o
  -8   0  10      65055.20      63240.11      1020.96 o
  -8   0  10      29635.29      28541.98       484.37 o
  -6   0  10      13568.15      13145.01       249.07 o
  -6   0  10       6180.84       5783.69       151.51 o
  -4   0  10       5617.10       5396.89       134.29 o
  -4   0  10       2558.81       2474.05        95.84 o
  -2   0  10       3427.20       3526.00       107.89 o
  -2   0  10       1561.23       1666.58        70.01 o
  -2   0  10       3994.55       3536.90       372.46 o
   0   0  10      38969.14      36524.25       760.41 o
   0   0  10      17752.02      16907.45       421.24 o
   2   0  10      36500.23      34989.67       750.08 o
   2   0  10      16627.34      16474.16       530.28 o
   4   0  10        456.46        402.30        48.78 o
   4   0  10        207.93        259.97        49.93 o
   6   0  10       9088.16       9095.63       278.91 o
   6   0  10       4140.03       4335.76       193.98 o
   8   0  10        480.80        473.46        67.15 o
   8   0  10       1055.44        914.21        80.34 o
  10   0  10      41680.43      43817.29      1931.72 o
  10   0  10      27053.26      26710.69       805.17 o
  10   0  10      12323.86      11753.32       553.23 o
  12   0  10      26354.15      28090.33       926.84 o
  12   0  10      14854.25      13664.96       607.75 o
  12   0  10       6766.71       6779.39       251.94 o
  14   0  10        252.69        255.96        83.21 o
  14   0  10        624.93        735.16       138.88 o
  14   0  10        115.11        -22.96        50.50 o
  16   0  10       6407.81       6770.21       255.96 o
  16   0  10       2468.80       1658.55       172.74 o
  18   0  10       3844.82       3569.61       280.63 o
  18   0  10       1271.70       1387.67       158.39 o
  20   0  10       6749.62       7733.78       412.05 o
  20   0  10      22268.22      14033.97       666.86 o
  22   0  10       6815.39       5075.51       344.34 o
  22   0  10       2187.80       2282.37       193.98 o
  24   0  10       2791.70       2876.35       258.25 o
 -41   1  10       8221.52       9742.98       526.83 o
 -39   1  10       2253.16       2849.38       174.46 o
 -37   1  10        486.62        325.97        78.05 o
 -35   1  10        262.95        207.75        67.15 o
 -35   1  10        119.78         65.42        64.28 o
 -33   1  10       6453.98       3675.78       195.70 o
 -33   1  10       2940.05       3149.52       221.52 o
 -31   1  10      17368.20       7565.63       424.68 o
 -31   1  10       7911.92       8843.69       431.57 o
 -29   1  10        520.53        713.35        76.33 o
 -29   1  10       1142.67       1128.85       106.17 o
 -27   1  10         70.01        106.17        32.14 o
 -27   1  10        153.70        158.39        35.58 o
 -25   1  10        130.39        183.07        37.30 o
 -25   1  10        286.23        273.75        51.08 o
 -23   1  10      11065.62      11796.37       247.92 o
 -23   1  10      24291.18      25643.25       638.74 o
 -21   1  10       8458.76       8583.71       185.37 o
 -21   1  10      18568.62      19536.46       499.29 o
 -19   1  10       1938.11       2179.64        84.36 o
 -19   1  10        882.89        993.98        48.78 o
 -17   1  10       2108.17       1966.16        68.29 o
 -17   1  10       4627.85       4584.83       132.57 o
 -15   1  10      15715.04      15651.20       257.10 o
 -15   1  10       7158.84       6932.62       119.94 o
 -13   1  10      18213.60      17730.99       262.27 o
 -13   1  10      39982.39      39181.38       540.61 o
 -11   1  10       8293.18       8046.55       134.29 o
 -11   1  10      18205.14      18115.50       273.75 o
  -9   1  10       1646.85       1505.32        54.52 o
  -9   1  10        750.21        680.64        37.30 o
  -7   1  10         73.35         76.90        18.36 o
  -7   1  10         33.42         21.81        15.50 o
  -5   1  10      23966.81      22447.81       309.90 o
  -5   1  10      10917.85      10487.89       164.13 o
  -3   1  10      19285.35      19362.57       304.16 o
  -3   1  10      42335.08      41504.50       534.87 o
  -1   1  10       5932.60       5957.01       109.04 o
  -1   1  10       2702.54       2676.64        85.51 o
   1   1  10       1475.49       1430.14        59.11 o
   1   1  10       3583.67       4107.35       286.37 o
   1   1  10        672.15        623.25        53.37 o
   3   1  10         21.44         35.01        18.36 o
   3   1  10          9.77         16.07        21.81 o
   5   1  10      20978.88      20484.53       341.47 o
   5   1  10       9556.73       9619.02       276.62 o
   7   1  10      26375.15      26638.95       497.57 o
   7   1  10      37440.77      38284.96      1183.94 o
   7   1  10      12014.95      12459.21       343.76 o
   9   1  10        245.59         95.84        91.82 o
   9   1  10         52.48         49.35        31.56 o
   9   1  10        115.20        117.65        32.71 o
  11   1  10       2008.57       2142.92        99.86 o
  11   1  10        914.98        806.32        57.96 o
  11   1  10       2078.58       1944.92       164.13 o
  13   1  10       1170.81        920.52        87.81 o
  13   1  10       3090.69       3018.68       126.26 o
  13   1  10       2570.16       2855.12       145.77 o
  15   1  10       5770.03       5699.90       237.59 o
  15   1  10      20578.25      22098.31       603.16 o
  15   1  10      12666.33      12825.35       591.68 o
  17   1  10       4481.46       5123.14       317.36 o
  17   1  10       7421.50       7893.89       292.11 o
  17   1  10       2041.49        989.39       142.33 o
  19   1  10        531.48        537.74       110.19 o
  19   1  10        187.54        168.15        59.11 o
  19   1  10        411.70        408.61       111.34 o
  21   1  10        174.06        185.37        59.11 o
  21   1  10        603.78        563.56       161.26 o
  23   1  10       3584.52       2486.10       268.01 o
  23   1  10       1165.32       1045.06       106.17 o
  25   1  10       1855.05       2547.51       210.04 o
  25   1  10       7817.44       4723.14       351.80 o
 -40   2  10        312.55        323.10        76.90 o
 -38   2  10       1916.12       2021.82       150.93 o
 -38   2  10        872.87        837.88       133.72 o
 -36   2  10       2211.60       2493.56       210.62 o
 -36   2  10       4854.88       4975.65       339.74 o
 -34   2  10       1151.64        920.52       151.51 o
 -34   2  10       1575.21       1507.04       198.57 o
 -34   2  10        524.62        551.51       113.06 o
 -32   2  10        523.04        423.53        64.28 o
 -32   2  10       1148.18        688.67        93.54 o
 -30   2  10          0.66         -2.30        33.29 o
 -30   2  10          1.46          1.15        53.37 o
 -28   2  10       3355.54       3446.23       165.28 o
 -28   2  10      11543.51      12212.44       737.45 o
 -28   2  10       7366.06       4736.34       315.64 o
 -26   2  10      11124.11      11150.74       334.58 o
 -26   2  10       5067.48       5042.80       204.88 o
 -24   2  10         32.96         24.68        30.99 o
 -24   2  10         15.01         12.63        33.29 o
 -22   2  10       3277.11       3381.95       114.20 o
 -22   2  10       1492.86       1587.96       117.07 o
 -20   2  10        894.98        807.47        76.90 o
 -20   2  10       1964.66       2077.49       101.58 o
 -18   2  10       5120.28       5086.99       116.50 o
 -18   2  10      11240.02      11639.12       273.75 o
 -16   2  10      10882.43      11068.10       195.70 o
 -16   2  10       4957.39       5012.95       122.81 o
 -14   2  10          7.31          0.57        18.94 o
 -14   2  10          3.33         -4.02        16.07 o
 -12   2  10       3495.15       3651.68        96.99 o
 -12   2  10       1592.18       1647.07        68.29 o
 -10   2  10       3949.46       4038.48       145.77 o
 -10   2  10       1799.14       1734.88        83.21 o
  -8   2  10       9030.42       8760.47       181.92 o
  -8   2  10      19823.54      19668.45       414.35 o
  -6   2  10       1414.29       1309.05        60.26 o
  -6   2  10       3104.65       3004.33       112.48 o
  -4   2  10        484.09        435.01        35.58 o
  -4   2  10       1062.66       1131.72        71.74 o
  -2   2  10        231.83        246.77        28.12 o
  -2   2  10        508.90        537.16        41.89 o
   0   2  10      11932.08      11395.79       208.32 o
   0   2  10       5435.55       5434.19       115.93 o
   0   2  10      16889.47      17285.08       956.68 o
   2   2  10       9818.92       9922.61       202.58 o
   2   2  10      14939.20      14244.59       841.33 o
   2   2  10       4472.92       4604.92       152.08 o
   4   2  10       1006.21       1007.76        98.14 o
   4   2  10        111.23         91.82        40.75 o
   4   2  10         50.67         36.73        27.55 o
   6   2  10       1141.74       1286.67        68.87 o
   6   2  10       3999.20       4056.85       177.33 o
   6   2  10       2506.34       2466.59       126.26 o
   8   2  10       1138.52       1018.66       102.15 o
   8   2  10        511.80        434.44        55.67 o
   8   2  10       1123.50       1159.84        94.12 o
  10   2  10       4842.90       4716.82       193.98 o
  10   2  10       9910.38      10163.07       449.93 o
  10   2  10       2206.14       2413.22       149.79 o
  12   2  10       9170.31       9276.98       254.81 o
  12   2  10      12525.85      13136.98       878.06 o
  14   2  10        447.55        408.61        68.29 o
  14   2  10        982.45        982.50        75.18 o
  14   2  10        983.12        709.91       293.26 o
  16   2  10        449.74        379.92        68.29 o
  16   2  10       1510.31       1624.69       355.24 o
  16   2  10        987.27       1118.52        96.41 o
  18   2  10        423.57        197.42        95.27 o
  18   2  10       1454.45       1224.11       146.34 o
  18   2  10        929.83        782.22       133.72 o
  20   2  10       7558.38       6151.56       300.72 o
  20   2  10       5346.78       5601.19       350.07 o
  20   2  10       2435.68       1441.62       183.65 o
  22   2  10        473.31        350.65        70.59 o
  22   2  10       1911.88       1853.67       174.46 o
  22   2  10       1039.01        967.01       158.97 o
  24   2  10        232.49        212.91        61.41 o
  24   2  10        652.74        451.65       127.40 o
 -39   3  10       1562.31       1752.09       150.93 o
 -37   3  10         51.36         88.95        62.55 o
 -37   3  10         23.40         -6.89        68.29 o
 -37   3  10        122.67        367.87       258.83 o
 -35   3  10        486.04        307.61       250.79 o
 -33   3  10       4142.77       4081.53       263.42 o
 -33   3  10       1425.75       1554.10       128.55 o
 -33   3  10       3129.81       2700.17       247.35 o
 -31   3  10       7348.57       7887.01       367.87 o
 -31   3  10       2393.71       1191.40       183.65 o
 -31   3  10       5254.65       3330.30       277.19 o
 -29   3  10       1408.27       1371.03       124.53 o
 -29   3  10       3091.43       3200.03       204.88 o
 -27   3  10        375.23        308.18        56.24 o
 -27   3  10        823.70        896.42        90.68 o
 -25   3  10        938.09       1005.46        76.33 o
 -25   3  10        427.34        352.94        55.09 o
 -25   3  10       1300.50       1064.57       227.26 o
 -23   3  10       5141.77       5341.79       175.61 o
 -23   3  10      11287.17      12477.58       355.81 o
 -23   3  10      16321.52      16188.37       919.95 o
 -21   3  10       9049.10       9876.69       286.95 o
 -21   3  10       4122.23       4274.93       183.65 o
 -19   3  10       2380.66       2589.40        94.69 o
 -19   3  10       1084.49       1154.10        96.41 o
 -17   3  10        177.54        188.81        33.29 o
 -17   3  10        389.74        385.66        50.50 o
 -15   3  10       9991.05      10305.97       240.46 o
 -15   3  10       4551.33       4397.74       155.52 o
 -13   3  10       7512.91       7532.92       203.73 o
 -13   3  10      16492.29      17037.73       426.98 o
 -11   3  10       3626.33       3818.68       112.48 o
 -11   3  10       7960.50       8070.08       202.58 o
  -9   3  10        494.82        482.07        49.93 o
  -9   3  10       1086.23       1096.14        71.74 o
  -7   3  10        796.62        859.12        61.98 o
  -7   3  10       1748.73       1740.04        87.23 o
  -5   3  10      11212.13      11355.62       236.44 o
  -5   3  10       5107.58       4950.40       144.05 o
  -5   3  10      14838.46      15289.65       892.40 o
  -3   3  10      14841.58      14909.16       341.47 o
  -3   3  10       6760.94       6932.62       193.98 o
  -3   3  10      22354.48      21071.62      1142.62 o
  -1   3  10       4610.92       4688.13       138.31 o
  -1   3  10      10121.86       9726.33       231.85 o
  -1   3  10      14673.19      14586.06       627.84 o
   1   3  10          6.73         21.23        24.10 o
   1   3  10         14.76         18.36        27.55 o
   1   3  10        192.30        153.80        75.18 o
   3   3  10       3500.14       3363.59       153.23 o
   3   3  10       1100.43       1204.60        65.42 o
   3   3  10       2415.65       2435.60       136.01 o
   5   3  10       8986.05       9419.88       312.20 o
   5   3  10      13108.28      13383.18       386.23 o
   5   3  10       4093.51       4534.33       187.66 o
   7   3  10       5034.35       5274.07       189.96 o
   7   3  10      11051.37      11595.50       300.15 o
   7   3  10      16193.14      16164.26       953.24 o
   9   3  10        362.41        316.79        53.95 o
   9   3  10        795.55        880.93        78.62 o
   9   3  10       1222.89       1159.26       261.12 o
  11   3  10        967.07        898.72       244.48 o
  11   3  10        591.84        700.72        91.25 o
  11   3  10        269.61        352.37        60.83 o
  13   3  10        870.22        787.95       101.58 o
  13   3  10       3318.58       3298.16       412.05 o
  13   3  10       1910.31       2183.66       155.52 o
  15   3  10       4596.56       4228.44       228.41 o
  15   3  10       2093.92       1138.60       159.54 o
  15   3  10       6990.26       7054.86       614.07 o
  17   3  10       2223.65       2158.98       161.84 o
  17   3  10       3649.41       3828.44       476.90 o
  19   3  10        456.21        509.04       149.21 o
  19   3  10        134.97         82.07        82.64 o
  21   3  10        156.53        214.64       132.57 o
  21   3  10        179.93        154.95       147.49 o
  21   3  10         71.31         48.78        47.06 o
  23   3  10       1622.56       1919.67       273.75 o
  23   3  10        414.94        323.68        90.10 o
  23   3  10        910.86       1033.01       170.45 o
  25   3  10       3726.53       4514.81       357.54 o
 -40   4  10         10.34        -29.27       176.76 o
 -40   4  10         23.26         29.84       250.22 o
 -36   4  10        976.01       1018.66       191.11 o
 -36   4  10        390.70        439.03       114.20 o
 -34   4  10         11.19         26.97        64.28 o
 -34   4  10         69.99        270.30       249.07 o
 -34   4  10         24.56         20.66        91.25 o
 -32   4  10         15.61         29.27       101.01 o
 -32   4  10         17.57        -63.70       231.85 o
 -32   4  10          7.11        -24.10        49.93 o
 -30   4  10         39.08        -92.40       207.75 o
 -30   4  10          0.39         -1.72        66.00 o
 -30   4  10          0.86         26.97        43.62 o
 -28   4  10        153.11        133.72        50.50 o
 -28   4  10         69.75         78.05        47.06 o
 -28   4  10        559.25        127.98       181.92 o
 -26   4  10       1471.30       1366.44        92.40 o
 -26   4  10       1876.35       1753.82       179.63 o
 -24   4  10        230.69        248.50       108.47 o
 -24   4  10        226.05        269.16        62.55 o
 -24   4  10        102.97         72.31        54.52 o
 -22   4  10        234.58        178.48       105.02 o
 -22   4  10        105.85        118.80        51.08 o
 -22   4  10        232.36        301.87        55.09 o
 -20   4  10        307.21        210.62        50.50 o
 -20   4  10        674.38        754.10        67.72 o
 -20   4  10        682.59        701.30       191.68 o
 -18   4  10        633.78        494.12        75.18 o
 -18   4  10       1391.28       1259.69       108.47 o
 -18   4  10       3840.41       4221.55       228.98 o
 -16   4  10       1372.90       1461.70       140.60 o
 -16   4  10        497.61        464.85        48.78 o
 -16   4  10       1092.35       1123.68        99.28 o
 -14   4  10          4.11         -1.15        24.68 o
 -14   4  10          1.87         25.83        29.84 o
 -14   4  10         51.27         82.07       154.38 o
 -12   4  10         18.86        -15.50        47.06 o
 -12   4  10         41.41         20.66        25.25 o
 -10   4  10       2339.74       2668.60       336.30 o
 -10   4  10        837.41        847.64        61.98 o
 -10   4  10       1838.27       1867.45        88.95 o
  -8   4  10       1762.12       1838.18        88.38 o
  -8   4  10        802.72        852.23        61.98 o
  -8   4  10       2564.83       2610.64       338.02 o
  -6   4  10        501.47        506.75        44.76 o
  -6   4  10       1100.83       1233.30        75.75 o
  -6   4  10       1938.24       1958.70       311.62 o
  -4   4  10          1.25        -13.20        21.81 o
  -4   4  10         21.62         40.75        84.36 o
  -4   4  10          2.75        -28.12        36.73 o
  -2   4  10         47.16         37.88        26.97 o
  -2   4  10        103.52        115.35        40.17 o
  -2   4  10        105.40         92.97        82.64 o
   0   4  10       1113.46       1129.42       136.59 o
   0   4  10        280.54        295.55        58.54 o
   0   4  10        615.85        634.73        65.42 o
   2   4  10       6010.11       5846.25       208.32 o
   2   4  10       2449.14       2593.42       127.40 o
   2   4  10       5376.33       5248.82       261.70 o
   4   4  10          8.20         13.77        29.27 o
   4   4  10         18.01         87.23        48.21 o
   4   4  10        325.21        407.46       118.80 o
   6   4  10          2.23         41.89        43.04 o
   6   4  10          4.89         21.23        44.76 o
   6   4  10        110.74         59.11       115.35 o
   8   4  10          4.64        -11.48        33.86 o
   8   4  10         10.19         12.05       131.42 o
   8   4  10        113.16        138.88       125.68 o
  10   4  10       1559.40       1557.54       183.07 o
  10   4  10        405.05        411.48        56.82 o
  10   4  10        889.16        689.25       246.77 o
  12   4  10        891.54        989.96       107.89 o
  12   4  10        406.13        315.64        50.50 o
  12   4  10        961.29        849.94       164.13 o
  14   4  10         84.27        -59.11        89.53 o
  14   4  10         83.88        119.37        62.55 o
  14   4  10         38.21          8.61        45.91 o
  16   4  10         11.41        -20.09        99.86 o
  16   4  10          4.30         25.83        54.52 o
  16   4  10          1.96        -30.99        91.82 o
  18   4  10         99.73        181.35        94.69 o
  18   4  10        110.92         34.43       130.85 o
  18   4  10         45.43         44.76       104.45 o
  20   4  10        650.51        649.07       181.92 o
  22   4  10        469.28        195.12       115.93 o
  22   4  10        517.02        633.58       408.61 o
  24   4  10          1.22        -21.23       247.92 o
 -35   5  10       1444.96       1808.34       203.73 o
 -35   5  10       3171.98       3107.06       326.54 o
 -33   5  10        305.46        230.70        71.74 o
 -33   5  10        139.15         90.68        87.81 o
 -31   5  10         60.20         33.29        63.70 o
 -31   5  10        132.15        140.03        53.95 o
 -29   5  10       2426.30       2443.64       127.98 o
 -29   5  10       1105.28       1193.12       158.97 o
 -27   5  10       4023.97       4359.29       187.66 o
 -27   5  10       8833.39       9438.81       273.17 o
 -25   5  10       3360.59       3047.94       141.18 o
 -25   5  10       5537.20       5282.68       300.15 o
 -25   5  10       1530.89       1477.77       115.35 o
 -23   5  10        698.63        560.69        60.83 o
 -23   5  10        318.25        370.16        55.67 o
 -21   5  10        239.74        206.60        41.32 o
 -21   5  10        109.21         17.22        35.58 o
 -21   5  10        530.26        144.62       176.19 o
 -19   5  10       7642.93       6789.15       241.03 o
 -19   5  10       3481.66       4003.48       184.79 o
 -19   5  10      10173.83      10266.37       539.46 o
 -17   5  10       4891.40       5481.25       224.39 o
 -17   5  10      10737.57      10512.57       316.79 o
 -15   5  10       2333.37       2200.30       132.57 o
 -15   5  10       5122.21       5194.30       234.15 o
 -13   5  10        683.60        627.84       172.74 o
 -13   5  10        180.23        120.52        44.19 o
 -13   5  10        395.64        382.79        96.41 o
 -11   5  10        802.65        885.52        80.34 o
 -11   5  10       1761.96       1623.54        94.12 o
 -11   5  10       2583.51       2355.83       274.32 o
  -9   5  10      15508.69      15090.51       639.32 o
  -9   5  10      10114.45      10362.21       388.53 o
  -9   5  10       4607.54       4560.73       272.60 o
  -7   5  10      16448.95      16456.38       463.71 o
  -7   5  10       5394.24       5589.14       253.09 o
  -7   5  10      11841.41      12139.55       404.59 o
  -5   5  10       1803.45       1819.24       118.22 o
  -5   5  10       2606.10       2397.15       153.80 o
  -5   5  10        821.55        803.45        67.15 o
  -3   5  10        812.35        627.26       104.45 o
  -3   5  10        632.12        831.57       125.11 o
  -3   5  10        287.96        348.93        94.69 o
  -1   5  10       4534.85       4572.78       204.88 o
  -1   5  10       6868.22       7046.83       268.58 o
  -1   5  10       2065.81       2050.52       110.76 o
   1   5  10      15139.17      15625.95       694.41 o
   1   5  10      10247.77      10382.29       382.21 o
   1   5  10       4668.28       4975.08       187.09 o
   3   5  10       2530.90       2529.15       105.60 o
   3   5  10       9037.48      10050.58       519.95 o
   3   5  10       5555.82       6308.80       432.14 o
   5   5  10        290.51        249.64        44.19 o
   5   5  10        637.74        551.51        60.26 o
   5   5  10        746.95        567.58       188.81 o
   7   5  10        754.31        765.00       203.16 o
   7   5  10        198.64        194.55        43.04 o
   7   5  10        436.06        434.44        80.92 o
   9   5  10       2176.61       2039.04       115.35 o
   9   5  10       4778.08       4679.52       223.82 o
   9   5  10       6308.96       6291.59       417.79 o
  11   5  10       3207.51       3266.60       136.59 o
  11   5  10       7041.10       7814.70       305.31 o
  11   5  10      11065.07      12743.86       640.46 o
  13   5  10       2146.55       2068.88       252.51 o
  13   5  10        977.84       1038.75        89.53 o
  13   5  10       3251.83       3138.05       193.40 o
  15   5  10         50.30         32.71        93.54 o
  15   5  10         22.91         20.09        48.21 o
  15   5  10        110.50        117.65       108.47 o
  17   5  10        103.89         29.27        57.96 o
  17   5  10        228.06        141.75       111.34 o
  17   5  10        367.21        254.23       133.72 o
  19   5  10       5268.91       5763.60       332.86 o
 -32   6  10         12.52         60.26       113.06 o
 -30   6  10        253.07        203.73        96.41 o
 -30   6  10        555.55        538.31        79.20 o
 -28   6  10       6948.19       6574.52       242.76 o
 -28   6  10       3165.18       2886.11       340.32 o
 -26   6  10      10062.91      10631.94       307.03 o
 -26   6  10      14429.45      14634.84       731.71 o
 -26   6  10       4584.07       4996.31       308.18 o
 -24   6  10        719.17        693.26       129.70 o
 -24   6  10       1578.72       1626.99       146.92 o
 -24   6  10       2198.41       2832.16       298.42 o
 -22   6  10         74.20        101.01        55.67 o
 -22   6  10        162.87        197.42        73.46 o
 -22   6  10        170.77        103.30       181.35 o
 -20   6  10       2705.85       2681.23       173.32 o
 -20   6  10       4112.36       3874.35       220.37 o
 -20   6  10       1232.63       1047.35        99.28 o
 -18   6  10       7006.64       6878.68       257.68 o
 -18   6  10      22427.19      21951.97       646.78 o
 -18   6  10      15380.94      15327.53       631.28 o
 -16   6  10      10560.52      10562.50       480.92 o
 -16   6  10      15634.01      15780.90       499.29 o
 -16   6  10       4810.74       4344.37       195.12 o
 -14   6  10        911.24       1017.51       151.51 o
 -14   6  10        415.10        428.70        71.74 o
 -14   6  10       1267.94       1274.62       137.73 o
 -12   6  10         71.53         71.16       138.88 o
 -12   6  10         17.91        -16.64        42.47 o
 -12   6  10         39.32         64.28        72.31 o
 -10   6  10      12540.13      12697.38       370.16 o
 -10   6  10       4225.67       4033.32       191.68 o
 -10   6  10       9276.16       9034.22       597.42 o
  -8   6  10       9198.83      10127.49       343.19 o
  -8   6  10      29392.05      31308.14       905.60 o
  -8   6  10      20193.22      20522.40       593.98 o
  -6   6  10      11390.70      12044.86       449.36 o
  -6   6  10       3263.96       3458.28       334.01 o
  -6   6  10       7165.04       7123.16       274.89 o
  -4   6  10         70.69         53.37        51.65 o
  -4   6  10         32.20        -15.50        80.34 o
  -4   6  10         88.60       -110.19       239.31 o
  -2   6  10        356.71        497.57       111.91 o
  -2   6  10        783.04        606.60        87.23 o
  -2   6  10       1198.15       1439.32       352.37 o
   0   6  10      11137.29      11221.32       371.31 o
   0   6  10       5073.49       5093.87       298.42 o
   0   6  10      15948.04      17316.64      1165.00 o
   2   6  10       7046.25       6697.90       289.82 o
   2   6  10      15467.88      14706.58       449.93 o
   2   6  10      22474.52      25261.61      1523.11 o
   4   6  10       3087.56       2822.40       148.06 o
   4   6  10       1406.51       1363.57       124.53 o
   4   6  10       4320.18       4075.21       541.18 o
   6   6  10         17.34         12.05        66.57 o
   6   6  10          7.90         26.40        56.82 o
   6   6  10         91.53        102.73       108.47 o
   8   6  10       1360.32       1311.92       218.65 o
   8   6  10        619.68        698.43        81.49 o
   8   6  10       2079.49       2058.55       215.21 o
  10   6  10       4366.54       4739.21       185.37 o
  10   6  10      14169.47      15475.59       581.93 o
  10   6  10       9585.40       9720.60       540.03 o
  12   6  10       3413.65       3237.90       164.13 o
  12   6  10       7493.62       8358.17       496.99 o
  12   6  10      10658.80      10908.55       448.78 o
  14   6  10        185.47        197.42        78.05 o
  14   6  10        660.21        517.65       140.03 o
  16   6  10         26.20       -143.47       143.47 o
  16   6  10          9.34        -94.69        94.69 o
 -25   7  10       6125.61       6596.32       461.41 o
 -25   7  10       3821.12       4021.27       307.61 o
 -23   7  10        239.47        303.59       132.57 o
 -21   7  10        267.00        128.55        84.94 o
 -21   7  10        338.75        315.07       134.29 o
 -19   7  10       9832.32       9590.32       365.57 o
 -19   7  10       7066.64       6893.60       566.43 o
 -17   7  10      20441.59      20466.16       614.64 o
 -15   7  10       1669.69       1397.43       185.37 o
 -15   7  10       2778.23       2709.35       189.38 o
 -13   7  10        703.85        515.93       131.42 o
 -13   7  10       1022.01        950.94       144.05 o
 -11   7  10        778.04        712.77       111.34 o
  -9   7  10      15196.45      15407.30       385.66 o
  -7   7  10      17674.26      17434.86       477.48 o
  -5   7  10        562.45        474.04       102.15 o
  -3   7  10        318.16        222.67        96.41 o
  -3   7  10       1019.05        860.27       113.06 o
  -1   7  10       3194.07       2895.86       164.71 o
  -1   7  10       1108.54        728.84       207.18 o
   1   7  10      19966.56      20928.15       545.20 o
   3   7  10       2765.68       2528.00       193.40 o
   3   7  10       9290.34       9794.63       315.64 o
   5   7  10        279.14        123.39        95.84 o
   5   7  10         71.75        130.85        86.66 o
   7   7  10        210.48        152.66       101.01 o
   9   7  10       6799.47       6693.88       416.07 o
   9   7  10       2304.48       1890.40       220.37 o
 -41   1  11        178.08        152.66       150.93 o
 -39   1  11         95.38        113.63       138.31 o
 -37   1  11       1453.96       1241.33       139.46 o
 -35   1  11        148.56        -45.91        91.82 o
 -33   1  11       1229.15        786.23       115.93 o
 -31   1  11        598.91        478.63       104.45 o
 -29   1  11       1425.63       1302.16       128.55 o
 -27   1  11       1426.29       1786.53       137.73 o
 -25   1  11          3.52        -28.12        71.16 o
 -23   1  11       2879.02       2954.97       137.16 o
 -21   1  11         73.06         66.00        54.52 o
 -19   1  11       4619.85       5034.76       148.06 o
 -17   1  11        402.26        392.54        56.82 o
 -15   1  11        141.51        143.47        39.02 o
 -13   1  11       3749.78       3906.49       110.76 o
 -11   1  11        505.89        439.03        44.19 o
  -9   1  11       4244.65       4067.18       111.91 o
  -7   1  11        979.12        871.74        57.96 o
  -5   1  11       4061.15       3950.68       118.80 o
  -3   1  11        302.20        265.14        33.29 o
  -1   1  11        715.44        692.69        48.21 o
   1   1  11       4352.84       4216.96       120.52 o
   3   1  11         33.39         74.61        43.04 o
   5   1  11       2832.15       2837.90       112.48 o
   7   1  11          4.95        -43.62        43.62 o
   9   1  11       1350.25       1403.74        67.72 o
  11   1  11       1301.76       1284.37        68.87 o
  13   1  11        277.63        226.11        60.26 o
  15   1  11       1623.36       1476.05       106.17 o
  17   1  11        121.69        128.55        87.81 o
  19   1  11       1563.84       1736.03       142.90 o
  21   1  11        205.24        -27.55       147.49 o
 -38   2  11      10605.92      12050.03       441.32 o
 -36   2  11      10821.64       7895.62       474.61 o
 -34   2  11        274.44         56.24       146.92 o
 -32   2  11        421.65        203.16        98.71 o
 -30   2  11       4692.45       2661.14       251.94 o
 -28   2  11      25563.04      26393.90       782.79 o
 -26   2  11      15142.19      17081.92       544.05 o
 -24   2  11        326.08        243.33        89.53 o
 -22   2  11         45.22         16.64        61.41 o
 -20   2  11      15628.54      17062.98       487.81 o
 -18   2  11      51117.74      54262.13      1042.76 o
 -16   2  11       7880.13       8149.85       219.23 o
 -14   2  11       1215.21       1200.58        78.05 o
 -12   2  11       1364.15       1254.53        84.94 o
 -10   2  11      42168.43      42557.02       940.61 o
  -8   2  11      40102.67      40678.09       715.64 o
  -6   2  11       2446.84       2176.78       110.76 o
  -4   2  11       1026.30        894.70        75.75 o
  -2   2  11       5654.01       5637.35       154.95 o
   0   2  11      45837.34      46569.67       816.08 o
   2   2  11      19849.70      19815.94       394.84 o
   4   2  11         97.22         59.11        48.21 o
   6   2  11        579.31        580.21        66.00 o
   8   2  11      12104.19      12623.34       285.22 o
  10   2  11      27741.22      28797.36       678.92 o
  12   2  11       4999.37       5276.37       176.76 o
  14   2  11        532.22        521.09        89.53 o
  16   2  11        233.77        184.79        85.51 o
  18   2  11       9458.10       9601.23       302.44 o
  20   2  11      10242.31       8742.11       369.01 o
  22   2  11        608.40        571.02       134.86 o
 -37   3  11       5959.43       5489.86       238.74 o
 -35   3  11        747.88        594.55       131.42 o
 -33   3  11       4604.96       4821.85       451.65 o
 -31   3  11       2562.56       2633.02       315.07 o
 -29   3  11       5180.01       5596.60       230.70 o
 -27   3  11      10667.30      12362.80       311.62 o
 -25   3  11        246.44        257.68        69.44 o
 -23   3  11      11677.14      13425.07       354.67 o
 -21   3  11        432.58        496.99        71.16 o
 -19   3  11      14501.71      15777.46       351.80 o
 -17   3  11       8229.19       8854.59       242.18 o
 -15   3  11       5021.41       5200.62       158.97 o
 -13   3  11      10890.73      11015.87       258.83 o
 -11   3  11       1685.57       1616.08        88.95 o
  -9   3  11      18098.64      18409.91       382.21 o
  -7   3  11       3274.45       3326.28       125.11 o
  -5   3  11      11749.06      12017.89       242.18 o
  -3   3  11       5597.27       5643.09       171.59 o
  -1   3  11       7366.04       7410.68       197.99 o
   1   3  11      16428.51      17034.86       316.79 o
   3   3  11        201.88        176.19        51.65 o
   5   3  11      10895.06      11428.50       238.17 o
   7   3  11        443.15        404.59        76.90 o
   9   3  11      10224.42      10600.37       331.14 o
  11   3  11       6288.28       6013.25       233.57 o
  13   3  11       1589.23       1530.57       130.85 o
  15   3  11       4299.96       3944.94       203.73 o
  17   3  11        355.00        255.96       126.83 o
  19   3  11       7248.65       7922.01       336.88 o
  21   3  11       1460.25       1443.34       254.23 o
 -34   4  11       1430.28       1018.66       157.25 o
 -32   4  11        106.13        -35.58       101.58 o
 -30   4  11       8038.95       8805.24       279.49 o
 -28   4  11      41326.96      45049.43       816.65 o
 -26   4  11      17747.70      19616.80       449.93 o
 -24   4  11        641.77        651.94        81.49 o
 -22   4  11       1622.16       1570.74       119.94 o
 -20   4  11      27082.86      28081.72       679.49 o
 -18   4  11      58254.03      61300.93      1706.18 o
 -16   4  11      18875.26      19709.20       485.51 o
 -14   4  11         11.47        -22.38        67.15 o
 -12   4  11       5414.28       5271.20       175.04 o
 -10   4  11      57450.92      60017.70      1123.68 o
  -8   4  11      56714.73      59119.56      1107.61 o
  -6   4  11       7362.47       7298.77       212.91 o
  -4   4  11         21.11         33.86        57.96 o
  -2   4  11      15935.16      16598.12       334.01 o
   0   4  11      57679.07      59128.17       958.40 o
   2   4  11      27822.01      28521.89       517.08 o
   4   4  11       1889.27       1263.14       141.75 o
   6   4  11        496.87        316.21       115.35 o
   8   4  11      15862.74      15232.26       392.54 o
  10   4  11      39979.02      40900.19       845.34 o
  12   4  11       9272.69       9236.23       248.50 o
  14   4  11         49.88         -5.17        89.53 o
  16   4  11       1195.46       1034.73       142.33 o
  18   4  11      16211.79      18725.55       795.42 o
 -33   5  11       2950.49       2611.21       214.64 o
 -31   5  11       1458.02       1795.14       176.76 o
 -29   5  11       2771.49       3048.52       175.04 o
 -27   5  11       5684.34       5737.21       226.69 o
 -25   5  11         27.14         25.25        71.16 o
 -23   5  11       9709.50      10094.77       276.62 o
 -21   5  11        731.48        717.37        76.33 o
 -19   5  11       9971.80      10401.23       230.70 o
 -17   5  11       3699.18       3751.54       133.14 o
 -15   5  11       3290.90       3467.46       125.68 o
 -13   5  11       6851.86       6821.29       241.61 o
 -11   5  11        692.91        559.55       103.87 o
  -9   5  11       9895.94       9445.70       302.44 o
  -7   5  11        938.48        841.33        93.54 o
  -5   5  11       6016.40       6195.17       209.47 o
  -3   5  11       3794.24       3943.22       138.31 o
  -1   5  11       3321.61       3293.00       129.70 o
   1   5  11      10479.80      11411.28       324.25 o
   3   5  11        386.40        352.94        85.51 o
   5   5  11      10174.54      10831.08       309.33 o
   7   5  11         27.64         13.77        70.01 o
   9   5  11       5750.34       6237.07       226.11 o
  11   5  11       3782.42       3751.54       173.32 o
  13   5  11       1046.73        966.44       130.85 o
  15   5  11       2554.61       2883.24       171.59 o
  17   5  11        190.88        187.09       126.83 o
 -30   6  11       6830.27       6366.77       441.90 o
 -28   6  11      13184.91      13749.90       685.23 o
 -26   6  11       9634.43       9979.42       314.49 o
 -24   6  11       3304.94       3260.28       187.66 o
 -22   6  11       5113.64       5846.82       280.06 o
 -20   6  11      12890.42      13240.85       439.60 o
 -18   6  11      20889.25      20712.36       597.42 o
 -16   6  11      10761.04      10641.12       308.18 o
 -14   6  11       4665.58       4489.56       239.89 o
 -12   6  11       5091.16       4915.97       245.63 o
 -10   6  11      23412.95      23611.67       534.29 o
  -8   6  11      25135.40      25950.86       534.87 o
  -6   6  11       5303.13       5073.21       176.76 o
  -4   6  11       4400.00       4237.62       197.99 o
  -2   6  11      10408.19       9891.04       323.10 o
   0   6  11      20347.77      21166.31       550.36 o
   2   6  11      12732.00      12531.52       375.90 o
   4   6  11       4948.36       5600.05       316.21 o
   6   6  11       3342.15       3895.01       208.32 o
   8   6  11       9160.58      10181.43       332.86 o
  10   6  11      12811.20      13846.31       405.74 o
  12   6  11       6606.77       7315.41       357.54 o
 -23   7  11        489.79        442.47       202.58 o
 -21   7  11         99.92        385.08       121.09 o
 -19   7  11        146.69        132.00       115.35 o
 -17   7  11         58.08         67.15        97.56 o
 -15   7  11        363.40        322.53        92.97 o
 -13   7  11        309.89        300.15        92.40 o
 -11   7  11         76.89         -0.57        84.94 o
  -9   7  11         25.68          8.03        78.62 o
  -7   7  11         41.94        -46.49        82.64 o
  -5   7  11        345.00        193.98        90.68 o
  -3   7  11        284.67        237.02        94.12 o
  -1   7  11        115.24        171.59        88.38 o
   1   7  11        225.47        202.01        83.79 o
   3   7  11        129.60        142.90        95.27 o
   5   7  11        392.71        364.42       165.28 o
 -38   0  12      41018.81      47870.69      1885.81 o
 -36   0  12      25794.34      19900.30       894.12 o
 -34   0  12       4783.69       2638.76       237.59 o
 -32   0  12       8833.93       8609.54       474.61 o
 -30   0  12      60292.23      64335.67      2454.54 o
 -28   0  12      72693.67      87650.64      3267.75 o
 -26   0  12      32380.94      38127.14      1510.49 o
 -24   0  12       9596.83      10920.03       528.56 o
 -22   0  12      40434.93      41705.93      1617.23 o
 -20   0  12     105730.30     113116.55      4123.42 o
 -18   0  12     116789.29     120867.55      4386.26 o
 -16   0  12      28106.93      28068.52       701.30 o
 -14   0  12       9278.98       8729.48       416.65 o
 -12   0  12      87831.23      86529.25      3161.00 o
 -10   0  12     158726.59     150928.62      3352.11 o
  -8   0  12      91232.05      86720.93      1966.16 o
  -6   0  12      12424.20      11669.53       336.88 o
  -4   0  12      23216.19      21564.02       727.70 o
  -2   0  12      98337.26      95465.91      2758.13 o
   0   0  12     117401.47     118038.84      3380.23 o
   2   0  12      48847.53      49622.78      1176.48 o
   4   0  12       8687.38       8902.80       287.52 o
   6   0  12      23148.15      24390.44       636.45 o
   8   0  12      66625.28      69996.55      1964.43 o
  10   0  12      71620.34      72571.61      1690.11 o
  12   0  12       8803.88       9127.19       308.75 o
  14   0  12       4403.28       4544.08       202.58 o
  16   0  12      21188.24      23266.19       640.46 o
  18   0  12      37590.45      25801.07      1096.71 o
  20   0  12      17605.00      12745.58       630.13 o
 -39   1  12      11469.04      15652.92       757.54 o
 -37   1  12      11625.47      11276.99       596.27 o
 -35   1  12        661.79        346.63        97.56 o
 -33   1  12       1083.80        967.01       112.48 o
 -31   1  12       5576.20       6212.39       266.86 o
 -29   1  12      27542.25      31145.73       906.75 o
 -27   1  12      21624.95      24676.81       736.88 o
 -25   1  12        710.30        722.53        68.29 o
 -23   1  12       1018.99       1043.34        75.75 o
 -21   1  12      18365.41      19251.80       423.53 o
 -19   1  12      55249.43      57233.18      1047.93 o
 -17   1  12       7745.25       7842.82       240.46 o
 -15   1  12        432.54        400.58        44.19 o
 -13   1  12       1986.65       1950.66        70.59 o
 -11   1  12      37966.61      37340.33       646.78 o
  -9   1  12      47195.96      45573.39       934.87 o
  -7   1  12       4120.02       3934.03       105.60 o
  -5   1  12        920.79        852.23        44.19 o
  -3   1  12       4565.16       4853.98       110.19 o
  -1   1  12      54773.24      53823.10       843.05 o
   1   1  12      22085.59      21784.97       402.30 o
   3   1  12        515.38        501.01        44.76 o
   5   1  12        872.10        875.76        57.39 o
   7   1  12      18526.33      19053.24       334.58 o
   9   1  12      26375.87      27542.83       504.45 o
  11   1  12       9428.23      10132.08       250.79 o
  13   1  12        662.82        565.28        68.87 o
  15   1  12        330.14        305.31        81.49 o
  17   1  12      10887.22      11969.68       402.30 o
  19   1  12      14732.48      16428.83       514.78 o
 -38   2  12      23358.75      24326.74       762.13 o
 -36   2  12      17620.05       8132.63       485.51 o
 -34   2  12       5022.60       3514.52       292.69 o
 -32   2  12       8543.44       5783.12       378.77 o
 -30   2  12      34157.91      34466.85       998.57 o
 -28   2  12      46113.93      51613.62      1422.68 o
 -26   2  12      23773.15      26436.94       783.94 o
 -24   2  12       9476.12      10821.90       294.98 o
 -22   2  12      28787.80      31081.46       672.03 o
 -20   2  12      66318.45      71025.54      2051.09 o
 -18   2  12      75299.15      76907.94      1625.84 o
 -16   2  12      15542.92      15979.47       366.14 o
 -14   2  12      17210.13      17297.13       388.53 o
 -12   2  12      48023.01      45848.86       896.42 o
 -10   2  12     103773.72      99140.55      1543.20 o
  -8   2  12      52909.12      50957.08       829.85 o
  -6   2  12      16452.38      16095.40       403.45 o
  -4   2  12      15084.99      14928.10       313.35 o
  -2   2  12      65037.87      63804.82      1092.69 o
   0   2  12      71322.32      69922.52      1191.98 o
   2   2  12      34356.46      33741.45       623.82 o
   4   2  12       8611.06       8582.57       259.40 o
   6   2  12      17069.72      17844.05       374.18 o
   8   2  12      46458.45      48918.04       875.19 o
  10   2  12      35976.15      38671.19       760.98 o
  12   2  12       9768.35      10742.70       299.57 o
  14   2  12       4680.25       4868.33       203.16 o
  16   2  12      14041.97      15180.61       502.73 o
  18   2  12      22487.45      23383.26       579.06 o
  20   2  12      11924.74       9475.54       556.68 o
  22   2  12       1912.46       1807.19       363.27 o
 -37   3  12       2830.48       2664.01       257.10 o
 -35   3  12       1231.40        876.33       126.26 o
 -33   3  12        452.45        376.47       104.45 o
 -31   3  12       2705.13       2755.83       307.03 o
 -29   3  12       7222.93       7539.23       534.87 o
 -27   3  12       4491.32       4881.53       196.85 o
 -25   3  12       1501.18       1629.86       124.53 o
 -23   3  12       1796.74       2029.86       134.86 o
 -21   3  12       4872.04       5003.77       184.22 o
 -19   3  12      10114.92      10853.46       292.11 o
 -17   3  12       6382.22       6680.69       191.11 o
 -15   3  12       2443.13       2501.02       132.00 o
 -13   3  12       2964.12       2914.80       113.63 o
 -11   3  12       9095.69       9194.34       234.15 o
  -9   3  12       9678.58       9425.04       237.59 o
  -7   3  12       4415.72       4211.80       140.60 o
  -5   3  12       1887.54       1849.08        79.77 o
  -3   3  12       6723.82       6558.45       161.84 o
  -1   3  12       9158.46       9424.47       207.75 o
   1   3  12       5251.12       5338.92       145.19 o
   3   3  12       2208.79       2334.60       105.60 o
   5   3  12       1673.76       1659.70        97.56 o
   7   3  12       4841.41       5145.52       205.45 o
   9   3  12       7085.98       7294.18       261.12 o
  11   3  12       3117.73       3504.19       178.48 o
  13   3  12        534.92        412.05        90.68 o
  15   3  12       1113.01        847.07       112.48 o
  19   3  12       3167.15       3610.93       329.41 o
 -34   4  12       5539.66       3368.18       303.59 o
 -32   4  12       5916.19       5651.70       257.68 o
 -30   4  12       5088.15       5320.56       196.27 o
 -28   4  12       4799.71       5012.38       184.22 o
 -26   4  12      10742.52      11126.06       275.47 o
 -24   4  12       7764.02       7878.40       218.08 o
 -22   4  12      12893.00      13428.52       336.88 o
 -20   4  12       9078.95       9281.57       289.24 o
 -18   4  12       9770.57      10004.10       675.47 o
 -16   4  12      10745.75      10792.05       395.99 o
 -14   4  12      15010.92      15476.17       507.32 o
 -12   4  12      12459.82      12611.87       315.07 o
 -10   4  12      12833.92      12780.02       317.36 o
  -8   4  12      10778.98      10973.98       284.65 o
  -6   4  12      14905.60      15070.42       398.86 o
  -4   4  12      10833.82      10867.81       283.50 o
  -2   4  12       9921.10      10008.12       270.88 o
   0   4  12      10146.75      10188.89       242.18 o
   2   4  12      11435.79      10876.42       254.81 o
   4   4  12       7697.40       7385.43       207.75 o
   6   4  12      10504.90       9982.29       256.53 o
   8   4  12       4507.86       4405.20       158.39 o
  10   4  12       5434.65       4947.53       243.90 o
  12   4  12       5412.58       5925.44       245.05 o
  14   4  12       5723.37       6880.97       437.31 o
  16   4  12       3968.06       4571.63       499.29 o
 -33   5  12       3912.05       3212.08       289.82 o
 -31   5  12       1103.37        963.57       129.13 o
 -29   5  12         18.82         44.76        82.64 o
 -27   5  12        549.08        540.03        86.08 o
 -25   5  12       4135.22       3838.77       176.76 o
 -23   5  12       7076.34       7436.50       230.70 o
 -21   5  12        397.14        360.40        71.74 o
 -19   5  12         42.15         75.75        49.93 o
 -17   5  12       1764.74       1583.94        94.12 o
 -15   5  12       9679.56       9687.88       299.57 o
 -13   5  12       5342.10       5161.59       200.29 o
 -11   5  12        148.19        113.63        66.00 o
  -9   5  12        123.85         96.99        57.96 o
  -7   5  12       4185.39       4253.12       177.33 o
  -5   5  12      10802.99      10351.88       306.46 o
  -3   5  12       2474.45       2541.77       136.01 o
  -1   5  12         83.41         61.41        58.54 o
   1   5  12        276.72        294.98        63.70 o
   3   5  12       6049.64       6316.26       212.34 o
   5   5  12       5542.77       5306.79       194.55 o
   7   5  12       1019.98        822.39        90.10 o
   9   5  12         36.27         63.13        77.48 o
  11   5  12        646.73        791.40       106.74 o
  13   5  12       3369.95       3043.93       251.37 o
  15   5  12       2392.87       3140.91       268.01 o
 -28   6  12       1998.55       1833.01       234.15 o
 -26   6  12        950.80        921.10       184.22 o
 -24   6  12       7156.03       7248.27       294.98 o
 -22   6  12       1471.72       1127.70       126.26 o
 -20   6  12       1798.12       1841.62       126.83 o
 -18   6  12       1215.55        996.28       121.67 o
 -16   6  12       4135.72       3953.55       214.06 o
 -14   6  12       7865.65       7757.31       476.33 o
 -12   6  12        266.46        267.43       112.48 o
 -10   6  12       1661.94       1639.04       113.06 o
  -8   6  12        276.00        305.31        68.29 o
  -6   6  12       6212.33       6485.56       244.48 o
  -4   6  12       5868.05       6084.41       331.14 o
  -2   6  12        638.07        464.85       135.44 o
   0   6  12       2258.61       2309.34       398.28 o
   2   6  12        948.86       1033.01       122.24 o
   4   6  12       6576.37       6379.39       315.64 o
   6   6  12       1580.44       1481.79       126.83 o
   8   6  12       1426.74       1295.28       142.90 o
 -19   7  12       1160.50        890.68       202.58 o
 -17   7  12        634.78        654.24       121.67 o
 -15   7  12       7163.41       7780.84       329.99 o
 -13   7  12       4571.57       4615.25       240.46 o
 -11   7  12        890.85        922.82       122.81 o
  -9   7  12       1229.24        925.69       119.37 o
  -7   7  12       3334.43       3442.21       184.79 o
  -5   7  12       7422.24       7402.64       281.78 o
  -3   7  12       1289.86       1275.76       129.13 o
  -1   7  12       1131.52       1311.92       197.42 o
 -37   1  13        498.25        223.24       131.42 o
 -35   1  13        872.17        290.39       138.31 o
 -33   1  13        584.29        440.18        99.86 o
 -31   1  13       1399.01       1650.52       138.31 o
 -29   1  13       2699.72       2908.49       175.61 o
 -27   1  13        336.73        359.26        82.64 o
 -25   1  13       2324.36       2430.44       148.06 o
 -23   1  13        628.03        573.89        67.15 o
 -21   1  13       2803.69       3038.76       126.83 o
 -19   1  13       3699.54       4088.99       126.26 o
 -17   1  13       1086.06       1106.47        66.57 o
 -15   1  13       3612.59       3528.87       144.62 o
 -13   1  13        691.59        729.99        51.65 o
 -11   1  13       4020.79       4095.87       140.03 o
  -9   1  13       1478.77       1521.96        74.61 o
  -7   1  13       2310.84       2215.23        90.68 o
  -5   1  13       1946.17       1887.53        70.59 o
  -3   1  13       1827.24       1693.56        67.15 o
  -1   1  13       4065.48       3992.57       137.73 o
   1   1  13        543.82        452.23        49.93 o
   3   1  13       2239.63       2109.06        88.38 o
   5   1  13        601.82        517.65        60.26 o
   7   1  13       1857.61       1970.75        88.95 o
   9   1  13       2788.08       2983.09       130.27 o
  11   1  13        463.37        441.90        72.31 o
  13   1  13        733.91        878.06       102.15 o
  15   1  13        277.36        240.46        90.10 o
  17   1  13       1475.93       1722.83       216.36 o
  19   1  13        470.65        445.34       173.89 o
 -36   2  13       1321.77        662.27       115.93 o
 -34   2  13          6.16          3.44        82.64 o
 -32   2  13       2574.17       2589.40       176.19 o
 -30   2  13      15177.59      16848.34       563.56 o
 -28   2  13       8469.65       9870.96       377.05 o
 -26   2  13        628.08        636.45       102.73 o
 -24   2  13        532.58        484.37        74.61 o
 -22   2  13       8301.27       9249.43       243.33 o
 -20   2  13      22721.78      25030.33       515.36 o
 -18   2  13       7881.60       8467.21       223.24 o
 -16   2  13        162.55        187.09        57.96 o
 -14   2  13       2414.71       2466.59       122.81 o
 -12   2  13      16960.45      16509.17       569.30 o
 -10   2  13      21362.11      21572.05       513.06 o
  -8   2  13       4393.84       4420.70       140.03 o
  -6   2  13        165.62        183.65        45.34 o
  -4   2  13       4920.30       4868.91       149.79 o
  -2   2  13      22598.64      22901.19       452.80 o
   0   2  13      10310.96      10867.81       246.20 o
   2   2  13       1119.10        991.11        82.07 o
   4   2  13        338.33        354.09        57.96 o
   6   2  13       6291.12       6650.84       193.40 o
   8   2  13      14086.90      15234.56       364.42 o
  10   2  13       4564.20       4954.99       184.22 o
  12   2  13         11.77        -35.01        63.70 o
  14   2  13        605.61        542.90        98.71 o
  16   2  13       4638.98       4437.34       270.88 o
  18   2  13       6456.00       6538.36       461.98 o
 -35   3  13       3987.45       2852.82       281.78 o
 -33   3  13       1652.50       1562.71       168.72 o
 -31   3  13       3820.41       4334.61       255.96 o
 -29   3  13       8219.93       9068.65       396.56 o
 -27   3  13        905.03       1105.32       175.61 o
 -25   3  13       8445.65       9391.18       338.02 o
 -23   3  13       1676.87       2021.82       140.60 o
 -21   3  13      12192.12      13607.00       425.25 o
 -19   3  13       7224.23       7499.63       246.77 o
 -17   3  13       2453.59       2699.59       153.80 o
 -15   3  13      10380.57      10435.67       406.32 o
 -13   3  13       1863.83       1784.23       109.61 o
 -11   3  13      21015.79      20531.59       434.44 o
  -9   3  13       3850.84       3696.44       137.16 o
  -7   3  13       7307.26       7446.83       239.31 o
  -5   3  13       5019.43       4805.20       153.80 o
  -3   3  13       3827.24       4261.15       172.17 o
  -1   3  13      15343.36      15997.26       382.21 o
   1   3  13       1486.01       1443.34        89.53 o
   3   3  13       7841.10       7893.32       218.08 o
   5   3  13       1315.65       1376.77        90.68 o
   7   3  13       6268.89       6198.62       269.73 o
   9   3  13       6471.42       7191.45       269.16 o
  11   3  13        754.66        622.10       106.17 o
  13   3  13       4803.50       4043.65       353.52 o
  15   3  13        779.67        539.46       205.45 o
 -32   4  13       5665.44       6727.17       451.08 o
 -30   4  13      25428.29      31461.38       871.17 o
 -28   4  13      19262.86      21443.50       506.75 o
 -26   4  13       1984.43       2001.74       120.52 o
 -24   4  13        704.94        756.96        77.48 o
 -22   4  13      18390.79      20217.67       409.76 o
 -20   4  13      44012.35      47648.02      1034.15 o
 -18   4  13      14838.48      15977.75       433.29 o
 -16   4  13        371.24        331.14        78.05 o
 -14   4  13       4806.54       5183.97       183.65 o
 -12   4  13      33628.75      36053.09       732.86 o
 -10   4  13      37756.54      39871.20       798.28 o
  -8   4  13       8800.90       8713.41       278.34 o
  -6   4  13        171.94        113.06        59.11 o
  -4   4  13       9593.40       9945.56       241.61 o
  -2   4  13      37738.42      39657.71       628.99 o
   0   4  13      26706.29      28043.84       474.04 o
   2   4  13       1504.06       1440.47        80.34 o
   4   4  13        944.95        890.68        87.23 o
   6   4  13      13598.38      13684.47       463.13 o
   8   4  13      26883.47      19605.90       857.97 o
  10   4  13       8362.89       6263.47       623.25 o
  12   4  13         80.98         64.85       185.94 o
 -31   5  13       1873.26       2239.90       288.09 o
 -29   5  13       3356.81       3834.18       227.84 o
 -27   5  13        143.75        176.19       107.89 o
 -25   5  13       2323.76       2470.61       179.63 o
 -23   5  13         54.19         30.99        75.75 o
 -21   5  13       3126.79       3380.23       192.83 o
 -19   5  13       3303.33       3170.76       168.15 o
 -17   5  13        950.82       1074.90        88.95 o
 -15   5  13       3240.43       3530.59       172.74 o
 -13   5  13       1149.60       1224.69       112.48 o
 -11   5  13       6395.48       6545.25       320.23 o
  -9   5  13       2450.25       2463.15       188.24 o
  -7   5  13       2998.26       3163.87       158.97 o
  -5   5  13       1814.02       1803.74       126.26 o
  -3   5  13       2294.05       2363.29       121.09 o
  -1   5  13       4478.30       4598.03       213.49 o
   1   5  13         63.33         84.94        71.74 o
   3   5  13       1656.28       1886.39       157.82 o
   5   5  13        308.39        224.97        93.54 o
   7   5  13       2442.99       2484.96       179.63 o
   9   5  13       2861.18       2960.14       254.23 o
  11   5  13        416.97        674.90       162.99 o
 -26   6  13       2850.45       2786.25       283.50 o
 -24   6  13       1775.38       1528.85       228.98 o
 -22   6  13      10034.76      10492.48       566.43 o
 -20   6  13      20569.39      20524.70       902.73 o
 -18   6  13       9000.36       9235.66       351.22 o
 -16   6  13       2033.17       2227.28       162.99 o
 -14   6  13       5247.25       4795.45       342.61 o
 -12   6  13      17041.41      18012.77       630.13 o
 -10   6  13      16089.11      16920.65       506.75 o
  -8   6  13       7261.04       7350.99       291.54 o
  -6   6  13       1954.17       1927.71       149.21 o
  -4   6  13       6522.42       6865.48       397.13 o
  -2   6  13      18459.78      19533.59       821.81 o
   0   6  13      12704.47      13551.33       620.95 o
   2   6  13       2490.43       2078.64       208.32 o
 -34   0  14        770.86        541.75       177.33 o
 -32   0  14       6099.19       5850.26       390.25 o
 -30   0  14      18556.54      22611.37       996.28 o
 -28   0  14       3891.56       5075.51       347.21 o
 -26   0  14       3504.73       4323.71       301.87 o
 -24   0  14       1918.10       2266.30       218.08 o
 -22   0  14      19328.02      20253.25       867.15 o
 -20   0  14      23987.68      25601.36      1048.50 o
 -18   0  14       1530.27       1799.15       176.76 o
 -16   0  14        314.81        257.68        74.61 o
 -14   0  14       6366.93       6362.17       233.00 o
 -12   0  14      22864.05      24135.06       628.99 o
 -10   0  14      13954.66      13361.37       392.54 o
  -8   0  14        153.17        149.79        95.84 o
  -6   0  14       3233.77       3381.38       325.40 o
  -2   0  14      23191.29      23762.60       828.13 o
   0   0  14       3738.42       3649.96       176.76 o
   2   0  14       3321.95       3367.60       167.58 o
   4   0  14       2109.14       2171.04       142.90 o
   6   0  14      15329.74      15765.98       554.38 o
   8   0  14       8401.14       7758.46       423.53 o
  10   0  14        638.87        551.51       105.02 o
  12   0  14        816.19        824.68       125.68 o
  14   0  14       2183.54       2550.95       245.05 o
 -35   1  14      12361.18       9266.07       546.35 o
 -33   1  14       3750.98       3585.11       327.12 o
 -31   1  14        657.18        743.76       189.38 o
 -29   1  14       1286.90       1527.70       147.49 o
 -27   1  14      11637.37      13799.83       469.44 o
 -25   1  14      15592.27      19685.67       617.51 o
 -23   1  14       2552.97       3127.72       179.05 o
 -21   1  14        450.59        463.13        82.64 o
 -19   1  14       3709.17       4043.65       152.08 o
 -17   1  14      25825.95      26881.13       586.52 o
 -15   1  14      20704.70      21520.40       486.66 o
 -13   1  14        761.79        624.40        61.98 o
 -11   1  14       1664.69       1690.69        82.64 o
  -9   1  14      12457.60      12635.40       274.32 o
  -7   1  14      28215.83      28719.31       541.18 o
  -5   1  14       8133.34       8310.54       180.20 o
  -3   1  14        410.23        438.45        75.18 o
  -1   1  14       1590.65       1571.32       115.93 o
   1   1  14       9996.08      10809.27       277.76 o
   3   1  14      17202.31      17524.39       444.77 o
   5   1  14       2745.39       3055.98       151.51 o
   7   1  14       1008.05       1046.21        96.41 o
   9   1  14       2010.09       1981.65       141.75 o
  11   1  14      11022.24      12432.81       360.98 o
  13   1  14       5081.22       5614.39       366.72 o
  15   1  14        453.10        496.42       201.44 o
 -34   2  14        283.04        236.44       125.68 o
 -32   2  14       2641.60       2537.18       194.55 o
 -30   2  14       6810.44       8155.02       350.65 o
 -28   2  14       1489.93       1718.23       162.41 o
 -26   2  14       1728.08       1807.76       156.10 o
 -24   2  14        432.82        501.01        90.10 o
 -22   2  14       6676.88       7370.50       235.87 o
 -20   2  14       7922.49       8678.41       239.89 o
 -18   2  14        736.26        737.45        79.20 o
 -16   2  14       1124.05       1088.10        86.08 o
 -14   2  14       1926.23       1793.41       108.47 o
 -12   2  14       8076.48       8114.27       268.58 o
 -10   2  14       4202.17       4031.02       125.11 o
  -8   2  14        513.73        402.30        60.83 o
  -6   2  14       1353.29       1465.72        81.49 o
  -4   2  14       4337.09       4406.92       133.14 o
  -2   2  14       8455.97       8437.94       199.14 o
   0   2  14        830.18        788.53        72.31 o
   2   2  14       1434.20       1259.69        96.41 o
   4   2  14        785.02        583.08        83.21 o
   6   2  14       4994.39       5143.80       187.66 o
   8   2  14       3951.59       3993.72       145.19 o
  10   2  14        176.83        165.86        83.79 o
  12   2  14        870.35        899.29       192.83 o
 -33   3  14       1769.95       1311.34       247.35 o
 -31   3  14       1161.11       1260.27       169.87 o
 -29   3  14       1135.17       1150.65       159.54 o
 -27   3  14       5203.36       6996.90       301.29 o
 -25   3  14       4998.81       5695.89       261.12 o
 -23   3  14       2444.30       3212.65       191.11 o
 -21   3  14       1066.22       1342.91       188.24 o
 -19   3  14       4494.92       4726.01       194.55 o
 -17   3  14       8181.23       8375.39       270.88 o
 -15   3  14       6752.96       6990.59       241.03 o
 -13   3  14       1622.12       1579.93       118.22 o
 -11   3  14       1355.53       1224.11       103.30 o
  -9   3  14       5775.35       5626.44       208.90 o
  -7   3  14       8785.09       8849.43       278.34 o
  -5   3  14       5577.32       6141.23       202.58 o
  -3   3  14        911.53        861.99       105.02 o
  -1   3  14       1677.98       1635.02       102.15 o
   1   3  14       4364.55       4398.89       162.41 o
   3   3  14       6063.55       6403.50       200.86 o
   5   3  14       1603.39       1614.93       108.47 o
   7   3  14        988.21        979.63       136.59 o
   9   3  14       1092.08        910.77       254.23 o
  11   3  14       3277.90       3182.24       347.21 o
 -30   4  14        370.83        371.31       206.60 o
 -28   4  14        270.76        319.08       130.27 o
 -26   4  14        165.63         57.39       117.07 o
 -24   4  14        420.55        393.12       121.67 o
 -22   4  14        917.47        927.41       131.42 o
 -20   4  14        361.51        426.98        99.86 o
 -18   4  14        415.49        456.24        96.41 o
 -16   4  14        113.80         43.04        68.87 o
 -14   4  14        933.29        813.21        84.36 o
 -12   4  14        684.70        593.98        79.77 o
 -10   4  14       1057.47       1038.75        87.81 o
  -8   4  14        204.75        195.12        80.34 o
  -6   4  14        192.63        204.88        81.49 o
  -4   4  14        499.78        433.29        76.90 o
  -2   4  14        989.17        893.55        84.36 o
   0   4  14        770.77        768.44        92.40 o
   2   4  14        109.00        116.50       111.34 o
   4   4  14        234.75        299.00       120.52 o
   6   4  14        243.40         97.56       204.88 o
 -27   5  14        528.03        350.65       204.31 o
 -25   5  14        393.15        203.73       153.80 o
 -23   5  14       4494.25       4594.01       293.26 o
 -21   5  14       9118.33       9510.55       437.31 o
 -19   5  14       5171.61       5621.85       277.76 o
 -17   5  14        760.04        599.72       126.83 o
 -15   5  14       1356.93       1307.33       145.19 o
 -13   5  14       7700.96       8163.62       320.81 o
 -11   5  14       9115.55      10103.96       539.46 o
  -9   5  14       2671.88       3047.37       223.24 o
  -7   5  14        835.98        636.45       113.06 o
  -5   5  14       2759.27       2615.23       174.46 o
  -3   5  14       8531.17       8688.74       323.10 o
  -1   5  14       6434.67       6625.02       404.59 o
   1   5  14        720.31        600.29       129.13 o
   3   5  14        424.83        214.64       152.08 o
   5   5  14       3294.53       3305.05       286.37 o
 -18   6  14       2087.89       2302.46       286.95 o
 -16   6  14        193.14        131.42       166.43 o
 -14   6  14       6036.76       6142.37       410.33 o
 -12   6  14      13683.64      13532.39       660.55 o
 -10   6  14      10254.81       9434.22       518.23 o
  -8   6  14        320.42        387.38       154.95 o
  -6   6  14       1073.32       1128.27       184.79 o
 -37   1  15         47.91        -24.10        75.75 o
 -35   1  15         89.69         67.15        84.94 o
 -33   1  15          6.14         24.10        43.62 o
 -33   1  15         13.47        -41.32        88.95 o
 -31   1  15        371.87        263.99        54.52 o
 -31   1  15        816.32        899.29       172.74 o
 -29   1  15         62.25         78.05        45.34 o
 -29   1  15        136.65        259.40       129.70 o
 -27   1  15        441.28        523.39       130.27 o
 -27   1  15        201.02        224.97        45.34 o
 -25   1  15        107.57        119.37        89.53 o
 -25   1  15         49.00         29.27        35.58 o
 -23   1  15        119.05         48.21        36.16 o
 -23   1  15        261.33        107.89        80.34 o
 -21   1  15        364.07        451.08        75.18 o
 -21   1  15        799.21       1007.76       147.49 o
 -19   1  15          2.78         16.07        32.71 o
 -19   1  15          6.10         -1.72        37.88 o
 -17   1  15        121.80        127.98        32.71 o
 -17   1  15        267.38        297.85        54.52 o
 -15   1  15        364.33        311.62        52.80 o
 -15   1  15        165.97        156.10        36.16 o
 -13   1  15       1630.28       1596.57        82.07 o
 -13   1  15        742.66        723.68        57.39 o
 -11   1  15        386.53        396.56        47.63 o
 -11   1  15        176.08        183.07        39.60 o
  -9   1  15         15.77        -28.12        28.12 o
  -9   1  15         34.62         -2.87        28.12 o
  -7   1  15        615.80        529.70        51.08 o
  -7   1  15        280.52        336.30        51.08 o
  -5   1  15         30.18          9.18        35.58 o
  -5   1  15         66.26         40.17        42.47 o
  -3   1  15       1277.29       1217.23        88.38 o
  -3   1  15        581.86        733.43       136.59 o
  -1   1  15        113.42        111.91        38.45 o
  -1   1  15         51.67        148.64        90.10 o
   1   1  15        170.66        113.63        45.34 o
   1   1  15         77.74        109.61        91.25 o
   3   1  15        165.37         67.15        51.08 o
   3   1  15         75.33        -16.64        77.48 o
   5   1  15        257.30        277.76        70.01 o
   5   1  15        117.21        122.81       106.17 o
   7   1  15        533.77        485.51        67.72 o
   7   1  15        243.15        285.80       121.67 o
   9   1  15        190.61        223.82       107.32 o
  11   1  15        467.50        468.30        90.68 o
 -34   2  15         82.34         79.20        62.55 o
 -32   2  15       2714.33       2976.21       142.90 o
 -32   2  15       5958.47       7290.16       475.18 o
 -30   2  15       3464.36       3371.05       148.64 o
 -30   2  15       7604.94       9009.54       374.75 o
 -28   2  15        553.65        522.24        60.83 o
 -28   2  15       1215.38       1396.85       141.18 o
 -26   2  15        253.10        177.91        48.21 o
 -26   2  15        555.60        643.33       103.87 o
 -24   2  15       1598.70       1732.01       117.65 o
 -24   2  15        728.27        816.08        92.40 o
 -22   2  15       6390.99       6292.73       170.45 o
 -22   2  15      14029.47      15433.12       402.30 o
 -20   2  15       7839.33       8455.16       258.25 o
 -20   2  15       3571.13       3572.48       120.52 o
 -18   2  15          8.00         17.79        28.69 o
 -18   2  15         17.56          0.00        35.01 o
 -16   2  15         41.57         45.91        30.99 o
 -16   2  15         91.26         72.88        42.47 o
 -14   2  15       5144.77       4786.27       172.17 o
 -14   2  15       2343.65       2386.82       113.63 o
 -12   2  15       7276.51       7247.69       216.36 o
 -12   2  15      15973.35      15264.97       379.92 o
 -10   2  15       5037.86       4813.24       146.34 o
 -10   2  15       2294.95       2196.29       110.76 o
  -8   2  15        122.43         44.76        37.30 o
  -8   2  15        268.77        288.09        48.21 o
  -6   2  15         80.29         19.51        35.01 o
  -6   2  15        176.24        154.38        39.02 o
  -4   2  15       6195.55       6407.51       174.46 o
  -4   2  15       2822.32       3107.06       134.29 o
  -2   2  15       6561.01       6918.28       222.67 o
  -2   2  15      14402.69      13981.75       302.44 o
   0   2  15        481.47        412.05        82.07 o
   0   2  15       1056.91        836.74        95.84 o
   2   2  15        490.03        435.58        64.28 o
   2   2  15        223.23        243.33        73.46 o
   4   2  15        374.63        474.04        91.25 o
   4   2  15        822.38        678.92        74.03 o
   6   2  15       8024.56       7763.62       237.02 o
   6   2  15       3655.51       3767.03       212.91 o
   6   2  15      10738.88      12290.49       608.90 o
   8   2  15       4655.34       4818.98       179.05 o
 -31   3  15       2090.58       1757.26       343.19 o
 -29   3  15        270.66        292.11        78.62 o
 -27   3  15       1823.51       2132.01       152.08 o
 -27   3  15        830.68        831.00        83.79 o
 -25   3  15        509.97        525.69        68.29 o
 -25   3  15       1119.49       1045.63       113.06 o
 -23   3  15       1035.01       1244.20       133.72 o
 -23   3  15        471.49        426.98        80.34 o
 -21   3  15       6324.91       6725.45       279.49 o
 -21   3  15       2881.25       2761.00       161.26 o
 -21   3  15       6493.98       7789.45       604.88 o
 -19   3  15         32.46         43.62        55.67 o
 -19   3  15       1685.37       1935.17       323.10 o
 -19   3  15         14.79         58.54        39.02 o
 -17   3  15       4140.10       4260.01       207.75 o
 -17   3  15       1885.98       1658.55       119.94 o
 -17   3  15       4283.62       4944.66       475.18 o
 -15   3  15       1748.14       1511.06       296.13 o
 -15   3  15         57.80         96.41        49.93 o
 -15   3  15        126.88         48.21        50.50 o
 -13   3  15       2017.91       1831.29       129.13 o
 -13   3  15       6447.62       6211.24       540.61 o
 -13   3  15       4429.71       4223.85       198.57 o
 -11   3  15       3559.00       3404.33       175.04 o
 -11   3  15       1621.27       1613.21       138.88 o
 -11   3  15       3616.79       4287.55       456.24 o
  -9   3  15        315.04        263.42        56.24 o
  -9   3  15        143.52         91.82        50.50 o
  -9   3  15       2201.03       1460.56       312.20 o
  -7   3  15       3628.44       3671.19       182.50 o
  -7   3  15       1652.90       1547.21       121.67 o
  -7   3  15       3643.23       3558.14       437.31 o
  -5   3  15        169.07        123.39        57.96 o
  -5   3  15        371.15        258.83        55.09 o
  -5   3  15       3252.40       2940.63       405.17 o
  -3   3  15       6041.99       6205.50       256.53 o
  -3   3  15       6513.48       6454.00       604.88 o
  -3   3  15       2752.37       2888.40       164.13 o
  -1   3  15       1184.55       1258.55        95.84 o
  -1   3  15        539.61        651.37        80.92 o
  -1   3  15       1694.52       1037.02       342.61 o
   1   3  15       1137.13       1168.45        94.12 o
   1   3  15        518.01        524.54        78.05 o
   3   3  15        610.05        591.11       132.57 o
   3   3  15       1339.18       1230.43        98.71 o
   5   3  15       1166.56       1193.70       122.24 o
   5   3  15        531.42        364.42       150.93 o
 -28   4  15       1798.89       1996.57       255.96 o
 -28   4  15        819.47        373.03       141.18 o
 -26   4  15         47.55          9.76        57.96 o
 -26   4  15        104.39        200.29       114.78 o
 -24   4  15       1980.83       1702.74       146.34 o
 -24   4  15       4348.30       4852.84       347.78 o
 -22   4  15       7956.41       7619.00       261.70 o
 -22   4  15      17465.86      18935.59       585.37 o
 -20   4  15       5126.13       5209.80       266.86 o
 -20   4  15      11252.85      11958.78       415.50 o
 -18   4  15       1129.56       1204.60       108.47 o
 -18   4  15        514.56        227.84        95.84 o
 -16   4  15        328.06        359.26        70.59 o
 -16   4  15        149.45        165.28        54.52 o
 -14   4  15       3660.33       3934.61       171.02 o
 -14   4  15       8035.13       7817.57       268.01 o
 -12   4  15      22565.27      22622.28       850.51 o
 -12   4  15      10279.39      10370.24       315.07 o
 -10   4  15       4063.81       4096.45       177.91 o
 -10   4  15       8920.86       8903.95       286.95 o
  -8   4  15         12.20          5.74        45.34 o
  -8   4  15         26.78         36.16        63.70 o
  -6   4  15        476.14        593.41        93.54 o
  -6   4  15       1045.23       1037.60       121.67 o
  -4   4  15       6418.60       6765.05       274.89 o
  -4   4  15      14090.07      14013.31       593.41 o
  -2   4  15       6623.87       7268.93       401.15 o
  -2   4  15      14540.69      15551.35       542.90 o
   0   4  15       2992.39       2905.62       192.25 o
   0   4  15       1363.16       1677.49       208.32 o
   2   4  15         27.82        -30.99       102.73 o
   2   4  15         12.67         76.33        97.56 o
   4   4  15       1178.49       1287.24       201.44 o
 -23   5  15       3225.85       3827.29       370.73 o
 -21   5  15       4315.88       4646.24       410.33 o
 -21   5  15       1963.54       1531.15       262.27 o
 -19   5  15        676.54        703.59       238.17 o
 -19   5  15          0.64        -75.18        75.75 o
 -17   5  15       1293.22       1115.65       163.56 o
 -17   5  15       2946.71       2975.06       321.95 o
 -15   5  15         74.02         26.40        71.74 o
 -15   5  15        162.48         90.68        87.23 o
 -15   5  15        868.60        995.13       223.24 o
 -13   5  15       3963.51       3837.05       292.11 o
 -13   5  15       1805.54       1435.88       274.89 o
 -13   5  15       5769.06       6386.85       428.70 o
 -11   5  15       1550.07       1193.70       258.25 o
 -11   5  15        706.12        598.57       136.59 o
 -11   5  15       1624.09       1363.57       226.69 o
  -9   5  15        236.73        211.19       101.01 o
  -9   5  15       1529.95       1447.93       224.97 o
  -9   5  15        107.84        105.02       122.81 o
  -7   5  15       1482.71       1459.41       230.70 o
  -7   5  15       1482.07       1312.49       181.92 o
  -5   5  15         12.14        -20.09        81.49 o
  -5   5  15       1975.68       2144.06       266.86 o
  -3   5  15       5043.84       4890.14       365.57 o
  -1   5  15       2115.63       1787.68       229.56 o
 -34   0  16       4699.80       6141.80       361.55 o
 -32   0  16      13014.96      15221.36       638.74 o
 -30   0  16       9366.12       9667.22       331.71 o
 -30   0  16      20560.45      25616.85      1109.33 o
 -28   0  16       4866.70       5442.23       359.83 o
 -28   0  16       2216.98       2308.20       146.92 o
 -26   0  16       4890.38       5513.96       352.94 o
 -26   0  16       2227.77       2561.28       150.93 o
 -24   0  16      23325.64      27049.86      1128.27 o
 -24   0  16      10625.78      10967.66       419.52 o
 -22   0  16      19352.54      21186.97       586.52 o
 -22   0  16      42482.57      46400.95      1806.61 o
 -20   0  16      10217.48      10491.33       342.04 o
 -20   0  16      22429.35      22124.14       936.59 o
 -18   0  16       1570.55       1412.92       113.63 o
 -18   0  16       3447.67       3303.90       239.31 o
 -16   0  16       6897.75       6748.40       256.53 o
 -16   0  16       3142.20       3683.24       175.61 o
 -14   0  16      23479.18      22858.72       810.91 o
 -14   0  16      51541.35      51597.55      1620.67 o
 -12   0  16      42203.39      44258.61      1415.79 o
 -12   0  16      19225.36      19526.12       542.33 o
 -10   0  16      10450.67      10171.10       335.15 o
 -10   0  16       4760.70       4909.65       207.18 o
  -8   0  16       2403.15       2318.53       141.75 o
  -8   0  16       1094.73       1073.75       148.06 o
  -6   0  16       7618.36       7777.39       425.25 o
  -6   0  16      16723.77      17147.91       498.14 o
  -4   0  16      18936.81      22054.70       950.37 o
  -4   0  16      41569.98      41766.77      1248.79 o
  -2   0  16      12699.81      15549.05       726.55 o
  -2   0  16      27878.55      27387.88       728.84 o
   0   0  16       5826.58       6308.23       250.79 o
   0   0  16       2654.24       3414.66       276.04 o
   2   0  16        785.35        748.93       153.80 o
   2   0  16       1724.00       1679.21       128.55 o
   4   0  16      14847.82      14788.07       457.39 o
   4   0  16       6763.78       7411.82       443.05 o
 -33   1  16       2282.86       2284.67       160.69 o
 -31   1  16       4794.45       5194.30       266.29 o
 -29   1  16       1241.43       1222.39       190.53 o
 -29   1  16        565.52        422.39        84.36 o
 -27   1  16        118.90         73.46        42.47 o
 -27   1  16        261.01        228.98       111.91 o
 -25   1  16       1660.14       1591.40       199.71 o
 -25   1  16        756.26        899.86        79.77 o
 -23   1  16       6019.70       6331.76       200.29 o
 -23   1  16      13214.40      14484.48       685.23 o
 -21   1  16       5350.59       5345.24       217.51 o
 -21   1  16      11745.59      12677.86       613.49 o
 -19   1  16         53.64        124.53        61.41 o
 -19   1  16        117.75        157.25        59.68 o
 -17   1  16         67.66         85.51        55.09 o
 -17   1  16         30.82        -13.20        31.56 o
 -15   1  16       4640.23       4691.57       207.75 o
 -15   1  16       2113.81       2189.97       111.34 o
 -13   1  16       6435.16       6771.93       204.31 o
 -13   1  16      14126.43      14886.78       358.11 o
 -11   1  16       8335.64       8375.96       238.17 o
 -11   1  16       3797.22       4096.45       188.24 o
  -9   1  16        190.51        158.39        44.76 o
  -9   1  16         86.79          2.30        43.04 o
  -7   1  16        105.12        153.80        63.13 o
  -7   1  16         47.88         50.50        50.50 o
  -5   1  16       8885.14       8868.36       249.64 o
  -5   1  16       4047.54       4111.94       296.13 o
  -3   1  16      14890.25      15087.64       365.57 o
  -3   1  16       6783.11       7558.17       444.19 o
  -1   1  16       1771.92       1862.86       111.34 o
  -1   1  16        807.18        791.97       157.82 o
   1   1  16          1.09        -45.34        87.23 o
   1   1  16          2.39          2.30        40.17 o
   3   1  16       1638.73       1434.73       185.94 o
   5   1  16      10080.60       9857.18       388.53 o
   7   1  16       6336.33       7081.84       387.38 o
 -32   2  16       7146.48       7842.24       410.33 o
 -30   2  16       5628.96       6813.25       309.33 o
 -28   2  16       2403.57       2427.57       141.18 o
 -28   2  16       5276.29       6280.68       418.94 o
 -26   2  16       2472.60       2647.37       129.13 o
 -26   2  16       5427.84       6750.13       302.44 o
 -24   2  16       7135.22       7113.97       218.65 o
 -24   2  16      15663.18      18050.07       463.13 o
 -22   2  16      11106.79      11426.78       262.27 o
 -22   2  16      24381.57      28607.41       656.53 o
 -20   2  16       5300.10       5216.69       156.10 o
 -20   2  16      11634.76      12686.47       347.78 o
 -18   2  16       6530.29       6755.87       222.10 o
 -18   2  16       2974.81       2859.71       113.06 o
 -16   2  16       3455.82       3559.86       158.39 o
 -16   2  16       7586.19       7937.51       245.05 o
 -14   2  16      12119.30      11948.45       316.79 o
 -14   2  16      26604.22      26734.79       607.18 o
 -12   2  16      26464.30      26798.49       724.83 o
 -12   2  16      12055.56      11859.49       316.21 o
 -10   2  16       7751.43       7901.93       220.37 o
 -10   2  16       3531.09       3793.43       150.36 o
  -8   2  16       3977.51       3931.17       136.01 o
  -8   2  16       1811.92       1897.86       111.34 o
  -6   2  16      12883.85      12376.57       280.63 o
  -6   2  16       5869.12       6079.25       204.31 o
  -4   2  16      23175.53      22953.41       483.22 o
  -4   2  16      10557.39      11374.55       315.64 o
  -2   2  16      17136.67      17044.04       401.15 o
  -2   2  16       7806.45       8445.98       332.86 o
   0   2  16       5017.53       4864.89       177.33 o
   0   2  16       2285.69       2336.32       163.56 o
   2   2  16       3016.40       3057.70       208.32 o
   4   2  16      10494.94      10743.27       413.78 o
 -29   3  16        639.36        365.57       117.07 o
 -27   3  16         71.44         96.41        64.85 o
 -27   3  16        156.82        126.26       122.24 o
 -25   3  16       1152.38       1538.61       225.54 o
 -25   3  16        524.95        505.03       109.04 o
 -23   3  16       1916.51       1850.80       213.49 o
 -23   3  16       4207.10       5087.56       343.76 o
 -21   3  16       5148.10       5668.34       257.68 o
 -21   3  16       2345.17       2148.65       122.81 o
 -19   3  16        710.24        746.63       102.73 o
 -19   3  16        323.54        350.07        72.31 o
 -17   3  16        612.70        515.36        84.94 o
 -17   3  16        279.11        219.80        68.29 o
 -17   3  16       1133.80        976.19       305.88 o
 -15   3  16       3440.66       3193.71       417.22 o
 -15   3  16        995.79        983.65       101.58 o
 -15   3  16       2185.95       2464.87       159.54 o
 -13   3  16       2609.52       2630.15       156.10 o
 -13   3  16       5728.39       5343.52       234.72 o
 -13   3  16       8337.91       9237.38       709.91 o
 -11   3  16       1254.71       1045.06       107.89 o
 -11   3  16       3750.11       4041.35       472.31 o
 -11   3  16       2754.32       2615.23       164.13 o
  -9   3  16        521.10        514.21        83.79 o
  -9   3  16       1143.91        910.19       102.73 o
  -7   3  16       1132.78        837.88        98.71 o
  -7   3  16        516.03        416.65        81.49 o
  -5   3  16       3112.74       3171.91       262.84 o
  -5   3  16       1417.98       1392.26       128.55 o
  -3   3  16       3887.86       3761.29       227.84 o
  -3   3  16       1771.08       1966.73       214.64 o
  -1   3  16       2125.57       1923.11       148.06 o
  -1   3  16        968.29       1000.30       168.15 o
   1   3  16        289.92        282.93        77.48 o
 -24   4  16       1481.76       1305.61       222.10 o
 -22   4  16        869.28        789.68       207.75 o
 -20   4  16       1586.72       1750.37       193.40 o
 -20   4  16       3483.15       3659.71       430.42 o
 -18   4  16       2793.92       2391.41       227.26 o
 -18   4  16       6133.20       5733.76       506.17 o
 -16   4  16       6013.46       6202.63       368.44 o
 -16   4  16       2739.37       2351.81       223.24 o
 -14   4  16       1627.89       1371.60       180.20 o
 -14   4  16       3573.53       3619.54       275.47 o
 -12   4  16       1117.36       1046.21       169.30 o
 -12   4  16       2452.83       2614.08       239.89 o
 -10   4  16       2442.57       2376.49       226.11 o
 -10   4  16       5361.91       5632.76       340.32 o
  -8   4  16       1913.56       1894.99       306.46 o
  -6   4  16       2209.24       2023.55       323.10 o
  -6   4  16       4849.70       5209.22       327.12 o
 -15   5  16        683.13        410.91       238.17 o
 -13   5  16         43.08         78.62       215.78 o
 -19   1  17       1375.80       1298.15       144.05 o
 -17   1  17         15.09         -5.74        97.56 o
 -15   1  17        828.95        851.66       118.80 o
 -13   1  17       1264.70       1306.75       107.32 o
 -11   1  17         20.43         37.30        94.12 o
  -9   1  17       1334.88       1232.72       126.83 o
  -7   1  17         45.18        -17.79       105.02 o
  -5   1  17       1518.34       1484.09       140.03 o
  -3   1  17        787.99        676.62       113.63 o
  -1   1  17        307.04        312.20       119.37 o
 -22   2  17       7564.93       9046.84       480.35 o
 -20   2  17        927.94        944.63       137.73 o
 -18   2  17         34.19        -51.08       102.15 o
 -16   2  17       3346.26       3541.49       164.71 o
 -14   2  17      13312.65      14626.23       382.79 o
 -12   2  17       4442.82       4438.49       200.29 o
 -10   2  17         37.14        -70.01       109.61 o
  -8   2  17        473.58        358.68        90.10 o
  -6   2  17       6489.75       6627.31       266.86 o
  -4   2  17       8941.80       9159.33       324.82 o
  -2   2  17       1536.44       1185.66       300.72 o
 -17   3  17        691.96        568.73       173.89 o
 -13   3  17       5235.21       5266.04       342.61 o
 -16   0  18       5147.29       5406.07       330.56 o
 -14   0  18       6900.00       7111.68       385.08 o
 -12   0  18        572.26        643.33       129.70 o
 -10   0  18        756.78        481.50       123.39 o
 -19   1  18       9882.60       9972.53       484.94 o
 -17   1  18       2185.61       2258.84       212.91 o
 -15   1  18       1678.78       1770.46       186.52 o
 -13   1  18        996.68        780.49       104.45 o
 -11   1  18       9439.64       9138.09       454.52 o
  -9   1  18       8330.41       8304.23       600.29 o
                                                
